# Supplementary material for: SPRTN-dependent DPC degradation precedes repair of damaged DNA: a proof of concept revealed by the STAR assay
Source: Nucleic Acids Res. 2023 Jan 31;51(6):e35. doi: 10.1093/nar/gkad022 (PMC10085693; doi:10.1093/nar/gkad022)
Supplement: gkad022_Supplemental_Files [file gkad022_supplemental_files.zip]

Archive with 3 entries (3 files):
- Antibody list.docx
- MS supplementary table.xlsx
- Supplementary figures and tables.pdf
