# Supplementary material for: SPRTN-dependent DPC degradation precedes repair of damaged DNA: a proof of concept revealed by the STAR assay
Source: Nucleic Acids Res. 2023 Jan 31;51(6):e35. doi: 10.1093/nar/gkad022 (PMC10085693; doi:10.1093/nar/gkad022)
Supplement: gkad022_Supplemental_Files [file gkad022_supplemental_files.zip › MS supplementary table.xlsx]

## Sheet: Table index
Table	Description
S0	Column descriptions for S1
S1	All detected protein groups - filtered for contaminants, reversed hits and identified by site

## Sheet: S0
Protein IDs	Identifiers of proteins contained in the protein group
Protein names	Names of proteins contained within the group
Gene names	Names of the genes associated to the proteins contained within the group
Fasta headers	Fasta headers(s) of protein(s) contained within the group
Number of proteins	Number of proteins contained within the group. This corresponds to the number of entries in the column 'Protein IDs'
Peptides	The total number of peptide sequences associated with the protein group (i.e. for all the proteins in the group)
Mol. weight [kDa]	Molecular weight of the leading protein sequence contained in the protein group
Q-value	This is the ratio of reverse to forward protein groups
Score	Protein score which is derived from peptide posterior error probabilities
iBAQ	Total iBAQ (Intensity Based Absolute Quantification) values, eaquals the (raw) intensities divided by the number of theoretical peptides
iBAQ R10	iBAQ (Intensity Based Absolute Quantification) values of sample R10; Endogenous DPC, 1A
iBAQ R11	iBAQ (Intensity Based Absolute Quantification) values of sample R11; Endogenous DPC, 1B
iBAQ R12	iBAQ (Intensity Based Absolute Quantification) values of sample R12; FA induced DPC, 2A
iBAQ R13	iBAQ (Intensity Based Absolute Quantification) values of sample R13; FA induced DPC, 2B
iBAQ R14	iBAQ (Intensity Based Absolute Quantification) values of sample R14; UV treated, 3A
iBAQ R15	iBAQ (Intensity Based Absolute Quantification) values of sample R15; UV treated, 3B
iBAQ R16	iBAQ (Intensity Based Absolute Quantification) values of sample R16; TOPO treated, 4A
iBAQ R17	iBAQ (Intensity Based Absolute Quantification) values of sample R17; TOPO treated, 4B
iBAQ R18	iBAQ (Intensity Based Absolute Quantification) values of sample R18; Nucleoplasm, 5A
iBAQ R19	iBAQ (Intensity Based Absolute Quantification) values of sample R19; Nucleoplasm, 5B
iBAQ R20	iBAQ (Intensity Based Absolute Quantification) values of sample R20; Chromatin, 6A
iBAQ R21	iBAQ (Intensity Based Absolute Quantification) values of sample R21; Chromatin, 6B
Protein IDs
Protein names
Gene names
Fasta headers
Number of proteins
Peptides
Mol. weight [kDa]
Q-value
Score
iBAQ
iBAQ R10
iBAQ R11
iBAQ R12
iBAQ R13
iBAQ R14
iBAQ R15
iBAQ R16
iBAQ R17
iBAQ R18
iBAQ R19
iBAQ R20
iBAQ R21
Protein IDs
Protein names
Gene names
Fasta headers
Number of proteins
Peptides
Mol. weight [kDa]
Q-value
Score
iBAQ
iBAQ R10
iBAQ R11
iBAQ R12
iBAQ R13
iBAQ R14
iBAQ R15
iBAQ R16
iBAQ R17
iBAQ R18
iBAQ R19
iBAQ R20
iBAQ R21
Protein IDs
Protein names
Gene names
Fasta headers
Number of proteins
Peptides
Mol. weight [kDa]
Q-value
Score
iBAQ
iBAQ R10
iBAQ R11
iBAQ R12
iBAQ R13
iBAQ R14
iBAQ R15
iBAQ R16
iBAQ R17
iBAQ R18
iBAQ R19
iBAQ R20
iBAQ R21
Protein IDs
Protein names
Gene names
Fasta headers
Number of proteins
Peptides
Mol. weight [kDa]
Q-value
Score
iBAQ
iBAQ R10
iBAQ R11
iBAQ R12
iBAQ R13
iBAQ R14
iBAQ R15
iBAQ R16
iBAQ R17
iBAQ R18
iBAQ R19
iBAQ R20
iBAQ R21
Protein IDs
Protein names
Gene names
Fasta headers
Number of proteins
Peptides
Mol. weight [kDa]
Q-value
Score
iBAQ
iBAQ R10
iBAQ R11
iBAQ R12
iBAQ R13
iBAQ R14
iBAQ R15
iBAQ R16
iBAQ R17
iBAQ R18
iBAQ R19
iBAQ R20
iBAQ R21
Protein IDs
Protein names
Gene names
Fasta headers
Number of proteins
Peptides
Mol. weight [kDa]
Q-value
Score
iBAQ
iBAQ R10
iBAQ R11
iBAQ R12
iBAQ R13
iBAQ R14
iBAQ R15
iBAQ R16
iBAQ R17
iBAQ R18
iBAQ R19
iBAQ R20
iBAQ R21
Protein IDs
Protein names
Gene names
Fasta headers
Number of proteins
Peptides
Mol. weight [kDa]
Q-value
Score
iBAQ
iBAQ R10
iBAQ R11
iBAQ R12
iBAQ R13
iBAQ R14
iBAQ R15
iBAQ R16
iBAQ R17
iBAQ R18
iBAQ R19
iBAQ R20
iBAQ R21
Protein IDs
Protein names
Gene names
Fasta headers
Number of proteins
Peptides
Mol. weight [kDa]
Q-value
Score
iBAQ
iBAQ R10
iBAQ R11
iBAQ R12
iBAQ R13
iBAQ R14
iBAQ R15
iBAQ R16
iBAQ R17
iBAQ R18
iBAQ R19
iBAQ R20
iBAQ R21
Protein IDs
Protein names
Gene names
Fasta headers
Number of proteins
Peptides
Mol. weight [kDa]
Q-value
Score
iBAQ
iBAQ R10
iBAQ R11
iBAQ R12
iBAQ R13
iBAQ R14
iBAQ R15
iBAQ R16
iBAQ R17
iBAQ R18
iBAQ R19
iBAQ R20
iBAQ R21
Protein IDs
Protein names
Gene names
Fasta headers
Number of proteins
Peptides
Mol. weight [kDa]
Q-value
Score
iBAQ
iBAQ R10
iBAQ R11
iBAQ R12
iBAQ R13
iBAQ R14
iBAQ R15
iBAQ R16
iBAQ R17
iBAQ R18
iBAQ R19
iBAQ R20
iBAQ R21
Protein IDs
Protein names
Gene names
Fasta headers
Number of proteins
Peptides
Mol. weight [kDa]
Q-value
Score
iBAQ
iBAQ R10
iBAQ R11
iBAQ R12
iBAQ R13
iBAQ R14
iBAQ R15
iBAQ R16
iBAQ R17
iBAQ R18
iBAQ R19
iBAQ R20
iBAQ R21
Protein IDs
Protein names
Gene names
Fasta headers
Number of proteins
Peptides
Mol. weight [kDa]
Q-value
Score
iBAQ
iBAQ R10
iBAQ R11
iBAQ R12
iBAQ R13
iBAQ R14
iBAQ R15
iBAQ R16
iBAQ R17
iBAQ R18
iBAQ R19
iBAQ R20
iBAQ R21
Protein IDs
Protein names
Gene names
Fasta headers
Number of proteins
Peptides
Mol. weight [kDa]
Q-value
Score
iBAQ
iBAQ R10
iBAQ R11
iBAQ R12
iBAQ R13
iBAQ R14
iBAQ R15
iBAQ R16
iBAQ R17
iBAQ R18
iBAQ R19
iBAQ R20
iBAQ R21
Protein IDs
Protein names
Gene names
Fasta headers
Number of proteins
Peptides
Mol. weight [kDa]
Q-value
Score
iBAQ
iBAQ R10
iBAQ R11
iBAQ R12
iBAQ R13
iBAQ R14
iBAQ R15
iBAQ R16
iBAQ R17
iBAQ R18
iBAQ R19
iBAQ R20
iBAQ R21
Protein IDs
Protein names
Gene names
Fasta headers
Number of proteins
Peptides
Mol. weight [kDa]
Q-value
Score
iBAQ
iBAQ R10
iBAQ R11
iBAQ R12
iBAQ R13
iBAQ R14
iBAQ R15
iBAQ R16
iBAQ R17
iBAQ R18
iBAQ R19
iBAQ R20
iBAQ R21
Protein IDs
Protein names
Gene names
Fasta headers
Number of proteins
Peptides
Mol. weight [kDa]
Q-value
Score
iBAQ
iBAQ R10
iBAQ R11
iBAQ R12
iBAQ R13
iBAQ R14
iBAQ R15
iBAQ R16
iBAQ R17
iBAQ R18
iBAQ R19
iBAQ R20
iBAQ R21
Protein IDs
Protein names
Gene names
Fasta headers
Number of proteins
Peptides
Mol. weight [kDa]
Q-value
Score
iBAQ
iBAQ R10
iBAQ R11
iBAQ R12
iBAQ R13
iBAQ R14
iBAQ R15
iBAQ R16
iBAQ R17
iBAQ R18
iBAQ R19
iBAQ R20
iBAQ R21
Protein IDs
Protein names
Gene names
Fasta headers
Number of proteins
Peptides
Mol. weight [kDa]
Q-value
Score
iBAQ
iBAQ R10
iBAQ R11
iBAQ R12
iBAQ R13
iBAQ R14
iBAQ R15
iBAQ R16
iBAQ R17
iBAQ R18
iBAQ R19
iBAQ R20
iBAQ R21
Protein IDs
Protein names
Gene names
Fasta headers
Number of proteins
Peptides
Mol. weight [kDa]
Q-value
Score
iBAQ
iBAQ R10
iBAQ R11
iBAQ R12
iBAQ R13
iBAQ R14
iBAQ R15
iBAQ R16
iBAQ R17
iBAQ R18
iBAQ R19
iBAQ R20
iBAQ R21
Protein IDs
Protein names
Gene names
Fasta headers
Number of proteins
Peptides
Mol. weight [kDa]
Q-value
Score
iBAQ
iBAQ R10
iBAQ R11
iBAQ R12
iBAQ R13
iBAQ R14
iBAQ R15
iBAQ R16
iBAQ R17
iBAQ R18
iBAQ R19
iBAQ R20
iBAQ R21
Protein IDs
Protein names
Gene names
Fasta headers
Number of proteins
Peptides
Mol. weight [kDa]
Q-value
Score
iBAQ
iBAQ R10
iBAQ R11
iBAQ R12
iBAQ R13
iBAQ R14
iBAQ R15
iBAQ R16
iBAQ R17
iBAQ R18
iBAQ R19
iBAQ R20
iBAQ R21
Protein IDs
Protein names
Gene names
Fasta headers
Number of proteins
Peptides
Mol. weight [kDa]
Q-value
Score
iBAQ
iBAQ R10
iBAQ R11
iBAQ R12
iBAQ R13
iBAQ R14
iBAQ R15
iBAQ R16
iBAQ R17
iBAQ R18
iBAQ R19
iBAQ R20
iBAQ R21
Protein IDs
Protein names
Gene names
Fasta headers
Number of proteins
Peptides
Mol. weight [kDa]
Q-value
Score
iBAQ
iBAQ R10
iBAQ R11
iBAQ R12
iBAQ R13
iBAQ R14
iBAQ R15
iBAQ R16
iBAQ R17
iBAQ R18
iBAQ R19
iBAQ R20
iBAQ R21
Protein IDs
Protein names
Gene names
Fasta headers
Number of proteins
Peptides
Mol. weight [kDa]
Q-value
Score
iBAQ
iBAQ R10
iBAQ R11
iBAQ R12
iBAQ R13
iBAQ R14
iBAQ R15
iBAQ R16
iBAQ R17
iBAQ R18
iBAQ R19
iBAQ R20
iBAQ R21
Protein IDs
Protein names
Gene names
Fasta headers
Number of proteins
Peptides
Mol. weight [kDa]
Q-value
Score
iBAQ
iBAQ R10
iBAQ R11
iBAQ R12
iBAQ R13
iBAQ R14
iBAQ R15
iBAQ R16
iBAQ R17
iBAQ R18
iBAQ R19
iBAQ R20
iBAQ R21
Protein IDs
Protein names
Gene names
Fasta headers
Number of proteins
Peptides
Mol. weight [kDa]
Q-value
Score
iBAQ
iBAQ R10
iBAQ R11
iBAQ R12
iBAQ R13
iBAQ R14
iBAQ R15
iBAQ R16
iBAQ R17
iBAQ R18
iBAQ R19
iBAQ R20
iBAQ R21
Protein IDs
Protein names
Gene names
Fasta headers
Number of proteins
Peptides
Mol. weight [kDa]
Q-value
Score
iBAQ
iBAQ R10
iBAQ R11
iBAQ R12
iBAQ R13
iBAQ R14
iBAQ R15
iBAQ R16
iBAQ R17
iBAQ R18
iBAQ R19
iBAQ R20
iBAQ R21
Protein IDs
Protein names
Gene names
Fasta headers
Number of proteins
Peptides
Mol. weight [kDa]
Q-value
Score
iBAQ
iBAQ R10
iBAQ R11
iBAQ R12
iBAQ R13
iBAQ R14
iBAQ R15
iBAQ R16
iBAQ R17
iBAQ R18
iBAQ R19
iBAQ R20
iBAQ R21
Protein IDs
Protein names
Gene names
Fasta headers
Number of proteins
Peptides
Mol. weight [kDa]
Q-value
Score
iBAQ
iBAQ R10
iBAQ R11
iBAQ R12
iBAQ R13
iBAQ R14
iBAQ R15
iBAQ R16
iBAQ R17
iBAQ R18
iBAQ R19
iBAQ R20
iBAQ R21
Protein IDs
Protein names
Gene names
Fasta headers
Number of proteins
Peptides
Mol. weight [kDa]
Q-value
Score
iBAQ
iBAQ R10
iBAQ R11
iBAQ R12
iBAQ R13
iBAQ R14
iBAQ R15
iBAQ R16
iBAQ R17
iBAQ R18
iBAQ R19
iBAQ R20
iBAQ R21
Protein IDs
Protein names
Gene names
Fasta headers
Number of proteins
Peptides
Mol. weight [kDa]
Q-value
Score
iBAQ
iBAQ R10
iBAQ R11
iBAQ R12
iBAQ R13
iBAQ R14
iBAQ R15
iBAQ R16
iBAQ R17
iBAQ R18
iBAQ R19
iBAQ R20
iBAQ R21
Protein IDs
Protein names
Gene names
Fasta headers
Number of proteins
Peptides
Mol. weight [kDa]
Q-value
Score
iBAQ
iBAQ R10
iBAQ R11
iBAQ R12
iBAQ R13
iBAQ R14
iBAQ R15
iBAQ R16
iBAQ R17
iBAQ R18
iBAQ R19
iBAQ R20
iBAQ R21
Protein IDs
Protein names
Gene names
Fasta headers
Number of proteins
Peptides
Mol. weight [kDa]
Q-value
Score
iBAQ
iBAQ R10
iBAQ R11
iBAQ R12
iBAQ R13
iBAQ R14
iBAQ R15
iBAQ R16
iBAQ R17
iBAQ R18
iBAQ R19
iBAQ R20
iBAQ R21
Protein IDs
Protein names
Gene names
Fasta headers
Number of proteins
Peptides
Mol. weight [kDa]
Q-value
Score
iBAQ
iBAQ R10
iBAQ R11
iBAQ R12
iBAQ R13
iBAQ R14
iBAQ R15
iBAQ R16
iBAQ R17
iBAQ R18
iBAQ R19
iBAQ R20
iBAQ R21
Protein IDs
Protein names
Gene names
Fasta headers
Number of proteins
Peptides
Mol. weight [kDa]
Q-value
Score
iBAQ
iBAQ R10
iBAQ R11
iBAQ R12
iBAQ R13
iBAQ R14
iBAQ R15
iBAQ R16
iBAQ R17
iBAQ R18
iBAQ R19
iBAQ R20
iBAQ R21
Protein IDs
Protein names
Gene names
Fasta headers
Number of proteins
Peptides
Mol. weight [kDa]
Q-value
Score
iBAQ
iBAQ R10
iBAQ R11
iBAQ R12
iBAQ R13
iBAQ R14
iBAQ R15
iBAQ R16
iBAQ R17
iBAQ R18
iBAQ R19
iBAQ R20
iBAQ R21
Protein IDs
Protein names
Gene names
Fasta headers
Number of proteins
Peptides
Mol. weight [kDa]
Q-value
Score
iBAQ
iBAQ R10
iBAQ R11
iBAQ R12
iBAQ R13
iBAQ R14
iBAQ R15
iBAQ R16
iBAQ R17
iBAQ R18
iBAQ R19
iBAQ R20
iBAQ R21
Protein IDs
Protein names
Gene names
Fasta headers
Number of proteins
Peptides
Mol. weight [kDa]
Q-value
Score
iBAQ
iBAQ R10
iBAQ R11
iBAQ R12
iBAQ R13
iBAQ R14
iBAQ R15
iBAQ R16
iBAQ R17
iBAQ R18
iBAQ R19
iBAQ R20
iBAQ R21
Protein IDs
Protein names
Gene names
Fasta headers
Number of proteins
Peptides
Mol. weight [kDa]
Q-value
Score
iBAQ
iBAQ R10
iBAQ R11
iBAQ R12
iBAQ R13
iBAQ R14
iBAQ R15
iBAQ R16
iBAQ R17
iBAQ R18
iBAQ R19
iBAQ R20
iBAQ R21
Protein IDs
Protein names
Gene names
Fasta headers
Number of proteins
Peptides
Mol. weight [kDa]
Q-value
Score
iBAQ
iBAQ R10
iBAQ R11
iBAQ R12
iBAQ R13
iBAQ R14
iBAQ R15
iBAQ R16
iBAQ R17
iBAQ R18
iBAQ R19
iBAQ R20
iBAQ R21
Protein IDs
Protein names
Gene names
Fasta headers
Number of proteins
Peptides
Mol. weight [kDa]
Q-value
Score
iBAQ
iBAQ R10
iBAQ R11
iBAQ R12
iBAQ R13
iBAQ R14
iBAQ R15
iBAQ R16
iBAQ R17
iBAQ R18
iBAQ R19
iBAQ R20
iBAQ R21
Protein IDs
Protein names
Gene names
Fasta headers
Number of proteins
Peptides
Mol. weight [kDa]
Q-value
Score
iBAQ
iBAQ R10
iBAQ R11
iBAQ R12
iBAQ R13
iBAQ R14
iBAQ R15
iBAQ R16
iBAQ R17
iBAQ R18
iBAQ R19
iBAQ R20
iBAQ R21
Protein IDs
Protein names
Gene names
Fasta headers
Number of proteins
Peptides
Mol. weight [kDa]
Q-value
Score
iBAQ
iBAQ R10
iBAQ R11
iBAQ R12
iBAQ R13
iBAQ R14
iBAQ R15
iBAQ R16
iBAQ R17
iBAQ R18
iBAQ R19
iBAQ R20
iBAQ R21
Protein IDs
Protein names
Gene names
Fasta headers
Number of proteins
Peptides
Mol. weight [kDa]
Q-value
Score
iBAQ
iBAQ R10
iBAQ R11
iBAQ R12
iBAQ R13
iBAQ R14
iBAQ R15
iBAQ R16
iBAQ R17
iBAQ R18
iBAQ R19
iBAQ R20
iBAQ R21
Protein IDs
Protein names
Gene names
Fasta headers
Number of proteins
Peptides
Mol. weight [kDa]
Q-value
Score
iBAQ
iBAQ R10
iBAQ R11
iBAQ R12
iBAQ R13
iBAQ R14
iBAQ R15
iBAQ R16
iBAQ R17
iBAQ R18
iBAQ R19
iBAQ R20
iBAQ R21
Protein IDs
Protein names
Gene names
Fasta headers
Number of proteins
Peptides
Mol. weight [kDa]
Q-value
Score
iBAQ
iBAQ R10
iBAQ R11
iBAQ R12
iBAQ R13
iBAQ R14
iBAQ R15
iBAQ R16
iBAQ R17
iBAQ R18
iBAQ R19
iBAQ R20
iBAQ R21
Protein IDs
Protein names
Gene names
Fasta headers
Number of proteins
Peptides
Mol. weight [kDa]
Q-value
Score
iBAQ
iBAQ R10
iBAQ R11
iBAQ R12
iBAQ R13
iBAQ R14
iBAQ R15
iBAQ R16
iBAQ R17
iBAQ R18
iBAQ R19
iBAQ R20
iBAQ R21
Protein IDs
Protein names
Gene names
Fasta headers
Number of proteins
Peptides
Mol. weight [kDa]
Q-value
Score
iBAQ
iBAQ R10
iBAQ R11
iBAQ R12
iBAQ R13
iBAQ R14
iBAQ R15
iBAQ R16
iBAQ R17
iBAQ R18
iBAQ R19
iBAQ R20
iBAQ R21
Protein IDs
Protein names
Gene names
Fasta headers
Number of proteins
Peptides
Mol. weight [kDa]
Q-value
Score
iBAQ
iBAQ R10
iBAQ R11
iBAQ R12
iBAQ R13
iBAQ R14
iBAQ R15
iBAQ R16
iBAQ R17
iBAQ R18
iBAQ R19
iBAQ R20
iBAQ R21
Protein IDs
Protein names
Gene names
Fasta headers
Number of proteins
Peptides
Mol. weight [kDa]
Q-value
Score
iBAQ
iBAQ R10
iBAQ R11
iBAQ R12
iBAQ R13
iBAQ R14
iBAQ R15
iBAQ R16
iBAQ R17
iBAQ R18
iBAQ R19
iBAQ R20
iBAQ R21
Protein IDs
Protein names
Gene names
Fasta headers
Number of proteins
Peptides
Mol. weight [kDa]
Q-value
Score
iBAQ
iBAQ R10
iBAQ R11
iBAQ R12
iBAQ R13
iBAQ R14
iBAQ R15
iBAQ R16
iBAQ R17
iBAQ R18
iBAQ R19
iBAQ R20
iBAQ R21
Protein IDs
Protein names
Gene names
Fasta headers
Number of proteins
Peptides
Mol. weight [kDa]
Q-value
Score
iBAQ
iBAQ R10
iBAQ R11
iBAQ R12
iBAQ R13
iBAQ R14
iBAQ R15
iBAQ R16
iBAQ R17
iBAQ R18
iBAQ R19
iBAQ R20
iBAQ R21
Protein IDs
Protein names
Gene names
Fasta headers
Number of proteins
Peptides
Mol. weight [kDa]
Q-value
Score
iBAQ
iBAQ R10
iBAQ R11
iBAQ R12
iBAQ R13
iBAQ R14
iBAQ R15
iBAQ R16
iBAQ R17
iBAQ R18
iBAQ R19
iBAQ R20
iBAQ R21
Protein IDs
Protein names
Gene names
Fasta headers
Number of proteins
Peptides
Mol. weight [kDa]
Q-value
Score
iBAQ
iBAQ R10
iBAQ R11
iBAQ R12
iBAQ R13
iBAQ R14
iBAQ R15
iBAQ R16
iBAQ R17
iBAQ R18
iBAQ R19
iBAQ R20
iBAQ R21
Protein IDs
Protein names
Gene names
Fasta headers
Number of proteins
Peptides
Mol. weight [kDa]
Q-value
Score
iBAQ
iBAQ R10
iBAQ R11
iBAQ R12
iBAQ R13
iBAQ R14
iBAQ R15
iBAQ R16
iBAQ R17
iBAQ R18
iBAQ R19
iBAQ R20
iBAQ R21
Protein IDs
Protein names
Gene names
Fasta headers
Number of proteins
Peptides
Mol. weight [kDa]
Q-value
Score
iBAQ
iBAQ R10
iBAQ R11
iBAQ R12
iBAQ R13
iBAQ R14
iBAQ R15
iBAQ R16
iBAQ R17
iBAQ R18
iBAQ R19
iBAQ R20
iBAQ R21
Protein IDs
Protein names
Gene names
Fasta headers
Number of proteins
Peptides
Mol. weight [kDa]
Q-value
Score
iBAQ
iBAQ R10
iBAQ R11
iBAQ R12
iBAQ R13
iBAQ R14
iBAQ R15
iBAQ R16
iBAQ R17
iBAQ R18
iBAQ R19
iBAQ R20
iBAQ R21
Protein IDs
Protein names
Gene names
Fasta headers
Number of proteins
Peptides
Mol. weight [kDa]
Q-value
Score
iBAQ
iBAQ R10
iBAQ R11
iBAQ R12
iBAQ R13
iBAQ R14
iBAQ R15
iBAQ R16
iBAQ R17
iBAQ R18
iBAQ R19
iBAQ R20
iBAQ R21
Protein IDs
Protein names
Gene names
Fasta headers
Number of proteins
Peptides
Mol. weight [kDa]
Q-value
Score
iBAQ
iBAQ R10
iBAQ R11
iBAQ R12
iBAQ R13
iBAQ R14
iBAQ R15
iBAQ R16
iBAQ R17
iBAQ R18
iBAQ R19
iBAQ R20
iBAQ R21
Protein IDs
Protein names
Gene names
Fasta headers
Number of proteins
Peptides
Mol. weight [kDa]
Q-value
Score
iBAQ
iBAQ R10
iBAQ R11
iBAQ R12
iBAQ R13
iBAQ R14
iBAQ R15
iBAQ R16
iBAQ R17
iBAQ R18
iBAQ R19
iBAQ R20
iBAQ R21
Protein IDs
Protein names
Gene names
Fasta headers
Number of proteins
Peptides
Mol. weight [kDa]
Q-value
Score
iBAQ
iBAQ R10
iBAQ R11
iBAQ R12
iBAQ R13
iBAQ R14
iBAQ R15
iBAQ R16
iBAQ R17
iBAQ R18
iBAQ R19
iBAQ R20
iBAQ R21
Protein IDs
Protein names
Gene names
Fasta headers
Number of proteins
Peptides
Mol. weight [kDa]
Q-value
Score
iBAQ
iBAQ R10
iBAQ R11
iBAQ R12
iBAQ R13
iBAQ R14
iBAQ R15
iBAQ R16
iBAQ R17
iBAQ R18
iBAQ R19
iBAQ R20
iBAQ R21
Protein IDs
Protein names
Gene names
Fasta headers
Number of proteins
Peptides
Mol. weight [kDa]
Q-value
Score
iBAQ
iBAQ R10
iBAQ R11
iBAQ R12
iBAQ R13
iBAQ R14
iBAQ R15
iBAQ R16
iBAQ R17
iBAQ R18
iBAQ R19
iBAQ R20
iBAQ R21

## Sheet: S1
Protein IDs	Protein names	Gene names	Fasta headers	Number of proteins	Peptides	Mol. weight [kDa]	Q-value	Score	iBAQ	iBAQ R10	iBAQ R11	iBAQ R12	iBAQ R13	iBAQ R14	iBAQ R15	iBAQ R16	iBAQ R17	iBAQ R18	iBAQ R19	iBAQ R20	iBAQ R21
P62805	Histone H4	HIST1H4A	sp|P62805|H4_HUMAN Histone H4 OS=Homo sapiens OX=9606 GN=H4C1 PE=1 SV=2	1	12	11.367	0	94.574	77053000000	148230000	3845100000	97500000	16000000000	165330000	2851900000	154550000	23404000000	168540000	4869900000	66698000	25282000000
P63261;I3L3I0;I3L1U9;I3L4N8;I3L3R2;J3KT65	Actin, cytoplasmic 2;Actin, cytoplasmic 2, N-terminally processed	ACTG1	sp|P63261|ACTG_HUMAN Actin, cytoplasmic 2 OS=Homo sapiens OX=9606 GN=ACTG1 PE=1 SV=1;tr|I3L3I0|I3L3I0_HUMAN Actin, cytoplasmic 2 (Fragment) OS=Homo sapiens OX=9606 GN=ACTG1 PE=1 SV=1;tr|I3L1U9|I3L1U9_HUMAN Actin, cytoplasmic 2 (Fragment) OS=Homo sapiens OX	6	28	41.792	0	323.31	68344000000	691840000	5380100000	501300000	13347000000	1156200000	1651300000	535680000	12929000000	42549000	15622000000	81973000	16405000000
Q93079;Q5QNW6;Q5QNW6-2	Histone H2B type 1-H;Histone H2B type 2-F	HIST1H2BH;HIST2H2BF	sp|Q93079|H2B1H_HUMAN Histone H2B type 1-H OS=Homo sapiens OX=9606 GN=H2BC9 PE=1 SV=3;sp|Q5QNW6|H2B2F_HUMAN Histone H2B type 2-F OS=Homo sapiens OX=9606 GN=H2BC18 PE=1 SV=3;sp|Q5QNW6-2|H2B2F_HUMAN Isoform 2 of Histone H2B type 2-F OS=Homo sapiens OX=9606 G	3	18	13.892	0	98.106	62454000000	110570000	4831100000	50824000	13874000000	170960000	1987000000	144330000	18972000000	9328300	1972500000	39016000	20293000000
P68431;K7EK07;Q71DI3;Q16695;P84243;K7EMV3;A0A590UJJ6;B4DEB1;K7ES00;Q6NXT2;K7EP01	Histone H3.1;Histone H3;Histone H3.2;Histone H3.1t;Histone H3.3;Histone H3.3C	HIST1H3A;H3F3B;HIST2H3A;HIST3H3;H3F3A;H3F3C	sp|P68431|H31_HUMAN Histone H3.1 OS=Homo sapiens OX=9606 GN=H3C1 PE=1 SV=2;tr|K7EK07|K7EK07_HUMAN Histone H3 (Fragment) OS=Homo sapiens OX=9606 GN=H3-3B PE=1 SV=1;sp|Q71DI3|H32_HUMAN Histone H3.2 OS=Homo sapiens OX=9606 GN=H3C15 PE=1 SV=3;sp|Q16695|H31T_HU	11	9	15.404	0	30.714	44004000000	158260000	5838500000	244170000	9211800000	629820000	1548000000	419010000	10509000000	71446000	3162400000	82202000	12130000000
A0A0U1RR32;Q96KK5;Q99878;Q16777;Q9BTM1;P0C0S8;P20671;Q6FI13;A0A0U1RRH7;H0YFX9;Q9BTM1-2;A0A3B3IS11;Q71UI9-5;REV__H0Y672;REV__E7EQ67;REV__H7BY63;REV__Q8NB25-4;REV__H0YBA5;REV__Q8NB25-2;REV__A0A087X2A7;REV__Q8NB25-3;REV__Q8NB25	Histone H2A type 1-H;Histone H2A type 1-J;Histone H2A type 2-C;Histone H2A.J;Histone H2A type 1;Histone H2A type 1-D;Histone H2A type 2-A;Histone H2A	HIST1H2AH;HIST1H2AJ;HIST2H2AC;H2AFJ;HIST1H2AG;HIST1H2AD;HIST2H2AA3	tr|A0A0U1RR32|A0A0U1RR32_HUMAN Histone H2A OS=Homo sapiens OX=9606 GN=hCG_2039566 PE=3 SV=1;sp|Q96KK5|H2A1H_HUMAN Histone H2A type 1-H OS=Homo sapiens OX=9606 GN=H2AC12 PE=1 SV=3;sp|Q99878|H2A1J_HUMAN Histone H2A type 1-J OS=Homo sapiens OX=9606 GN=H2AC14	22	9	18.481	0	55.363	32713000000	96385000	3304800000	49120000	6006500000	356480000	1673900000	129270000	9452300000	64888000	2263700000	25089000	9290900000
P05783;F8VZY9;CON__H-INV:HIT000015463;CON__Q92764;C4AM86;CON__Q497I4;Q92764	Keratin, type I cytoskeletal 18	KRT18	sp|P05783|K1C18_HUMAN Keratin, type I cytoskeletal 18 OS=Homo sapiens OX=9606 GN=KRT18 PE=1 SV=2;tr|F8VZY9|F8VZY9_HUMAN Keratin, type I cytoskeletal 18 OS=Homo sapiens OX=9606 GN=KRT18 PE=1 SV=1	7	48	48.057	0	323.31	24547000000	31721000	1886400000	58470000	4394900000	262180000	763020000	60990000	5513900000	1289800	810340000	59552000	10704000000
P08670;B0YJC4;B0YJC5;A0A1B0GTT5;A0A1B0GVG8;H7C5W5;F8W835	Vimentin	VIM	sp|P08670|VIME_HUMAN Vimentin OS=Homo sapiens OX=9606 GN=VIM PE=1 SV=4;tr|B0YJC4|B0YJC4_HUMAN Vimentin OS=Homo sapiens OX=9606 GN=VIM PE=1 SV=1	7	53	53.651	0	323.31	20089000000	59576000	2089500000	57524000	4729800000	330800000	567360000	55427000	4899900000	0	687650000	17528000	6593600000
P22626;P22626-2;A0A087WUI2	Heterogeneous nuclear ribonucleoproteins A2/B1	HNRNPA2B1	sp|P22626|ROA2_HUMAN Heterogeneous nuclear ribonucleoproteins A2/B1 OS=Homo sapiens OX=9606 GN=HNRNPA2B1 PE=1 SV=2;sp|P22626-2|ROA2_HUMAN Isoform A2 of Heterogeneous nuclear ribonucleoproteins A2/B1 OS=Homo sapiens OX=9606 GN=HNRNPA2B1;tr|A0A087WUI2|A0A087	3	28	37.429	0	323.31	18302000000	36694000	1941900000	33250000	4495200000	99843000	272400000	39990000	5645700000	2197000	2703700000	2700000	3028400000
P62979;P0CG48;F5GYU3;F5H747;F5H388;B4DV12;F5H265;Q5PY61;F5H2Z3;F5H6Q2;J3QKN0;Q96C32;J3QTR3;J3QS39;P62987;P0CG47;F5GXK7;A0A2R8Y422;M0R1V7;M0R2S1;M0R1M6;F5GZ39;J3QSA3	Ubiquitin-40S ribosomal protein S27a;Ubiquitin;40S ribosomal protein S27a;Polyubiquitin-C;Ubiquitin;Ubiquitin-60S ribosomal protein L40;Ubiquitin;60S ribosomal protein L40;Polyubiquitin-B;Ubiquitin	RPS27A;UBC;UBB;UBA52	sp|P62979|RS27A_HUMAN Ubiquitin-40S ribosomal protein S27a OS=Homo sapiens OX=9606 GN=RPS27A PE=1 SV=2;sp|P0CG48|UBC_HUMAN Polyubiquitin-C OS=Homo sapiens OX=9606 GN=UBC PE=1 SV=3;tr|F5GYU3|F5GYU3_HUMAN Polyubiquitin-C (Fragment) OS=Homo sapiens OX=9606 GN	23	11	17.965	0	57.577	14998000000	367590000	527290000	437390000	1609400000	234060000	418250000	497000000	3303300000	1449400000	917430000	541330000	4695600000
P07910-2;G3V4C1;B2R5W2;B4DY08;G3V4W0;P07910-4;G3V2D6;G3V3K6;G3V5X6;G3V251;B4DSU6;B7ZW38;B2RXH8;O60812;A0A0G2JPF8;A0A0G2JNQ3;P0DMR1	Heterogeneous nuclear ribonucleoproteins C1/C2	HNRNPC	sp|P07910-2|HNRPC_HUMAN Isoform C1 of Heterogeneous nuclear ribonucleoproteins C1/C2 OS=Homo sapiens OX=9606 GN=HNRNPC;tr|G3V4C1|G3V4C1_HUMAN Heterogeneous nuclear ribonucleoproteins C1/C2 OS=Homo sapiens OX=9606 GN=HNRNPC PE=1 SV=1;tr|B2R5W2|B2R5W2_HUMAN	17	25	32.337	0	213.4	14864000000	22306000	2435800000	16678000	3505400000	175580000	592750000	40341000	4791700000	3873500	198560000	10966000	3070200000
P68371;M0R2D3;M0R2T4;A0A075B724	Tubulin beta-4B chain	TUBB4B	sp|P68371|TBB4B_HUMAN Tubulin beta-4B chain OS=Homo sapiens OX=9606 GN=TUBB4B PE=1 SV=1	4	25	49.83	0	323.31	12931000000	20870000	182280000	7792200	456040000	80948000	103590000	13911000	1307600000	0	5114500000	15425000	5628000000
P68363;P68363-2;C9JDS9	Tubulin alpha-1B chain	TUBA1B	sp|P68363|TBA1B_HUMAN Tubulin alpha-1B chain OS=Homo sapiens OX=9606 GN=TUBA1B PE=1 SV=1;sp|P68363-2|TBA1B_HUMAN Isoform 2 of Tubulin alpha-1B chain OS=Homo sapiens OX=9606 GN=TUBA1B	3	26	50.151	0	323.31	12442000000	30235000	169630000	8076600	379960000	51177000	68305000	25460000	1288300000	8868800	4262100000	48818000	6101500000
P05187;P09923	Alkaline phosphatase, placental type	ALPP	sp|P05187|PPB1_HUMAN Alkaline phosphatase, placental type OS=Homo sapiens OX=9606 GN=ALPP PE=1 SV=2	2	29	57.953	0	323.31	9967700000	96469000	1111500000	247030000	2357700000	127950000	50830000	133120000	3434900000	1856100	414640000	25622000	1966100000
A0A6Q8PFJ0;P02545;P02545-6;P02545-3;A0A6Q8PHQ9;P02545-5;P02545-4;A0A6Q8PF80;A0A6Q8PGH0;A0A0C4DGC5;A0A6Q8PFM1;A0A6Q8PF59;A0A6Q8PFF5	Prelamin-A/C;Lamin-A/C	LMNA	tr|A0A6Q8PFJ0|A0A6Q8PFJ0_HUMAN Prelamin-A/C OS=Homo sapiens OX=9606 GN=LMNA PE=4 SV=1;sp|P02545|LMNA_HUMAN Prelamin-A/C OS=Homo sapiens OX=9606 GN=LMNA PE=1 SV=1;sp|P02545-6|LMNA_HUMAN Isoform 6 of Prelamin-A/C OS=Homo sapiens OX=9606 GN=LMNA;sp|P02545-3|L	13	54	80.902	0	323.31	9532300000	32235000	515980000	188540000	2142900000	301900000	150240000	361290000	1842400000	317340000	1711200000	31093000	1937100000
P09651;F8W6I7;P09651-3;F8VZ49;Q32P51;F8VTQ5;F8W646;F8VYN5	Heterogeneous nuclear ribonucleoprotein A1;Heterogeneous nuclear ribonucleoprotein A1, N-terminally processed;Heterogeneous nuclear ribonucleoprotein A1-like 2	HNRNPA1;HNRNPA1L2	sp|P09651|ROA1_HUMAN Heterogeneous nuclear ribonucleoprotein A1 OS=Homo sapiens OX=9606 GN=HNRNPA1 PE=1 SV=5;tr|F8W6I7|F8W6I7_HUMAN Helix-destabilizing protein OS=Homo sapiens OX=9606 GN=HNRNPA1 PE=1 SV=2;sp|P09651-3|ROA1_HUMAN Isoform 2 of Heterogeneous n	8	24	38.746	0	323.31	7059200000	13978000	780310000	9236900	1628000000	17138000	82924000	6947900	1578100000	0	2116400000	0	826180000
O43707;O43707-2;F5GXS2;O43707-3;K7EP19;D6RH00	Alpha-actinin-4	ACTN4	sp|O43707|ACTN4_HUMAN Alpha-actinin-4 OS=Homo sapiens OX=9606 GN=ACTN4 PE=1 SV=2;sp|O43707-2|ACTN4_HUMAN Isoform ACTN4ISO of Alpha-actinin-4 OS=Homo sapiens OX=9606 GN=ACTN4;tr|F5GXS2|F5GXS2_HUMAN Alpha-actinin-4 OS=Homo sapiens OX=9606 GN=ACTN4 PE=1 SV=2;	6	71	104.85	0	323.31	6472400000	238310000	51634000	957990000	95539000	187720000	4709100	1560100000	136940000	463930000	0	2749000000	26507000
P68133;P68032;P63267;P62736;A6NL76;P63267-2;C9JFL5;F6UVQ4;F6QUT6;F8WB63;B8ZZJ2	Actin, alpha skeletal muscle;Actin, alpha cardiac muscle 1;Actin, gamma-enteric smooth muscle;Actin, aortic smooth muscle	ACTA1;ACTC1;ACTG2;ACTA2	sp|P68133|ACTS_HUMAN Actin, alpha skeletal muscle OS=Homo sapiens OX=9606 GN=ACTA1 PE=1 SV=1;sp|P68032|ACTC_HUMAN Actin, alpha cardiac muscle 1 OS=Homo sapiens OX=9606 GN=ACTC1 PE=1 SV=1;sp|P63267|ACTH_HUMAN Actin, gamma-enteric smooth muscle OS=Homo sapie	11	19	42.051	0	36.672	5661500000	21855000	376890000	15550000	1196800000	40516000	61920000	30461000	1151300000	0	1256400000	7945500	1501800000
P51991;H7C1J8	Heterogeneous nuclear ribonucleoprotein A3	HNRNPA3	sp|P51991|ROA3_HUMAN Heterogeneous nuclear ribonucleoprotein A3 OS=Homo sapiens OX=9606 GN=HNRNPA3 PE=1 SV=2	2	23	39.594	0	218.84	5625200000	25918000	962950000	19473000	1737800000	57499000	145250000	13350000	1499200000	0	285950000	0	877810000
P11142;E9PKE3;P11142-2;E9PNE6;E9PN89;A8K7Q2;E9PLF4;E9PQQ4;E9PQK7;E9PK54;E9PPY6;E9PS65;E9PN25;E9PI65;E9PM13	Heat shock cognate 71 kDa protein	HSPA8	sp|P11142|HSP7C_HUMAN Heat shock cognate 71 kDa protein OS=Homo sapiens OX=9606 GN=HSPA8 PE=1 SV=1;tr|E9PKE3|E9PKE3_HUMAN Heat shock cognate 71 kDa protein OS=Homo sapiens OX=9606 GN=HSPA8 PE=1 SV=1;sp|P11142-2|HSP7C_HUMAN Isoform 2 of Heat shock cognate 7	15	34	70.897	0	323.31	5224800000	32004000	281980000	205950000	343370000	60650000	6562000	32662000	342570000	410190000	1925200000	30930000	1552700000
A0A0B4J1Z1;C9JAB2;Q16629-3;Q16629-2;Q16629-4;Q16629;F8WEA1	Serine/arginine-rich splicing factor 7	SRSF7	tr|A0A0B4J1Z1|A0A0B4J1Z1_HUMAN Serine/arginine-rich-splicing factor 7 OS=Homo sapiens OX=9606 GN=SRSF7 PE=1 SV=1;tr|C9JAB2|C9JAB2_HUMAN Serine/arginine-rich-splicing factor 7 OS=Homo sapiens OX=9606 GN=SRSF7 PE=1 SV=1;sp|Q16629-3|SRSF7_HUMAN Isoform 3 of S	7	9	15.763	0	113.94	4986500000	6460600	433070000	14622000	1620500000	66136000	0	10492000	2143700000	0	574640000	1527900	115310000
P38159;P38159-2;H3BT71;H0Y6E7;H3BUY5;H3BR27;P38159-3;O75526;H3BNC1;Q75N03-2;Q75N03;Q8IZ40;Q8N7X1	RNA-binding motif protein, X chromosome;RNA-binding motif protein, X chromosome, N-terminally processed	RBMX	sp|P38159|RBMX_HUMAN RNA-binding motif protein, X chromosome OS=Homo sapiens OX=9606 GN=RBMX PE=1 SV=3;sp|P38159-2|RBMX_HUMAN Isoform 2 of RNA-binding motif protein, X chromosome OS=Homo sapiens OX=9606 GN=RBMX;tr|H3BT71|H3BT71_HUMAN RNA-binding motif prot	13	18	42.331	0	119.31	4824800000	7165300	586930000	5171100	1110200000	108430000	149470000	6300900	1612300000	0	134550000	1430500	1102800000
P05204;A0A087WZE9;Q15651-2;Q15651	Non-histone chromosomal protein HMG-17;High mobility group nucleosome-binding domain-containing protein 3	HMGN2;HMGN3	sp|P05204|HMGN2_HUMAN Non-histone chromosomal protein HMG-17 OS=Homo sapiens OX=9606 GN=HMGN2 PE=1 SV=3;tr|A0A087WZE9|A0A087WZE9_HUMAN High mobility group nucleosome-binding domain-containing protein 3 OS=Homo sapiens OX=9606 GN=HMGN3 PE=1 SV=1;sp|Q15651-2	4	3	9.3926	0	6.7841	4779300000	0	300540000	6531100	1784300000	10437000	86141000	8003900	2528500000	0	54817000	0	0
P23527	Histone H2B type 1-O	HIST1H2BO	sp|P23527|H2B1O_HUMAN Histone H2B type 1-O OS=Homo sapiens OX=9606 GN=H2BC17 PE=1 SV=3	1	17	13.906	0	5.5436	4643400000	0	666600000	0	405690000	1834300	36264000	0	2118100000	0	46075000	0	1368800000
P10412;P22492	Histone H1.4	HIST1H1E	sp|P10412|H14_HUMAN Histone H1.4 OS=Homo sapiens OX=9606 GN=H1-4 PE=1 SV=2	2	12	21.865	0	24.219	4439400000	53994000	513520000	72840000	1078700000	40615000	103460000	162150000	1791500000	122330000	248620000	28395000	223330000
Q5TEC6;A0A590UJL8	Histone H3	HIST2H3PS2	sp|Q5TEC6|H3PS2_HUMAN Histone HIST2H3PS2 OS=Homo sapiens OX=9606 GN=H3-2 PE=1 SV=1	2	7	15.43	0	8.2405	4386100000	0	431660000	0	942840000	33716000	160200000	10771000	1458400000	0	164260000	0	1184200000
P14866	Heterogeneous nuclear ribonucleoprotein L	HNRNPL	sp|P14866|HNRPL_HUMAN Heterogeneous nuclear ribonucleoprotein L OS=Homo sapiens OX=9606 GN=HNRNPL PE=1 SV=2	1	24	64.132	0	323.31	3890100000	23554000	827130000	27130000	1635500000	69983000	25680000	30971000	1111500000	0	65889000	0	72761000
J3QQ67;Q07020;G3V203;H0YHA7;Q07020-2;F8VUA6;F8VYV2;A0A075B7A0;F8VXR6	60S ribosomal protein L18	RPL18	tr|J3QQ67|J3QQ67_HUMAN 60S ribosomal protein L18 (Fragment) OS=Homo sapiens OX=9606 GN=RPL18 PE=1 SV=1;sp|Q07020|RL18_HUMAN 60S ribosomal protein L18 OS=Homo sapiens OX=9606 GN=RPL18 PE=1 SV=2;tr|G3V203|G3V203_HUMAN 60S ribosomal protein L18 OS=Homo sapien	9	7	21.728	0	32.439	3802300000	0	122890000	3374500	439750000	15701000	12668000	13666000	394450000	107710000	1481000000	78690000	1132400000
P19338;H7BY16;C9JYW2;C9JLB1;C9J1H7;C9JWL1	Nucleolin	NCL	sp|P19338|NUCL_HUMAN Nucleolin OS=Homo sapiens OX=9606 GN=NCL PE=1 SV=3;tr|H7BY16|H7BY16_HUMAN Nucleolin (Fragment) OS=Homo sapiens OX=9606 GN=NCL PE=1 SV=8	6	34	76.613	0	323.31	3527600000	105510000	281720000	377930000	600880000	379940000	12545000	621430000	298690000	506290000	26039000	292130000	24525000
P20700;E9PBF6;A0A0D9SFE5;A0A0D9SFY5	Lamin-B1	LMNB1	sp|P20700|LMNB1_HUMAN Lamin-B1 OS=Homo sapiens OX=9606 GN=LMNB1 PE=1 SV=2;tr|E9PBF6|E9PBF6_HUMAN Lamin-B1 OS=Homo sapiens OX=9606 GN=LMNB1 PE=1 SV=1;tr|A0A0D9SFE5|A0A0D9SFE5_HUMAN Lamin B1, isoform CRA_a OS=Homo sapiens OX=9606 GN=LMNB1 PE=1 SV=1	4	47	66.408	0	323.31	3491600000	3217100	190900000	64550000	927080000	70413000	22430000	16650000	983150000	0	524820000	2055800	686300000
Q12906-7;Q12906-4;Q12906-6	Interleukin enhancer-binding factor 3	ILF3	sp|Q12906-7|ILF3_HUMAN Isoform 7 of Interleukin enhancer-binding factor 3 OS=Homo sapiens OX=9606 GN=ILF3;sp|Q12906-4|ILF3_HUMAN Isoform 4 of Interleukin enhancer-binding factor 3 OS=Homo sapiens OX=9606 GN=ILF3;sp|Q12906-6|ILF3_HUMAN Isoform 6 of Interleu	3	44	95.807	0	323.31	3412300000	416880000	147110000	925350000	192060000	226130000	5420900	916560000	65815000	53158000	0	461140000	2647800
Q5JP53;P07437;Q5ST81;A6NNZ2;CON__ENSEMBL:ENSBTAP00000025008;Q9H4B7;M0R1I1;G3V5W4;G3V2R8;G3V3R4;G3V2N6	Tubulin beta chain	TUBB	tr|Q5JP53|Q5JP53_HUMAN Tubulin beta chain OS=Homo sapiens OX=9606 GN=TUBB PE=1 SV=1;sp|P07437|TBB5_HUMAN Tubulin beta chain OS=Homo sapiens OX=9606 GN=TUBB PE=1 SV=2;tr|Q5ST81|Q5ST81_HUMAN Tubulin beta chain OS=Homo sapiens OX=9606 GN=TUBB PE=1 SV=1	11	24	47.766	0	123.68	3389800000	3246100	57765000	4125200	50095000	21023000	19497000	5959200	454720000	0	1171900000	0	1601400000
O75367-3;O75367;O75367-2;B4DJC3;D6RCF2	Core histone macro-H2A.1;Histone H2A	H2AFY	sp|O75367-3|H2AY_HUMAN Isoform 3 of Core histone macro-H2A.1 OS=Homo sapiens OX=9606 GN=MACROH2A1;sp|O75367|H2AY_HUMAN Core histone macro-H2A.1 OS=Homo sapiens OX=9606 GN=MACROH2A1 PE=1 SV=4;sp|O75367-2|H2AY_HUMAN Isoform 1 of Core histone macro-H2A.1 OS=H	5	18	39.488	0	245.75	3339000000	1114800	365480000	4844800	1057700000	26379000	96800000	17180000	1104700000	0	25489000	1122600	638240000
P31943;G8JLB6;E9PCY7;H0YB39;D6RBM0;D6RIU0;D6RJ04;H0YBD7;D6RIH9;D6RDU3;E7EQJ0;E7EN40;D6RFM3;D6R9T0;D6RAM1;E5RGV0;H0YBG7;E5RGH4	Heterogeneous nuclear ribonucleoprotein H;Heterogeneous nuclear ribonucleoprotein H, N-terminally processed	HNRNPH1	sp|P31943|HNRH1_HUMAN Heterogeneous nuclear ribonucleoprotein H OS=Homo sapiens OX=9606 GN=HNRNPH1 PE=1 SV=4;tr|G8JLB6|G8JLB6_HUMAN Heterogeneous nuclear ribonucleoprotein H OS=Homo sapiens OX=9606 GN=HNRNPH1 PE=1 SV=1;tr|E9PCY7|E9PCY7_HUMAN Heterogeneous	18	18	49.229	0	323.31	3332800000	6343500	292130000	7061000	656330000	18145000	26900000	1007400	587240000	0	1026800000	775870	710070000
P23246;P23246-2;H0Y9K7;H0Y9U2	Splicing factor, proline- and glutamine-rich	SFPQ	sp|P23246|SFPQ_HUMAN Splicing factor, proline- and glutamine-rich OS=Homo sapiens OX=9606 GN=SFPQ PE=1 SV=2;sp|P23246-2|SFPQ_HUMAN Isoform Short of Splicing factor, proline- and glutamine-rich OS=Homo sapiens OX=9606 GN=SFPQ	4	34	76.149	0	222.9	3332400000	30781000	55259000	420270000	313030000	190110000	27760000	869770000	165050000	697410000	80969000	449690000	32269000
P62263;A0A2R8Y811;E5RH77	40S ribosomal protein S14	RPS14	sp|P62263|RS14_HUMAN 40S ribosomal protein S14 OS=Homo sapiens OX=9606 GN=RPS14 PE=1 SV=3;tr|A0A2R8Y811|A0A2R8Y811_HUMAN 40S ribosomal protein S14 (Fragment) OS=Homo sapiens OX=9606 GN=RPS14 PE=1 SV=1;tr|E5RH77|E5RH77_HUMAN 40S ribosomal protein S14 OS=Hom	3	6	16.273	0	99.069	3232800000	0	137780000	0	347390000	0	0	0	391130000	0	1484000000	0	872500000
P42766;F2Z388	60S ribosomal protein L35	RPL35	sp|P42766|RL35_HUMAN 60S ribosomal protein L35 OS=Homo sapiens OX=9606 GN=RPL35 PE=1 SV=2;tr|F2Z388|F2Z388_HUMAN 60S ribosomal protein L35 OS=Homo sapiens OX=9606 GN=RPL35 PE=1 SV=1	2	3	14.551	0	34.48	3229600000	0	41835000	0	167180000	0	0	5833400	183670000	42792000	2420800000	0	367470000
Q02878;F8VZ45;U3KQR5;F8VR69;F8VZA3;F8VWR1;F8VU16	60S ribosomal protein L6	RPL6	sp|Q02878|RL6_HUMAN 60S ribosomal protein L6 OS=Homo sapiens OX=9606 GN=RPL6 PE=1 SV=3	7	15	32.728	0	128.8	2954700000	4296200	118300000	5292100	604390000	20042000	14976000	25183000	436570000	144910000	923360000	56422000	600980000
P62241;Q5JR95	40S ribosomal protein S8	RPS8	sp|P62241|RS8_HUMAN 40S ribosomal protein S8 OS=Homo sapiens OX=9606 GN=RPS8 PE=1 SV=2;tr|Q5JR95|Q5JR95_HUMAN 40S ribosomal protein S8 OS=Homo sapiens OX=9606 GN=RPS8 PE=1 SV=1	2	12	24.205	0	114.05	2951800000	2620600	198510000	4157900	413810000	10059000	18649000	4323500	385050000	0	1335000000	7969600	571650000
P62424;Q5T8U3;Q5T8U2	60S ribosomal protein L7a	RPL7A	sp|P62424|RL7A_HUMAN 60S ribosomal protein L7a OS=Homo sapiens OX=9606 GN=RPL7A PE=1 SV=2;tr|Q5T8U3|Q5T8U3_HUMAN 60S ribosomal protein L7a (Fragment) OS=Homo sapiens OX=9606 GN=RPL7A PE=1 SV=1;tr|Q5T8U2|Q5T8U2_HUMAN 60S ribosomal protein L7a OS=Homo sapien	3	16	29.995	0	89.395	2904100000	0	54206000	0	299130000	9073600	24357000	0	459880000	0	1313100000	2386800	741970000
P04406;P04406-2;E7EUT5;O14556	Glyceraldehyde-3-phosphate dehydrogenase	GAPDH	sp|P04406|G3P_HUMAN Glyceraldehyde-3-phosphate dehydrogenase OS=Homo sapiens OX=9606 GN=GAPDH PE=1 SV=3;sp|P04406-2|G3P_HUMAN Isoform 2 of Glyceraldehyde-3-phosphate dehydrogenase OS=Homo sapiens OX=9606 GN=GAPDH;tr|E7EUT5|E7EUT5_HUMAN Glyceraldehyde-3-pho	4	24	36.053	0	272.6	2892100000	411630000	413080000	11083000	458550000	9838400	45660000	15843000	427000000	1335700	1034900000	920880	62313000
Q71UI9;P0C0S5;C9J0D1;A0A494C189;Q71UI9-3;Q71UI9-4;Q71UI9-2;C9J386	Histone H2A.V;Histone H2A.Z;Histone H2A	H2AFV;H2AFZ	sp|Q71UI9|H2AV_HUMAN Histone H2A.V OS=Homo sapiens OX=9606 GN=H2AZ2 PE=1 SV=3;sp|P0C0S5|H2AZ_HUMAN Histone H2A.Z OS=Homo sapiens OX=9606 GN=H2AZ1 PE=1 SV=2;tr|C9J0D1|C9J0D1_HUMAN Histone H2A OS=Homo sapiens OX=9606 GN=H2AZ2 PE=1 SV=1;tr|A0A494C189|A0A494C1	8	4	13.509	0	5.793	2854400000	0	0	0	656960000	0	52766000	0	506850000	0	66997000	0	1570800000
P16401	Histone H1.5	HIST1H1B	sp|P16401|H15_HUMAN Histone H1.5 OS=Homo sapiens OX=9606 GN=H1-5 PE=1 SV=3	1	13	22.58	0	47.997	2638800000	14963000	274390000	19325000	591360000	47519000	127180000	36431000	1221500000	33823000	104480000	18776000	149020000
P62851	40S ribosomal protein S25	RPS25	sp|P62851|RS25_HUMAN 40S ribosomal protein S25 OS=Homo sapiens OX=9606 GN=RPS25 PE=1 SV=1	1	5	13.742	0	20.109	2592900000	0	41546000	0	44939000	0	11193000	0	93986000	0	2106200000	0	295010000
P07305;P07305-2	Histone H1.0;Histone H1.0, N-terminally processed	H1F0	sp|P07305|H10_HUMAN Histone H1.0 OS=Homo sapiens OX=9606 GN=H1-0 PE=1 SV=3;sp|P07305-2|H10_HUMAN Isoform 2 of Histone H1.0 OS=Homo sapiens OX=9606 GN=H1-0	2	7	20.863	0	21.45	2574100000	67281000	66859000	75616000	784910000	172830000	168470000	205490000	943840000	22256000	15344000	21541000	29701000
Q5VTE0;P68104;A0A087WVQ9;A0A087WV01;A6PW80;Q5JR01	Putative elongation factor 1-alpha-like 3;Elongation factor 1-alpha 1;Elongation factor 1-alpha	EEF1A1P5;EEF1A1	sp|Q5VTE0|EF1A3_HUMAN Putative elongation factor 1-alpha-like 3 OS=Homo sapiens OX=9606 GN=EEF1A1P5 PE=5 SV=1;sp|P68104|EF1A1_HUMAN Elongation factor 1-alpha 1 OS=Homo sapiens OX=9606 GN=EEF1A1 PE=1 SV=1;tr|A0A087WVQ9|A0A087WVQ9_HUMAN Elongation factor 1-a	6	14	50.184	0	142.15	2561900000	76548000	343870000	12071000	422100000	16329000	67748000	27431000	338000000	19960000	970660000	23307000	243890000
P46781;B5MCT8;C9JM19;F2Z3C0;A8MXK4	40S ribosomal protein S9	RPS9	sp|P46781|RS9_HUMAN 40S ribosomal protein S9 OS=Homo sapiens OX=9606 GN=RPS9 PE=1 SV=3;tr|B5MCT8|B5MCT8_HUMAN 40S ribosomal protein S9 OS=Homo sapiens OX=9606 GN=RPS9 PE=1 SV=1;tr|C9JM19|C9JM19_HUMAN 40S ribosomal protein S9 OS=Homo sapiens OX=9606 GN=RPS9	5	15	22.591	0	38.907	2555800000	2787900	36313000	0	119900000	1237000	914420	0	104570000	10748000	1829900000	1380200	448020000
H0YA96;H0Y8G5;Q14103-4;Q14103-3;Q14103-2;Q14103;D6RAF8;D6RF44;D6RBQ9;D6RD83	Heterogeneous nuclear ribonucleoprotein D0	HNRNPD	tr|H0YA96|H0YA96_HUMAN Heterogeneous nuclear ribonucleoprotein D0 (Fragment) OS=Homo sapiens OX=9606 GN=HNRNPD PE=1 SV=1;tr|H0Y8G5|H0Y8G5_HUMAN Heterogeneous nuclear ribonucleoprotein D0 (Fragment) OS=Homo sapiens OX=9606 GN=HNRNPD PE=1 SV=8;sp|Q14103-4|HN	10	14	23.811	0	57.023	2520300000	2374100	408720000	2304000	871670000	21823000	69321000	0	887020000	0	134260000	0	122780000
J3KTL2;Q07955;Q07955-3;Q07955-2;J3QQV5;J3KSW7;J3KSR8	Serine/arginine-rich splicing factor 1	SRSF1	tr|J3KTL2|J3KTL2_HUMAN Serine/arginine-rich splicing factor 1 OS=Homo sapiens OX=9606 GN=SRSF1 PE=1 SV=1;sp|Q07955|SRSF1_HUMAN Serine/arginine-rich splicing factor 1 OS=Homo sapiens OX=9606 GN=SRSF1 PE=1 SV=2;sp|Q07955-3|SRSF1_HUMAN Isoform ASF-3 of Serine	7	16	28.329	0	80.699	2519200000	2171700	492910000	309790	784180000	33033000	77117000	0	814220000	0	143460000	0	171770000
P36578;H3BM89;H3BTP7;H3BU31	60S ribosomal protein L4	RPL4	sp|P36578|RL4_HUMAN 60S ribosomal protein L4 OS=Homo sapiens OX=9606 GN=RPL4 PE=1 SV=5;tr|H3BM89|H3BM89_HUMAN 60S ribosomal protein L4 OS=Homo sapiens OX=9606 GN=RPL4 PE=1 SV=1	4	19	47.697	0	215.67	2481200000	1805500	86856000	4919500	285800000	23410000	17269000	5326600	342710000	115280000	877170000	27469000	693180000
P84103;P84103-2;A0A087X2D0	Serine/arginine-rich splicing factor 3	SRSF3	sp|P84103|SRSF3_HUMAN Serine/arginine-rich splicing factor 3 OS=Homo sapiens OX=9606 GN=SRSF3 PE=1 SV=1;sp|P84103-2|SRSF3_HUMAN Isoform 2 of Serine/arginine-rich splicing factor 3 OS=Homo sapiens OX=9606 GN=SRSF3;tr|A0A087X2D0|A0A087X2D0_HUMAN Serine/argin	3	8	19.329	0	40.039	2447900000	0	303710000	0	864010000	0	14705000	0	1128000000	0	109700000	0	27726000
P61254;J3QRI7;J3QQQ9;J3QQV1;J3QRC4;J3KSS0;J3KS10	60S ribosomal protein L26	RPL26	sp|P61254|RL26_HUMAN 60S ribosomal protein L26 OS=Homo sapiens OX=9606 GN=RPL26 PE=1 SV=1;tr|J3QRI7|J3QRI7_HUMAN 60S ribosomal protein L26 (Fragment) OS=Homo sapiens OX=9606 GN=RPL26 PE=3 SV=1;tr|J3QQQ9|J3QQQ9_HUMAN KOW domain-containing protein OS=Homo sa	7	11	17.258	0	40.397	2431500000	0	42270000	0	131680000	0	7735700	0	358320000	0	1127100000	0	764360000
P23528;G3V1A4;E9PP50;E9PK25;E9PQB7;E9PLJ3;E9PS23	Cofilin-1	CFL1	sp|P23528|COF1_HUMAN Cofilin-1 OS=Homo sapiens OX=9606 GN=CFL1 PE=1 SV=3;tr|G3V1A4|G3V1A4_HUMAN Cofilin, non-muscle isoform OS=Homo sapiens OX=9606 GN=CFL1 PE=1 SV=1;tr|E9PP50|E9PP50_HUMAN Cofilin, non-muscle isoform (Fragment) OS=Homo sapiens OX=9606 GN=C	7	14	18.502	0	123.58	2347200000	3661900	20770000	0	24788000	1109700	8855100	0	62673000	0	2070600000	0	154730000
Q15233;Q15233-2;H7C367;C9JYS8;C9IZL7;C9J4X2	Non-POU domain-containing octamer-binding protein	NONO	sp|Q15233|NONO_HUMAN Non-POU domain-containing octamer-binding protein OS=Homo sapiens OX=9606 GN=NONO PE=1 SV=4;sp|Q15233-2|NONO_HUMAN Isoform 2 of Non-POU domain-containing octamer-binding protein OS=Homo sapiens OX=9606 GN=NONO;tr|H7C367|H7C367_HUMAN No	6	22	54.231	0	212.18	2327300000	822200	102550000	1739100	672150000	21150000	19214000	2116700	579870000	0	604780000	0	322910000
P62269;A0A0G2JQH2;Q5GGW2;J3JS69	40S ribosomal protein S18	RPS18	sp|P62269|RS18_HUMAN 40S ribosomal protein S18 OS=Homo sapiens OX=9606 GN=RPS18 PE=1 SV=3	4	14	17.718	0	66.846	2305100000	910510	6283100	0	13412000	0	2764600	0	27107000	0	2124100000	0	130540000
Q13838-2;Q13838;Q5STU3;A0A0G2JJZ9;F6WLT2;A0A140T9X3;F6TRA5;A0A0A0MT12;A0A140T996;F6S4E6;A0A140T9X9;A0A140TA18;F6UJC5;A0A140T973;A0A140T9K1;A0A140T9L4;F6R6M7;F6QYI9;A0A0G2JJL7;H0Y400;A0A0G2JHN7;H0YCC6;F6S2B7;F6U6E2;A0A140T9N3;A0A140T9K2	Spliceosome RNA helicase DDX39B	DDX39B	sp|Q13838-2|DX39B_HUMAN Isoform 2 of Spliceosome RNA helicase DDX39B OS=Homo sapiens OX=9606 GN=DDX39B;sp|Q13838|DX39B_HUMAN Spliceosome RNA helicase DDX39B OS=Homo sapiens OX=9606 GN=DDX39B PE=1 SV=1;tr|Q5STU3|Q5STU3_HUMAN RNA helicase OS=Homo sapiens OX=	26	22	50.679	0	135.42	2231100000	1093000	56998000	6387300	500130000	4610000	2672200	4739500	200920000	5605300	528440000	43605000	875930000
P62917;E9PKZ0;E9PKU4;G3V1A1;E9PP36	60S ribosomal protein L8	RPL8	sp|P62917|RL8_HUMAN 60S ribosomal protein L8 OS=Homo sapiens OX=9606 GN=RPL8 PE=1 SV=2;tr|E9PKZ0|E9PKZ0_HUMAN 60S ribosomal protein L8 (Fragment) OS=Homo sapiens OX=9606 GN=RPL8 PE=1 SV=1;tr|E9PKU4|E9PKU4_HUMAN 60S ribosomal protein L8 (Fragment) OS=Homo s	5	9	28.024	0	81.552	2165500000	0	53590000	0	296760000	6657000	15808000	0	460570000	0	852260000	0	479850000
P61978-3;P61978;P61978-2;Q5T6W2;S4R457;S4R359	Heterogeneous nuclear ribonucleoprotein K	HNRNPK	sp|P61978-3|HNRPK_HUMAN Isoform 3 of Heterogeneous nuclear ribonucleoprotein K OS=Homo sapiens OX=9606 GN=HNRNPK;sp|P61978|HNRPK_HUMAN Heterogeneous nuclear ribonucleoprotein K OS=Homo sapiens OX=9606 GN=HNRNPK PE=1 SV=1;sp|P61978-2|HNRPK_HUMAN Isoform 2 o	6	18	48.562	0	299.04	2098200000	822070	98196000	1097800	437950000	9020400	13174000	1999800	351600000	0	948850000	516730	234970000
P62995-3;P62995;H7BXF3;H7C2L4	Transformer-2 protein homolog beta	TRA2B	sp|P62995-3|TRA2B_HUMAN Isoform 3 of Transformer-2 protein homolog beta OS=Homo sapiens OX=9606 GN=TRA2B;sp|P62995|TRA2B_HUMAN Transformer-2 protein homolog beta OS=Homo sapiens OX=9606 GN=TRA2B PE=1 SV=1;tr|H7BXF3|H7BXF3_HUMAN Transformer-2 protein homolo	4	10	21.935	0	91.468	2096400000	996270	202250000	986530	595440000	19868000	4191200	3753300	892280000	0	85067000	5766900	285820000
D6R9P3;D6RD18;D6RBZ0;Q99729-3;Q99729-2;Q99729-4;Q99729	Heterogeneous nuclear ribonucleoprotein A/B	HNRNPAB	tr|D6R9P3|D6R9P3_HUMAN Heterogeneous nuclear ribonucleoprotein A/B OS=Homo sapiens OX=9606 GN=HNRNPAB PE=1 SV=1;tr|D6RD18|D6RD18_HUMAN Heterogeneous nuclear ribonucleoprotein A/B OS=Homo sapiens OX=9606 GN=HNRNPAB PE=1 SV=1;tr|D6RBZ0|D6RBZ0_HUMAN Heterogen	7	14	30.302	0	56.784	2096100000	6773700	322550000	0	668770000	31908000	82998000	3678500	681360000	0	100110000	0	197920000
P62318;P62318-2;H3BT13	Small nuclear ribonucleoprotein Sm D3	SNRPD3	sp|P62318|SMD3_HUMAN Small nuclear ribonucleoprotein Sm D3 OS=Homo sapiens OX=9606 GN=SNRPD3 PE=1 SV=1;sp|P62318-2|SMD3_HUMAN Isoform 2 of Small nuclear ribonucleoprotein Sm D3 OS=Homo sapiens OX=9606 GN=SNRPD3;tr|H3BT13|H3BT13_HUMAN Small nuclear ribonucl	3	4	13.916	0	33.118	2045400000	4522000	94703000	1159700	535590000	1293400	19945000	0	797440000	0	184770000	0	405950000
P08621;P08621-2;P08621-3;P08621-4;M0QYR1;M0QX04	U1 small nuclear ribonucleoprotein 70 kDa	SNRNP70	sp|P08621|RU17_HUMAN U1 small nuclear ribonucleoprotein 70 kDa OS=Homo sapiens OX=9606 GN=SNRNP70 PE=1 SV=2;sp|P08621-2|RU17_HUMAN Isoform 2 of U1 small nuclear ribonucleoprotein 70 kDa OS=Homo sapiens OX=9606 GN=SNRNP70;sp|P08621-3|RU17_HUMAN Isoform 3 of	6	20	51.556	0	107.76	2022500000	26426000	215690000	112790000	664240000	114080000	4452000	148170000	535150000	15960000	42887000	32924000	109720000
P22087;M0QXL5;M0R299;M0R2Q4;M0R0P1;M0R2U2;M0R1H0;M0R2B0;M0QXC9	rRNA 2-O-methyltransferase fibrillarin	FBL	sp|P22087|FBRL_HUMAN rRNA 2-O-methyltransferase fibrillarin OS=Homo sapiens OX=9606 GN=FBL PE=1 SV=2;tr|M0QXL5|M0QXL5_HUMAN rRNA 2-O-methyltransferase fibrillarin (Fragment) OS=Homo sapiens OX=9606 GN=FBL PE=1 SV=1;tr|M0R299|M0R299_HUMAN rRNA 2-O-methyl	9	17	33.784	0	88.589	1951200000	3474300	350420000	1826600	617430000	3251600	25829000	1389700	469940000	0	217900000	0	259760000
A8MXP9;P43243;A0A0R4J2E8;D6REM6;D6R991;H0Y8T4;P43243-2;B3KM87;D6R8Z5;D6RCM3;D6REK4;D6RE02;D6RIA2;D6RB45;D6RBK5;A0A1B0GX04;D6RBS2;D6R9F3;D6RBI2;D6RAY2;D6RAM9	Matrin-3	MATR3	tr|A8MXP9|A8MXP9_HUMAN Matrin-3 OS=Homo sapiens OX=9606 GN=MATR3 PE=1 SV=1;sp|P43243|MATR3_HUMAN Matrin-3 OS=Homo sapiens OX=9606 GN=MATR3 PE=1 SV=2;tr|A0A0R4J2E8|A0A0R4J2E8_HUMAN Matrin-3 OS=Homo sapiens OX=9606 GN=MATR3 PE=1 SV=1;tr|D6REM6|D6REM6_HUMAN M	21	36	99.966	0	323.31	1916400000	34579000	52283000	163830000	157700000	54371000	0	288300000	66018000	773220000	6862300	317420000	1809000
P39023;G5E9G0;H7C422;B5MCW2;H7C3M2;F8WCR1;Q92901	60S ribosomal protein L3	RPL3	sp|P39023|RL3_HUMAN 60S ribosomal protein L3 OS=Homo sapiens OX=9606 GN=RPL3 PE=1 SV=2;tr|G5E9G0|G5E9G0_HUMAN 60S ribosomal protein L3 OS=Homo sapiens OX=9606 GN=RPL3 PE=1 SV=1;tr|H7C422|H7C422_HUMAN 60S ribosomal protein L3 (Fragment) OS=Homo sapiens OX=9	7	18	46.108	0	177.06	1891400000	2268500	192970000	7033700	470470000	22102000	29029000	14865000	418810000	56293000	471210000	60000000	146360000
P62750;H7BY10;K7EJV9;K7ERT8;A8MUS3;K7EMA7	60S ribosomal protein L23a	RPL23A	sp|P62750|RL23A_HUMAN 60S ribosomal protein L23a OS=Homo sapiens OX=9606 GN=RPL23A PE=1 SV=1;tr|H7BY10|H7BY10_HUMAN 60S ribosomal protein L23a (Fragment) OS=Homo sapiens OX=9606 GN=RPL23A PE=1 SV=1;tr|K7EJV9|K7EJV9_HUMAN 60S ribosomal protein L23a (Fragmen	6	9	17.695	0	51.412	1881500000	0	35119000	0	32532000	0	6745500	0	205520000	0	968410000	0	633120000
P46940;A0A0J9YXZ5;H0YLE8;A0A087X225;H0YKA5;A0A087WWP1;E7EWC2;F5H7S7;Q13576-3;Q13576-2;Q13576;E9PDT6	Ras GTPase-activating-like protein IQGAP1	IQGAP1	sp|P46940|IQGA1_HUMAN Ras GTPase-activating-like protein IQGAP1 OS=Homo sapiens OX=9606 GN=IQGAP1 PE=1 SV=1;tr|A0A0J9YXZ5|A0A0J9YXZ5_HUMAN Ras GTPase-activating-like protein IQGAP1 OS=Homo sapiens OX=9606 GN=IQGAP1 PE=1 SV=1;tr|H0YLE8|H0YLE8_HUMAN Ras GTPa	12	95	189.25	0	323.31	1835700000	5255500	278110	39684000	551480	1743200	0	37837000	0	334110000	355400	1408700000	7231700
P61353;K7ELC7;K7EQQ9;K7ERY7	60S ribosomal protein L27	RPL27	sp|P61353|RL27_HUMAN 60S ribosomal protein L27 OS=Homo sapiens OX=9606 GN=RPL27 PE=1 SV=2;tr|K7ELC7|K7ELC7_HUMAN 60S ribosomal protein L27 (Fragment) OS=Homo sapiens OX=9606 GN=RPL27 PE=1 SV=1	4	6	15.798	0	27.223	1829000000	0	42308000	0	164830000	2431200	5321600	0	169840000	0	850120000	0	594100000
B4DY09;Q12905;X6R6Z1;A0A0A0MRL0	Interleukin enhancer-binding factor 2	ILF2	tr|B4DY09|B4DY09_HUMAN Interleukin enhancer-binding factor 2 OS=Homo sapiens OX=9606 GN=ILF2 PE=1 SV=1;sp|Q12905|ILF2_HUMAN Interleukin enhancer-binding factor 2 OS=Homo sapiens OX=9606 GN=ILF2 PE=1 SV=2	4	16	38.91	0	85.801	1811900000	1406600	111250000	2703300	694450000	12723000	31994000	3058200	615150000	0	253130000	0	86043000
P18124;A8MUD9;C9JIJ5;C9JZ88	60S ribosomal protein L7	RPL7	sp|P18124|RL7_HUMAN 60S ribosomal protein L7 OS=Homo sapiens OX=9606 GN=RPL7 PE=1 SV=1;tr|A8MUD9|A8MUD9_HUMAN 60S ribosomal protein L7 OS=Homo sapiens OX=9606 GN=RPL7 PE=1 SV=1	4	15	29.225	0	61.262	1799800000	1627300	17287000	0	196470000	0	6500000	0	158580000	0	889910000	0	529440000
Q00839;A0A1W2PPS1;Q00839-2;A0A1X7SBS1;A0A1W2PP35;Q5RI18;A0A1W2PQL0;A0A1W2PP34;A0A1W2PPL4;A0A1W2PPH7;A0A1W2PRZ7;A0A1W2PQ74;A0A1W2PQD4;A0A1W2PPE9;A0A1W2PRI6;A0A1W2PP22	Heterogeneous nuclear ribonucleoprotein U	HNRNPU	sp|Q00839|HNRPU_HUMAN Heterogeneous nuclear ribonucleoprotein U OS=Homo sapiens OX=9606 GN=HNRNPU PE=1 SV=6;tr|A0A1W2PPS1|A0A1W2PPS1_HUMAN Heterogeneous nuclear ribonucleoprotein U OS=Homo sapiens OX=9606 GN=HNRNPU PE=1 SV=1;sp|Q00839-2|HNRPU_HUMAN Isoform	16	26	90.583	0	197.25	1787200000	30792000	48268000	128610000	167750000	37498000	0	166790000	34686000	901540000	25765000	233440000	12069000
P61313;A0A2R8YEM3;E7EQV9;E7ENU7;E7EX53;A0A2R8Y738;P61313-2;E7ERA2	60S ribosomal protein L15;Ribosomal protein L15	RPL15	sp|P61313|RL15_HUMAN 60S ribosomal protein L15 OS=Homo sapiens OX=9606 GN=RPL15 PE=1 SV=2;tr|A0A2R8YEM3|A0A2R8YEM3_HUMAN Ribosomal protein L15 (Fragment) OS=Homo sapiens OX=9606 GN=RPL15 PE=1 SV=1;tr|E7EQV9|E7EQV9_HUMAN Ribosomal protein L15 (Fragment) OS=	8	10	24.146	0	65.883	1770400000	0	67844000	0	248730000	0	0	1994000	419280000	32890000	545780000	31529000	422390000
P62314;J3QLI9;J3QLR7	Small nuclear ribonucleoprotein Sm D1	SNRPD1	sp|P62314|SMD1_HUMAN Small nuclear ribonucleoprotein Sm D1 OS=Homo sapiens OX=9606 GN=SNRPD1 PE=1 SV=1;tr|J3QLI9|J3QLI9_HUMAN Small nuclear ribonucleoprotein Sm D1 OS=Homo sapiens OX=9606 GN=SNRPD1 PE=1 SV=1	3	4	13.281	0	84.091	1744000000	0	47288000	0	599510000	0	20770000	4863400	566720000	0	247770000	0	257080000
A0A2R8Y6J3;P46777;Q5T7N0;A0A2R8Y4A2	60S ribosomal protein L5	RPL5	tr|A0A2R8Y6J3|A0A2R8Y6J3_HUMAN 60S ribosomal protein L5 (Fragment) OS=Homo sapiens OX=9606 GN=RPL5 PE=1 SV=1;sp|P46777|RL5_HUMAN 60S ribosomal protein L5 OS=Homo sapiens OX=9606 GN=RPL5 PE=1 SV=3	4	9	27.045	0	72.883	1706300000	0	64700000	0	239580000	0	2463700	0	272180000	0	801870000	7393700	318150000
P60866;P60866-2;E5RJX2;G3XAN0;E5RIP1	40S ribosomal protein S20	RPS20	sp|P60866|RS20_HUMAN 40S ribosomal protein S20 OS=Homo sapiens OX=9606 GN=RPS20 PE=1 SV=1;sp|P60866-2|RS20_HUMAN Isoform 2 of 40S ribosomal protein S20 OS=Homo sapiens OX=9606 GN=RPS20;tr|E5RJX2|E5RJX2_HUMAN 40S ribosomal protein S20 OS=Homo sapiens OX=960	5	4	13.373	0	17.462	1704100000	0	18836000	0	7827000	0	5875300	0	12076000	0	1522900000	0	136610000
Q9UKM9;Q5QPL9;Q9UKM9-2;Q5QPM1;Q5QPM2;Q5QPM0	RNA-binding protein Raly	RALY	sp|Q9UKM9|RALY_HUMAN RNA-binding protein Raly OS=Homo sapiens OX=9606 GN=RALY PE=1 SV=1;tr|Q5QPL9|Q5QPL9_HUMAN RNA-binding protein Raly (Fragment) OS=Homo sapiens OX=9606 GN=RALY PE=1 SV=1;sp|Q9UKM9-2|RALY_HUMAN Isoform 1 of RNA-binding protein Raly OS=Hom	6	13	32.463	0	45.198	1696100000	955140	208180000	0	587420000	6560200	24280000	826940	470790000	0	7503600	0	389590000
P08238;Q58FF7	Heat shock protein HSP 90-beta	HSP90AB1	sp|P08238|HS90B_HUMAN Heat shock protein HSP 90-beta OS=Homo sapiens OX=9606 GN=HSP90AB1 PE=1 SV=4	2	40	83.263	0	251.8	1683300000	121690000	67802000	171930000	49196000	63434000	2731400	167090000	16818000	902110000	12570000	89101000	18843000
Q5JRI1;O75494-5;O75494-4;O75494-6;O75494-3;O75494-2;O75494;Q8WXF0;Q6IQ42;R4GMP8	Serine/arginine-rich splicing factor 10	SRSF10	tr|Q5JRI1|Q5JRI1_HUMAN Serine/arginine-rich-splicing factor 10 OS=Homo sapiens OX=9606 GN=SRSF10 PE=1 SV=1;sp|O75494-5|SRS10_HUMAN Isoform 5 of Serine/arginine-rich splicing factor 10 OS=Homo sapiens OX=9606 GN=SRSF10;sp|O75494-4|SRS10_HUMAN Isoform 4 of S	10	8	20.913	0	89.635	1639900000	2235100	281170000	0	478250000	23146000	22180000	0	596880000	0	41714000	0	194370000
P38919;I3L3H2;J3QQP0;E9PBH4;F8WE11;C9JUF0	Eukaryotic initiation factor 4A-III;Eukaryotic initiation factor 4A-III, N-terminally processed	EIF4A3	sp|P38919|IF4A3_HUMAN Eukaryotic initiation factor 4A-III OS=Homo sapiens OX=9606 GN=EIF4A3 PE=1 SV=4;tr|I3L3H2|I3L3H2_HUMAN RNA helicase OS=Homo sapiens OX=9606 GN=EIF4A3 PE=1 SV=2	6	22	46.871	0	197.81	1614100000	1748000	26040000	0	395980000	2043600	4525800	3610000	425800000	0	208950000	1943400	543490000
O43390;O43390-3;B4DT28;A0A6Q8PH31;A0A6Q8PH35;A0A6Q8PEX7;A0A6Q8PHG0;A0A286YEZ8	Heterogeneous nuclear ribonucleoprotein R	HNRNPR	sp|O43390|HNRPR_HUMAN Heterogeneous nuclear ribonucleoprotein R OS=Homo sapiens OX=9606 GN=HNRNPR PE=1 SV=1;sp|O43390-3|HNRPR_HUMAN Isoform 3 of Heterogeneous nuclear ribonucleoprotein R OS=Homo sapiens OX=9606 GN=HNRNPR;tr|B4DT28|B4DT28_HUMAN Heterogeneou	8	32	70.942	0	323.31	1614000000	16963000	159490000	125630000	405820000	57465000	6573200	241080000	366310000	31035000	47002000	10046000	146570000
P26373;P26373-2;J3QSB4;H3BTH3;J3KS98;H3BUK8	60S ribosomal protein L13	RPL13	sp|P26373|RL13_HUMAN 60S ribosomal protein L13 OS=Homo sapiens OX=9606 GN=RPL13 PE=1 SV=4;sp|P26373-2|RL13_HUMAN Isoform 2 of 60S ribosomal protein L13 OS=Homo sapiens OX=9606 GN=RPL13;tr|J3QSB4|J3QSB4_HUMAN 60S ribosomal protein L13 (Fragment) OS=Homo sap	6	9	24.261	0	52.991	1605000000	0	3340400	0	68520000	1051100	4797200	0	138740000	55124000	1179000000	2216600	152210000
O76021;J3QSV6;I3L3U9;O76021-2;I3L3C4;I3L234;I3L1A3;J3KPU7;I3L2F2;I3L4T8;I3L1Y4	Ribosomal L1 domain-containing protein 1	RSL1D1	sp|O76021|RL1D1_HUMAN Ribosomal L1 domain-containing protein 1 OS=Homo sapiens OX=9606 GN=RSL1D1 PE=1 SV=3;tr|J3QSV6|J3QSV6_HUMAN Ribosomal L1 domain-containing protein 1 (Fragment) OS=Homo sapiens OX=9606 GN=RSL1D1 PE=1 SV=1;tr|I3L3U9|I3L3U9_HUMAN Ribosom	11	29	54.972	0	110.64	1598500000	15792000	213930000	46388000	482570000	90955000	27208000	35033000	474340000	17617000	43158000	10067000	141450000
X1WI28;P27635;B8A6G2;A6QRI9	60S ribosomal protein L10	RPL10	tr|X1WI28|X1WI28_HUMAN 60S ribosomal protein L10 (Fragment) OS=Homo sapiens OX=9606 GN=RPL10 PE=1 SV=7;sp|P27635|RL10_HUMAN 60S ribosomal protein L10 OS=Homo sapiens OX=9606 GN=RPL10 PE=1 SV=4	4	10	22.975	0	50.451	1598300000	0	10747000	0	21880000	0	0	0	2319600	0	1123100000	0	440230000
P62753;A2A3R7;A2A3R5	40S ribosomal protein S6	RPS6	sp|P62753|RS6_HUMAN 40S ribosomal protein S6 OS=Homo sapiens OX=9606 GN=RPS6 PE=1 SV=1;tr|A2A3R7|A2A3R7_HUMAN 40S ribosomal protein S6 OS=Homo sapiens OX=9606 GN=RPS6 PE=1 SV=1;tr|A2A3R5|A2A3R5_HUMAN 40S ribosomal protein S6 OS=Homo sapiens OX=9606 GN=RPS6	3	6	28.68	0	38.174	1567100000	0	48661000	1333700	131560000	3043200	6502200	0	117160000	6974600	1178200000	0	73653000
A0A087WVQ6;Q00610-2;Q00610;J3KS13;P53675-2;P53675;A0A087WX41;K7EJJ5;J3KSQ2;J3QL20;J3KRF5;F5H5N6;A0A087WV74;A0A087WXH4	Clathrin heavy chain;Clathrin heavy chain 1	CLTC	tr|A0A087WVQ6|A0A087WVQ6_HUMAN Clathrin heavy chain OS=Homo sapiens OX=9606 GN=CLTC PE=1 SV=1;sp|Q00610-2|CLH1_HUMAN Isoform 2 of Clathrin heavy chain 1 OS=Homo sapiens OX=9606 GN=CLTC;sp|Q00610|CLH1_HUMAN Clathrin heavy chain 1 OS=Homo sapiens OX=9606 GN=	14	85	192.06	0	323.31	1474000000	14232000	1381400	24850000	1121700	3675200	0	16701000	0	1073000000	4026000	334990000	76110
P23396;P23396-2;E9PL09;E9PPU1;H0YEU2;F2Z2S8;H0YCJ7;H0YF32;E9PQ96;E9PJH4;E9PK82;E9PSF4;E9PQX2;H0YES8	40S ribosomal protein S3	RPS3	sp|P23396|RS3_HUMAN 40S ribosomal protein S3 OS=Homo sapiens OX=9606 GN=RPS3 PE=1 SV=2;sp|P23396-2|RS3_HUMAN Isoform 2 of 40S ribosomal protein S3 OS=Homo sapiens OX=9606 GN=RPS3;tr|E9PL09|E9PL09_HUMAN 40S ribosomal protein S3 OS=Homo sapiens OX=9606 GN=RP	14	19	26.688	0	146.37	1466100000	1381600	14977000	0	31029000	0	0	0	31886000	1035300	1248500000	0	137270000
P00338-3;P00338;P00338-4;P00338-2;P00338-5;F5GYU2;F5GXY2;F5GXH2;F5H6W8;F5H5J4;F5GZQ4;F5GXU1;F5GXC7;Q6ZMR3;F5H155;P07864;F5H5G7;F5GWW2;A0A087WUM2;G3XAP5;F5H245;F5H8H6	L-lactate dehydrogenase A chain	LDHA	sp|P00338-3|LDHA_HUMAN Isoform 3 of L-lactate dehydrogenase A chain OS=Homo sapiens OX=9606 GN=LDHA;sp|P00338|LDHA_HUMAN L-lactate dehydrogenase A chain OS=Homo sapiens OX=9606 GN=LDHA PE=1 SV=2;sp|P00338-4|LDHA_HUMAN Isoform 4 of L-lactate dehydrogenase A	22	16	39.837	0	81.366	1431500000	11409000	89071000	3648700	96589000	6579400	9665000	2898100	132240000	0	979960000	0	99458000
P39019;M0R2L9;A0A075B6E2;M0QYF7;M0R140	40S ribosomal protein S19	RPS19	sp|P39019|RS19_HUMAN 40S ribosomal protein S19 OS=Homo sapiens OX=9606 GN=RPS19 PE=1 SV=2	5	11	16.06	0	27.01	1426500000	0	9643900	0	4831800	0	0	0	30049000	0	1286000000	0	95992000
Q9NR30;Q9NR30-2	Nucleolar RNA helicase 2	DDX21	sp|Q9NR30|DDX21_HUMAN Nucleolar RNA helicase 2 OS=Homo sapiens OX=9606 GN=DDX21 PE=1 SV=5;sp|Q9NR30-2|DDX21_HUMAN Isoform 2 of Nucleolar RNA helicase 2 OS=Homo sapiens OX=9606 GN=DDX21	2	39	87.343	0	323.31	1421800000	78896000	118330000	256320000	220020000	83009000	1480600	240860000	28806000	198680000	567440	190670000	4127500
P46783;A0A2R8Y6L3;F6U211;A0A2R8Y7H1;A0A2R8YFH6;A0A1W2PQS6;S4R435;Q9NQ39	40S ribosomal protein S10;Putative 40S ribosomal protein S10-like	RPS10;RPS10-NUDT3;RPS10P5	sp|P46783|RS10_HUMAN 40S ribosomal protein S10 OS=Homo sapiens OX=9606 GN=RPS10 PE=1 SV=1;tr|A0A2R8Y6L3|A0A2R8Y6L3_HUMAN RPS10-NUDT3 readthrough (Fragment) OS=Homo sapiens OX=9606 GN=RPS10-NUDT3 PE=3 SV=1;tr|F6U211|F6U211_HUMAN 40S ribosomal protein S10 OS	8	8	18.898	0	92.459	1417600000	0	0	0	0	0	0	0	0	0	1370900000	0	46759000
P05387;H0YDD8	60S acidic ribosomal protein P2	RPLP2	sp|P05387|RLA2_HUMAN 60S acidic ribosomal protein P2 OS=Homo sapiens OX=9606 GN=RPLP2 PE=1 SV=1	2	6	11.665	0	142.78	1414300000	0	0	0	10611000	0	0	0	147900000	0	555910000	0	699860000
P31942-2;P31942;P31942-3;P31942-4;P31942-6;P31942-5	Heterogeneous nuclear ribonucleoprotein H3	HNRNPH3	sp|P31942-2|HNRH3_HUMAN Isoform 2 of Heterogeneous nuclear ribonucleoprotein H3 OS=Homo sapiens OX=9606 GN=HNRNPH3;sp|P31942|HNRH3_HUMAN Heterogeneous nuclear ribonucleoprotein H3 OS=Homo sapiens OX=9606 GN=HNRNPH3 PE=1 SV=2;sp|P31942-3|HNRH3_HUMAN Isoform	6	11	35.238	0	151.91	1411600000	0	68033000	0	347230000	0	1795100	0	390130000	0	527610000	0	76811000
A0A590UJK4;A0A590UK01;A0A590UJP7;A0A590UK80;Q13247-3;Q13247;Q13247-2	Serine/arginine-rich splicing factor 6	SRSF6	tr|A0A590UJK4|A0A590UJK4_HUMAN Serine/arginine-rich-splicing factor 6 OS=Homo sapiens OX=9606 GN=SRSF6 PE=1 SV=1;tr|A0A590UK01|A0A590UK01_HUMAN Serine/arginine-rich-splicing factor 6 OS=Homo sapiens OX=9606 GN=SRSF6 PE=1 SV=1;tr|A0A590UJP7|A0A590UJP7_HUMAN	7	13	26.306	0	61.917	1405600000	3878200	29668000	18116000	248130000	9515900	0	24357000	637660000	18225000	398640000	3363100	14054000
E5RI99;P62888;E5RJH3;A0A0C4DH44;A0A0B4J213	60S ribosomal protein L30	RPL30	tr|E5RI99|E5RI99_HUMAN 60S ribosomal protein L30 (Fragment) OS=Homo sapiens OX=9606 GN=RPL30 PE=1 SV=1;sp|P62888|RL30_HUMAN 60S ribosomal protein L30 OS=Homo sapiens OX=9606 GN=RPL30 PE=1 SV=2	5	7	12.656	0	33.261	1377900000	0	31532000	0	142900000	0	0	0	101400000	0	629190000	0	472880000
P62277;J3KMX5;E9PS50	40S ribosomal protein S13	RPS13	sp|P62277|RS13_HUMAN 40S ribosomal protein S13 OS=Homo sapiens OX=9606 GN=RPS13 PE=1 SV=2;tr|J3KMX5|J3KMX5_HUMAN 40S ribosomal protein S13 OS=Homo sapiens OX=9606 GN=RPS13 PE=1 SV=1	3	7	17.222	0	28.914	1339600000	0	21616000	0	46779000	0	1298400	0	50984000	0	1083800000	0	135050000
P52597;A0A1B0GW42	Heterogeneous nuclear ribonucleoprotein F;Heterogeneous nuclear ribonucleoprotein F, N-terminally processed	HNRNPF	sp|P52597|HNRPF_HUMAN Heterogeneous nuclear ribonucleoprotein F OS=Homo sapiens OX=9606 GN=HNRNPF PE=1 SV=3	2	16	45.671	0	177.4	1335700000	718800	94763000	141440	389110000	0	3803900	0	223990000	0	280910000	0	342310000
P0DP25;P0DP24;P0DP23;E7EMB3;Q96HY3;G3V361;A0A590UJI2;M0QZ52;A0A590UJC0;F8WBR5;G3V226;G3V479;C9J7T9;P02585		CALM2;CALM1	sp|P0DP25|CALM3_HUMAN Calmodulin-3 OS=Homo sapiens OX=9606 GN=CALM3 PE=1 SV=1;sp|P0DP24|CALM2_HUMAN Calmodulin-2 OS=Homo sapiens OX=9606 GN=CALM2 PE=1 SV=1;sp|P0DP23|CALM1_HUMAN Calmodulin-1 OS=Homo sapiens OX=9606 GN=CALM1 PE=1 SV=1;tr|E7EMB3|E7EMB3_HUMAN	14	11	16.837	0	242.23	1333800000	23100000	0	0	18025000	0	0	0	74137000	0	278150000	0	940360000
Q08211;Q08211-2;REV__H0YA90;REV__Q7Z6J0-3	ATP-dependent RNA helicase A	DHX9	sp|Q08211|DHX9_HUMAN ATP-dependent RNA helicase A OS=Homo sapiens OX=9606 GN=DHX9 PE=1 SV=4	4	52	140.96	0	323.31	1314900000	63823000	15869000	197580000	46848000	40280000	0	216020000	11953000	405090000	462080	315290000	1716800
P46778;G3V1B3;M0R181	60S ribosomal protein L21	RPL21	sp|P46778|RL21_HUMAN 60S ribosomal protein L21 OS=Homo sapiens OX=9606 GN=RPL21 PE=1 SV=2;tr|G3V1B3|G3V1B3_HUMAN 60S ribosomal protein L21 OS=Homo sapiens OX=9606 GN=RPL21 PE=1 SV=1;tr|M0R181|M0R181_HUMAN 60S ribosomal protein L21 (Fragment) OS=Homo sapien	3	4	18.565	0	65.789	1312300000	0	20402000	0	89488000	0	7341800	0	77739000	0	853470000	0	263880000
A0A087X0X3;P52272-2;P52272;M0R019;M0R2T0;M0R2I7;M0R0N3;M0QYQ7;M0R0Y6;M0QY96;M0QYL3	Heterogeneous nuclear ribonucleoprotein M	HNRNPM	tr|A0A087X0X3|A0A087X0X3_HUMAN Heterogeneous nuclear ribonucleoprotein M OS=Homo sapiens OX=9606 GN=HNRNPM PE=1 SV=1;sp|P52272-2|HNRPM_HUMAN Isoform 2 of Heterogeneous nuclear ribonucleoprotein M OS=Homo sapiens OX=9606 GN=HNRNPM;sp|P52272|HNRPM_HUMAN Hete	11	39	77.569	0	301.04	1311000000	159500	5402600	1589000	28329000	1825100	0	2802100	18933000	166750000	354440000	18452000	712300000
P62701;C9JEH7;P22090;Q8TD47	40S ribosomal protein S4, X isoform	RPS4X	sp|P62701|RS4X_HUMAN 40S ribosomal protein S4, X isoform OS=Homo sapiens OX=9606 GN=RPS4X PE=1 SV=2	4	13	29.597	0	67.07	1296700000	961490	60455000	566090	117750000	629060	0	0	50165000	0	912940000	0	153190000
J3QR09;J3KTE4;P84098	Ribosomal protein L19;60S ribosomal protein L19	RPL19	tr|J3QR09|J3QR09_HUMAN Ribosomal protein L19 OS=Homo sapiens OX=9606 GN=RPL19 PE=1 SV=1;tr|J3KTE4|J3KTE4_HUMAN Ribosomal protein L19 OS=Homo sapiens OX=9606 GN=RPL19 PE=1 SV=1;sp|P84098|RL19_HUMAN 60S ribosomal protein L19 OS=Homo sapiens OX=9606 GN=RPL19	3	6	23.134	0	24.982	1294600000	0	0	0	35493000	0	5473000	0	0	0	1187600000	0	66000000
M0R3D6;M0R1A7;Q02543;M0R117;M0R0P7	60S ribosomal protein L18a	RPL18A	tr|M0R3D6|M0R3D6_HUMAN 60S ribosomal protein L18a (Fragment) OS=Homo sapiens OX=9606 GN=RPL18A PE=1 SV=1;tr|M0R1A7|M0R1A7_HUMAN 60S ribosomal protein L18a OS=Homo sapiens OX=9606 GN=RPL18A PE=1 SV=1;sp|Q02543|RL18A_HUMAN 60S ribosomal protein L18a OS=Homo	5	7	16.714	0	37.207	1290800000	0	27636000	0	188520000	8438000	0	0	148750000	0	502620000	0	414880000
D3YTB1;F8W727;P62910;D3YTI8	60S ribosomal protein L32	RPL32	tr|D3YTB1|D3YTB1_HUMAN 60S ribosomal protein L32 (Fragment) OS=Homo sapiens OX=9606 GN=RPL32 PE=1 SV=1;tr|F8W727|F8W727_HUMAN 60S ribosomal protein L32 OS=Homo sapiens OX=9606 GN=RPL32 PE=1 SV=1;sp|P62910|RL32_HUMAN 60S ribosomal protein L32 OS=Homo sapien	4	9	15.616	0	23.822	1266300000	0	0	0	34296000	0	0	0	27618000	10985000	806080000	0	387300000
E7EPB3;P50914	60S ribosomal protein L14	RPL14	tr|E7EPB3|E7EPB3_HUMAN 60S ribosomal protein L14 OS=Homo sapiens OX=9606 GN=RPL14 PE=1 SV=1;sp|P50914|RL14_HUMAN 60S ribosomal protein L14 OS=Homo sapiens OX=9606 GN=RPL14 PE=1 SV=4	2	5	14.558	0	34.046	1241200000	0	51231000	0	167290000	3390900	7217900	0	127080000	0	506810000	0	378180000
Q9Y3U8;J3QSB5;J3KTD3	60S ribosomal protein L36	RPL36	sp|Q9Y3U8|RL36_HUMAN 60S ribosomal protein L36 OS=Homo sapiens OX=9606 GN=RPL36 PE=1 SV=3	3	5	12.254	0	28.687	1225300000	0	0	0	91953000	0	0	0	210930000	0	468330000	0	454090000
P62249;M0R3H0;M0R210;M0R1M5;Q6IPX4;M0QX76	40S ribosomal protein S16	RPS16	sp|P62249|RS16_HUMAN 40S ribosomal protein S16 OS=Homo sapiens OX=9606 GN=RPS16 PE=1 SV=2;tr|M0R3H0|M0R3H0_HUMAN 40S ribosomal protein S16 OS=Homo sapiens OX=9606 GN=RPS16 PE=1 SV=1;tr|M0R210|M0R210_HUMAN 40S ribosomal protein S16 OS=Homo sapiens OX=9606 G	6	8	16.445	0	25.005	1221500000	1631600	16841000	0	26762000	1243000	1295600	0	43102000	0	1058800000	0	71823000
P46776;E9PJD9;E9PLL6;E9PLX7	60S ribosomal protein L27a	RPL27A	sp|P46776|RL27A_HUMAN 60S ribosomal protein L27a OS=Homo sapiens OX=9606 GN=RPL27A PE=1 SV=2;tr|E9PJD9|E9PJD9_HUMAN 60S ribosomal protein L27a OS=Homo sapiens OX=9606 GN=RPL27A PE=1 SV=1;tr|E9PLL6|E9PLL6_HUMAN 60S ribosomal protein L27a OS=Homo sapiens OX=	4	5	16.561	0	15.36	1213500000	0	84264000	3195200	150970000	4179200	15565000	0	109770000	0	578930000	0	266640000
O00567;A0A494C128;Q5JXT2;H0YDU4;H0Y653	Nucleolar protein 56	NOP56	sp|O00567|NOP56_HUMAN Nucleolar protein 56 OS=Homo sapiens OX=9606 GN=NOP56 PE=1 SV=4;tr|A0A494C128|A0A494C128_HUMAN Nucleolar protein 56 OS=Homo sapiens OX=9606 GN=NOP56 PE=1 SV=1	5	29	66.049	0	172.17	1197000000	5773800	226260000	25095000	374930000	87843000	15439000	5205800	242780000	0	32238000	0	181480000
Q9Y2X3;H7BZ72;F8WED0	Nucleolar protein 58	NOP58	sp|Q9Y2X3|NOP58_HUMAN Nucleolar protein 58 OS=Homo sapiens OX=9606 GN=NOP58 PE=1 SV=1	3	25	59.578	0	261.17	1182400000	1696900	200920000	2495100	352400000	74621000	21559000	5484200	265090000	0	22943000	3539000	231630000
P50990;P50990-2;P50990-3;H7C4C8;H7C2U0	T-complex protein 1 subunit theta	CCT8	sp|P50990|TCPQ_HUMAN T-complex protein 1 subunit theta OS=Homo sapiens OX=9606 GN=CCT8 PE=1 SV=4;sp|P50990-2|TCPQ_HUMAN Isoform 2 of T-complex protein 1 subunit theta OS=Homo sapiens OX=9606 GN=CCT8;sp|P50990-3|TCPQ_HUMAN Isoform 3 of T-complex protein 1 s	5	36	59.62	0	203.65	1168000000	0	6695600	0	4060000	0	0	0	1508300	0	1105800000	0	49889000
C9JXB8;C9JNW5;P83731	60S ribosomal protein L24	RPL24	tr|C9JXB8|C9JXB8_HUMAN 60S ribosomal protein L24 OS=Homo sapiens OX=9606 GN=RPL24 PE=1 SV=1;tr|C9JNW5|C9JNW5_HUMAN 60S ribosomal protein L24 OS=Homo sapiens OX=9606 GN=RPL24 PE=1 SV=1;sp|P83731|RL24_HUMAN 60S ribosomal protein L24 OS=Homo sapiens OX=9606 G	3	4	14.369	0	7.3959	1133000000	0	13870000	0	0	0	1969200	0	57212000	5225900	592550000	0	462220000
O14979-3;O14979-2;A0A087WUK2;O14979;A0A087WU03	Heterogeneous nuclear ribonucleoprotein D-like	HNRNPDL	sp|O14979-3|HNRDL_HUMAN Isoform 3 of Heterogeneous nuclear ribonucleoprotein D-like OS=Homo sapiens OX=9606 GN=HNRNPDL;sp|O14979-2|HNRDL_HUMAN Isoform 2 of Heterogeneous nuclear ribonucleoprotein D-like OS=Homo sapiens OX=9606 GN=HNRNPDL;tr|A0A087WUK2|A0A0	5	12	27.191	0	123.89	1122700000	3513600	203480000	3948500	347910000	16549000	16762000	1404600	389380000	0	107700000	0	32060000
P06748-2;P06748;P06748-3;E5RGW4;E5RI98	Nucleophosmin	NPM1	sp|P06748-2|NPM_HUMAN Isoform 2 of Nucleophosmin OS=Homo sapiens OX=9606 GN=NPM1;sp|P06748|NPM_HUMAN Nucleophosmin OS=Homo sapiens OX=9606 GN=NPM1 PE=1 SV=2;sp|P06748-3|NPM_HUMAN Isoform 3 of Nucleophosmin OS=Homo sapiens OX=9606 GN=NPM1	5	10	29.464	0	168.52	1113300000	12645000	73839000	4593500	283210000	9313800	23749000	0	557440000	0	84824000	0	63727000
P62937;F8WE65;C9J5S7;P62937-2;P0DN26;A0A0H2UH34;A0A0B4J2A2;A0A075B767;A0A075B759;Q9Y536;F5H284	Peptidyl-prolyl cis-trans isomerase A;Peptidyl-prolyl cis-trans isomerase A, N-terminally processed;Peptidyl-prolyl cis-trans isomerase	PPIA	sp|P62937|PPIA_HUMAN Peptidyl-prolyl cis-trans isomerase A OS=Homo sapiens OX=9606 GN=PPIA PE=1 SV=2;tr|F8WE65|F8WE65_HUMAN Peptidyl-prolyl cis-trans isomerase OS=Homo sapiens OX=9606 GN=PPIA PE=1 SV=1;tr|C9J5S7|C9J5S7_HUMAN Peptidyl-prolyl cis-trans isome	11	9	18.012	0	82.411	1105500000	22146000	84154000	0	203450000	0	8496400	4202300	333810000	0	395010000	0	54241000
P62913;Q5VVC8;P62913-2	60S ribosomal protein L11	RPL11	sp|P62913|RL11_HUMAN 60S ribosomal protein L11 OS=Homo sapiens OX=9606 GN=RPL11 PE=1 SV=2;tr|Q5VVC8|Q5VVC8_HUMAN 60S ribosomal protein L11 OS=Homo sapiens OX=9606 GN=RPL11 PE=1 SV=2;sp|P62913-2|RL11_HUMAN Isoform 2 of 60S ribosomal protein L11 OS=Homo sapi	3	7	20.252	0	37.902	1096100000	2350000	41938000	0	96363000	0	0	0	65484000	0	726910000	0	163100000
I3L397;I3L504;P63241;P63241-2;F8WCJ1;C9J7B5;C9J4W5;Q9GZV4;Q6IS14	Eukaryotic translation initiation factor 5A;Eukaryotic translation initiation factor 5A-1;Eukaryotic translation initiation factor 5A-2;Eukaryotic translation initiation factor 5A-1-like	EIF5A;EIF5A2;EIF5AL1	tr|I3L397|I3L397_HUMAN Eukaryotic translation initiation factor 5A (Fragment) OS=Homo sapiens OX=9606 GN=EIF5A PE=1 SV=8;tr|I3L504|I3L504_HUMAN Eukaryotic translation initiation factor 5A-1 OS=Homo sapiens OX=9606 GN=EIF5A PE=1 SV=1;sp|P63241|IF5A1_HUMAN E	9	8	16.019	0	69.241	1090200000	1682700	16066000	0	26783000	0	2378000	0	42221000	0	561670000	0	439440000
P62906	60S ribosomal protein L10a	RPL10A	sp|P62906|RL10A_HUMAN 60S ribosomal protein L10a OS=Homo sapiens OX=9606 GN=RPL10A PE=1 SV=2	1	10	24.831	0	63.994	1086500000	0	0	0	62620000	0	0	0	116990000	0	610760000	0	296080000
F8W1R7;G3V1V0;P60660-2;P60660;J3KND3;G8JLA2;B7Z6Z4;G3V1Y7;F8VPF3;F8VZU9;F8W180;H0YI43;F8W1I5;P14649;F8VXL3	Myosin light polypeptide 6	MYL6	tr|F8W1R7|F8W1R7_HUMAN Myosin light polypeptide 6 OS=Homo sapiens OX=9606 GN=MYL6 PE=1 SV=1;tr|G3V1V0|G3V1V0_HUMAN Myosin light polypeptide 6 OS=Homo sapiens OX=9606 GN=MYL6 PE=1 SV=1;sp|P60660-2|MYL6_HUMAN Isoform Smooth muscle of Myosin light polypeptide	15	8	16.29	0	59.492	1063800000	5552500	1743100	0	62473000	0	0	0	145840000	0	153340000	0	694820000
P78371;F5GWF6;P78371-2;F8VQ14	T-complex protein 1 subunit beta	CCT2	sp|P78371|TCPB_HUMAN T-complex protein 1 subunit beta OS=Homo sapiens OX=9606 GN=CCT2 PE=1 SV=4;tr|F5GWF6|F5GWF6_HUMAN CCT-beta OS=Homo sapiens OX=9606 GN=CCT2 PE=1 SV=2;sp|P78371-2|TCPB_HUMAN Isoform 2 of T-complex protein 1 subunit beta OS=Homo sapiens O	4	34	57.488	0	323.31	1049100000	0	341590	0	449440	0	0	0	359370	0	1026700000	0	21310000
P46087;P46087-4;P46087-2;P46087-3;F5GWB7;F5H709;F5H5X6;F5GYR3;F5H359;F5H8G6	Probable 28S rRNA (cytosine(4447)-C(5))-methyltransferase	NOP2	sp|P46087|NOP2_HUMAN Probable 28S rRNA (cytosine(4447)-C(5))-methyltransferase OS=Homo sapiens OX=9606 GN=NOP2 PE=1 SV=2;sp|P46087-4|NOP2_HUMAN Isoform 4 of Probable 28S rRNA (cytosine(4447)-C(5))-methyltransferase OS=Homo sapiens OX=9606 GN=NOP2;sp|P46087	10	32	89.301	0	185.92	1048700000	60872000	78513000	165240000	142720000	71278000	1473700	212430000	26443000	36032000	0	252970000	702550
P13639	Elongation factor 2	EEF2	sp|P13639|EF2_HUMAN Elongation factor 2 OS=Homo sapiens OX=9606 GN=EEF2 PE=1 SV=4	1	39	95.337	0	269.19	1043800000	20204000	16904000	36758000	13120000	8091600	0	42530000	3876100	682260000	15883000	196300000	7857200
P05388;F8VWS0;P05388-2;F8VW21;F8VU65;F8VPE8;G3V210;F8VZS0;Q8NHW5;F8VQY6;F8VRK7;F8VS58;F8VWV4;F8W1K8	60S acidic ribosomal protein P0;60S acidic ribosomal protein P0-like	RPLP0;RPLP0P6	sp|P05388|RLA0_HUMAN 60S acidic ribosomal protein P0 OS=Homo sapiens OX=9606 GN=RPLP0 PE=1 SV=1;tr|F8VWS0|F8VWS0_HUMAN 60S acidic ribosomal protein P0 OS=Homo sapiens OX=9606 GN=RPLP0 PE=1 SV=1;sp|P05388-2|RLA0_HUMAN Isoform 2 of 60S acidic ribosomal prote	14	11	34.273	0	89.081	1033500000	0	16079000	0	23121000	0	0	0	56555000	0	601990000	0	335780000
P62899;H7C2W9;C9JU56;B7Z4E3;B7Z4C8;P62899-3;P62899-2;B8ZZK4	60S ribosomal protein L31	RPL31	sp|P62899|RL31_HUMAN 60S ribosomal protein L31 OS=Homo sapiens OX=9606 GN=RPL31 PE=1 SV=1;tr|H7C2W9|H7C2W9_HUMAN 60S ribosomal protein L31 (Fragment) OS=Homo sapiens OX=9606 GN=RPL31 PE=1 SV=1;tr|C9JU56|C9JU56_HUMAN 60S ribosomal protein L31 (Fragment) OS=	8	5	14.463	0	8.8891	1021300000	0	7571700	0	40968000	0	8833900	0	63249000	0	753880000	0	146800000
P49368;B4DUR8;P49368-2;E9PRC8;Q5SZX6;E9PQ35;E9PM09;Q5SZW8;Q5SZX9	T-complex protein 1 subunit gamma	CCT3	sp|P49368|TCPG_HUMAN T-complex protein 1 subunit gamma OS=Homo sapiens OX=9606 GN=CCT3 PE=1 SV=4;tr|B4DUR8|B4DUR8_HUMAN T-complex protein 1 subunit gamma OS=Homo sapiens OX=9606 GN=CCT3 PE=1 SV=1;sp|P49368-2|TCPG_HUMAN Isoform 2 of T-complex protein 1 subu	9	34	60.533	0	282.25	1014200000	0	2702400	0	860900	0	0	0	809780	0	895580000	0	114260000
P50991;P50991-2	T-complex protein 1 subunit delta	CCT4	sp|P50991|TCPD_HUMAN T-complex protein 1 subunit delta OS=Homo sapiens OX=9606 GN=CCT4 PE=1 SV=4;sp|P50991-2|TCPD_HUMAN Isoform 2 of T-complex protein 1 subunit delta OS=Homo sapiens OX=9606 GN=CCT4	2	31	57.924	0	287.49	991520000	0	2239400	0	2137000	0	0	0	0	0	851970000	0	135180000
P67809;H0Y449;C9J5V9	Nuclease-sensitive element-binding protein 1	YBX1	sp|P67809|YBOX1_HUMAN Y-box-binding protein 1 OS=Homo sapiens OX=9606 GN=YBX1 PE=1 SV=3;tr|H0Y449|H0Y449_HUMAN Y-box-binding protein 1 (Fragment) OS=Homo sapiens OX=9606 GN=YBX1 PE=1 SV=1;tr|C9J5V9|C9J5V9_HUMAN Y-box-binding protein 1 (Fragment) OS=Homo sa	3	11	35.924	0	323.31	973340000	0	37089000	0	88120000	4207800	7672000	0	94770000	4899800	491860000	0	244720000
Q15149;Q15149-7;Q15149-9;Q15149-5;Q15149-6;Q15149-2;Q15149-3;H0YDN1;E9PMV1;E9PKG0;E9PQ28;E9PIA2	Plectin	PLEC	sp|Q15149|PLEC_HUMAN Plectin OS=Homo sapiens OX=9606 GN=PLEC PE=1 SV=3;sp|Q15149-7|PLEC_HUMAN Isoform 7 of Plectin OS=Homo sapiens OX=9606 GN=PLEC;sp|Q15149-9|PLEC_HUMAN Isoform 9 of Plectin OS=Homo sapiens OX=9606 GN=PLEC;sp|Q15149-5|PLEC_HUMAN Isoform 5	12	295	531.78	0	323.31	973000000	63008000	10693000	185950000	17827000	114870000	183690	178470000	6008800	18933000	0	376540000	519710
P49207	60S ribosomal protein L34	RPL34	sp|P49207|RL34_HUMAN 60S ribosomal protein L34 OS=Homo sapiens OX=9606 GN=RPL34 PE=1 SV=3	1	5	13.293	0	7.3242	943820000	0	14988000	0	65012000	3384800	0	0	87778000	0	593320000	0	179340000
B5MDF5;P62826;J3KQE5;F5H018;H0YFC6;B4DV51;A0A087X0W0	GTP-binding nuclear protein Ran	RAN	tr|B5MDF5|B5MDF5_HUMAN GTP-binding nuclear protein Ran OS=Homo sapiens OX=9606 GN=RAN PE=1 SV=1;sp|P62826|RAN_HUMAN GTP-binding nuclear protein Ran OS=Homo sapiens OX=9606 GN=RAN PE=1 SV=3;tr|J3KQE5|J3KQE5_HUMAN GTP-binding nuclear protein Ran (Fragment) O	7	10	26.224	0	34.739	933560000	0	60378000	0	103330000	850110	2417900	1587800	141200000	0	437670000	0	186130000
P62316;P62316-2;K7ERG4;K7EJB5	Small nuclear ribonucleoprotein Sm D2	SNRPD2	sp|P62316|SMD2_HUMAN Small nuclear ribonucleoprotein Sm D2 OS=Homo sapiens OX=9606 GN=SNRPD2 PE=1 SV=1;sp|P62316-2|SMD2_HUMAN Isoform 2 of Small nuclear ribonucleoprotein Sm D2 OS=Homo sapiens OX=9606 GN=SNRPD2;tr|K7ERG4|K7ERG4_HUMAN Small nuclear ribonucl	4	8	13.527	0	75.878	930930000	0	6816400	0	158110000	0	0	0	331880000	0	65702000	0	368430000
Q16643;Q16643-3;Q16643-2;D6R9W4;D6RFI1;D6R9Q9;D6RCR4	Drebrin	DBN1	sp|Q16643|DREB_HUMAN Drebrin OS=Homo sapiens OX=9606 GN=DBN1 PE=1 SV=4;sp|Q16643-3|DREB_HUMAN Isoform 3 of Drebrin OS=Homo sapiens OX=9606 GN=DBN1;sp|Q16643-2|DREB_HUMAN Isoform 2 of Drebrin OS=Homo sapiens OX=9606 GN=DBN1;tr|D6R9W4|D6R9W4_HUMAN Drebrin (F	7	27	71.428	0	323.31	916760000	16341000	43358000	52957000	121760000	40382000	0	139950000	80845000	185720000	4531100	217970000	12948000
P48643;B7ZAR1;E9PCA1;E7ENZ3;P48643-2;D6RIZ7;H0Y914	T-complex protein 1 subunit epsilon	CCT5	sp|P48643|TCPE_HUMAN T-complex protein 1 subunit epsilon OS=Homo sapiens OX=9606 GN=CCT5 PE=1 SV=1;tr|B7ZAR1|B7ZAR1_HUMAN T-complex protein 1 subunit epsilon OS=Homo sapiens OX=9606 GN=CCT5 PE=1 SV=1;tr|E9PCA1|E9PCA1_HUMAN T-complex protein 1 subunit epsil	7	30	59.67	0	250.25	914630000	0	0	0	0	0	0	0	0	0	879400000	0	35226000
P40227;P40227-2;Q92526-3;Q92526;Q92526-2	T-complex protein 1 subunit zeta	CCT6A	sp|P40227|TCPZ_HUMAN T-complex protein 1 subunit zeta OS=Homo sapiens OX=9606 GN=CCT6A PE=1 SV=3;sp|P40227-2|TCPZ_HUMAN Isoform 2 of T-complex protein 1 subunit zeta OS=Homo sapiens OX=9606 GN=CCT6A	5	18	58.024	0	163.13	909670000	226610	2733300	0	2831600	0	0	0	1742400	0	626870000	1524300	273740000
Q9BZE4;Q9BZE4-2;Q9BZE4-3;Q5T3R7	Nucleolar GTP-binding protein 1	GTPBP4	sp|Q9BZE4|NOG1_HUMAN Nucleolar GTP-binding protein 1 OS=Homo sapiens OX=9606 GN=GTPBP4 PE=1 SV=3;sp|Q9BZE4-2|NOG1_HUMAN Isoform 2 of Nucleolar GTP-binding protein 1 OS=Homo sapiens OX=9606 GN=GTPBP4;sp|Q9BZE4-3|NOG1_HUMAN Isoform 3 of Nucleolar GTP-binding	4	35	73.964	0	129.99	907270000	0	58361000	51771000	212580000	77877000	2399600	87709000	147050000	4367000	0	42993000	222170000
P30050;P30050-2	60S ribosomal protein L12	RPL12	sp|P30050|RL12_HUMAN 60S ribosomal protein L12 OS=Homo sapiens OX=9606 GN=RPL12 PE=1 SV=1;sp|P30050-2|RL12_HUMAN Isoform 2 of 60S ribosomal protein L12 OS=Homo sapiens OX=9606 GN=RPL12	2	7	17.818	0	67.06	890780000	0	9559800	0	58357000	0	0	0	130090000	0	402740000	0	290040000
P11940;E7ERJ7;P11940-2;E7EQV3;A0A087WTT1;H0YAR2;Q9H361;H0YBN4;H0YB75;H0YAS6;E5RJB9;A0A6Q8JFT6;H0YAP2;H0YAS7;E5RH24;H0YB86;Q4VXU2;E5RGH3;Q4VXU2-2;A0A6I8PS38;H0YC10;A0A6Q8JFV4;A0A6I8PLA1;E5RHG7;E5RGC4;E5RFD8;Q96DU9;Q96DU9-2;H0YAW6;E5RJM8	Polyadenylate-binding protein 1;Polyadenylate-binding protein	PABPC1	sp|P11940|PABP1_HUMAN Polyadenylate-binding protein 1 OS=Homo sapiens OX=9606 GN=PABPC1 PE=1 SV=2;tr|E7ERJ7|E7ERJ7_HUMAN Polyadenylate-binding protein OS=Homo sapiens OX=9606 GN=PABPC1 PE=1 SV=1;sp|P11940-2|PABP1_HUMAN Isoform 2 of Polyadenylate-binding pr	30	29	70.67	0	323.31	890560000	200510	9397200	5411900	18707000	800710	0	15522000	28273000	299750000	143760000	9814000	358920000
B8ZZQ6;P06454-2;P06454;B8ZZA1;B8ZZW7;H7C2N1	Prothymosin alpha;Prothymosin alpha, N-terminally processed;Thymosin alpha-1	PTMA	tr|B8ZZQ6|B8ZZQ6_HUMAN Prothymosin alpha OS=Homo sapiens OX=9606 GN=PTMA PE=1 SV=1;sp|P06454-2|PTMA_HUMAN Isoform 2 of Prothymosin alpha OS=Homo sapiens OX=9606 GN=PTMA;sp|P06454|PTMA_HUMAN Prothymosin alpha OS=Homo sapiens OX=9606 GN=PTMA PE=1 SV=2;tr|B8Z	6	5	11.758	0	26.561	890160000	0	21457000	0	197780000	0	0	0	315130000	0	321980000	0	33815000
P06733;A0A2R8Y6G6;P06733-2;K7EM90;A0A2R8YEM5;A0A2R8Y879;K7ERS8;A0A2R8YEG5;A0A2R8Y798;A0A2R8Y6I8;P13929-3;P09104-2;F5H1C3;P13929-2;E5RI09;E5RG95;K7EKN2;P09104;K7EPM1;E5RGZ4;F5H0C8;P13929	Alpha-enolase	ENO1	sp|P06733|ENOA_HUMAN Alpha-enolase OS=Homo sapiens OX=9606 GN=ENO1 PE=1 SV=2;tr|A0A2R8Y6G6|A0A2R8Y6G6_HUMAN 2-phospho-D-glycerate hydro-lyase OS=Homo sapiens OX=9606 GN=ENO1 PE=1 SV=1;sp|P06733-2|ENOA_HUMAN Isoform MBP-1 of Alpha-enolase OS=Homo sapiens OX	22	18	47.168	0	206.34	877430000	17386000	98897000	3344000	85034000	2767700	2055300	2983400	120220000	730860	503880000	0	40142000
H3BPE7;P35637-2;P35637	RNA-binding protein FUS	FUS	tr|H3BPE7|H3BPE7_HUMAN RNA-binding protein FUS OS=Homo sapiens OX=9606 GN=FUS PE=1 SV=1;sp|P35637-2|FUS_HUMAN Isoform Short of RNA-binding protein FUS OS=Homo sapiens OX=9606 GN=FUS;sp|P35637|FUS_HUMAN RNA-binding protein FUS OS=Homo sapiens OX=9606 GN=FUS	3	9	53.496	0	43.93	875740000	8641600	95925000	14172000	290300000	20873000	11235000	32684000	226520000	28044000	97588000	4419700	45336000
P42677;H0YMV8;Q71UM5;C9J1C5;C9JLI6	40S ribosomal protein S27;40S ribosomal protein S27-like	RPS27;RPS27L	sp|P42677|RS27_HUMAN 40S ribosomal protein S27 OS=Homo sapiens OX=9606 GN=RPS27 PE=1 SV=3;tr|H0YMV8|H0YMV8_HUMAN 40S ribosomal protein S27 OS=Homo sapiens OX=9606 GN=RPS27L PE=1 SV=1;sp|Q71UM5|RS27L_HUMAN 40S ribosomal protein S27-like OS=Homo sapiens OX=9	5	4	9.461	0	20.252	868610000	0	25258000	0	100750000	0	0	0	44934000	0	535370000	0	162300000
P15924;P15924-3;P15924-2	Desmoplakin	DSP	sp|P15924|DESP_HUMAN Desmoplakin OS=Homo sapiens OX=9606 GN=DSP PE=1 SV=3;sp|P15924-3|DESP_HUMAN Isoform DSPIa of Desmoplakin OS=Homo sapiens OX=9606 GN=DSP;sp|P15924-2|DESP_HUMAN Isoform DPII of Desmoplakin OS=Homo sapiens OX=9606 GN=DSP	3	214	331.77	0	323.31	860840000	132600000	8574800	118400000	14137000	32651000	179100	132030000	4705700	27587000	0	386890000	3091300
P62829;J3KT29;C9JD32;J3KTJ3;B9ZVP7;J3QQT9	60S ribosomal protein L23	RPL23	sp|P62829|RL23_HUMAN 60S ribosomal protein L23 OS=Homo sapiens OX=9606 GN=RPL23 PE=1 SV=1;tr|J3KT29|J3KT29_HUMAN 60S ribosomal protein L23 OS=Homo sapiens OX=9606 GN=RPL23 PE=1 SV=1;tr|C9JD32|C9JD32_HUMAN 60S ribosomal protein L23 (Fragment) OS=Homo sapien	6	7	14.865	0	28.415	844380000	0	26527000	0	161690000	0	1254600	0	107320000	0	197420000	0	350170000
K7EJT5;K7EP65;K7EKS7;K7ELC4;K7EMH1;K7ERI7;P35268	60S ribosomal protein L22	RPL22	tr|K7EJT5|K7EJT5_HUMAN 60S ribosomal protein L22 (Fragment) OS=Homo sapiens OX=9606 GN=RPL22 PE=1 SV=1;tr|K7EP65|K7EP65_HUMAN 60S ribosomal protein L22 (Fragment) OS=Homo sapiens OX=9606 GN=RPL22 PE=1 SV=1;tr|K7EKS7|K7EKS7_HUMAN Uncharacterized protein OS=	7	2	5.0827	0	6.1845	839680000	15896000	130050000	0	81086000	0	0	0	63348000	0	446260000	0	103040000
P81605;P81605-2	Dermcidin;Survival-promoting peptide;DCD-1	DCD	sp|P81605|DCD_HUMAN Dermcidin OS=Homo sapiens OX=9606 GN=DCD PE=1 SV=2;sp|P81605-2|DCD_HUMAN Isoform 2 of Dermcidin OS=Homo sapiens OX=9606 GN=DCD	2	3	11.284	0	14.029	838280000	156930000	82662000	114780000	74176000	83686000	29402000	32982000	36433000	80076000	94863000	52293000	0
P32969;D6RAN4;A0A2R8Y5Y7;H0Y9V9;H0Y9R4	60S ribosomal protein L9	RPL9	sp|P32969|RL9_HUMAN 60S ribosomal protein L9 OS=Homo sapiens OX=9606 GN=RPL9 PE=1 SV=1;tr|D6RAN4|D6RAN4_HUMAN 60S ribosomal protein L9 (Fragment) OS=Homo sapiens OX=9606 GN=RPL9 PE=1 SV=8;tr|A0A2R8Y5Y7|A0A2R8Y5Y7_HUMAN 60S ribosomal protein L9 OS=Homo sapi	5	9	21.863	0	74.573	834980000	0	9842700	0	69767000	0	622570	0	47571000	0	548610000	0	158560000
P15880;H0YEN5;E9PMM9;I3L404;E9PPT0;E9PM36;E9PQD7	40S ribosomal protein S2	RPS2	sp|P15880|RS2_HUMAN 40S ribosomal protein S2 OS=Homo sapiens OX=9606 GN=RPS2 PE=1 SV=2;tr|H0YEN5|H0YEN5_HUMAN 40S ribosomal protein S2 (Fragment) OS=Homo sapiens OX=9606 GN=RPS2 PE=1 SV=1;tr|E9PMM9|E9PMM9_HUMAN 40S ribosomal protein S2 (Fragment) OS=Homo s	7	11	31.324	0	29.68	832200000	0	0	0	18759000	0	0	0	14260000	0	711190000	0	87998000
P63104;E7EX29;B0AZS6;E7ESK7;P63104-2;E9PD24;E7EVZ2;B7Z2E6;H0YB80;E5RIR4;E5RGE1	14-3-3 protein zeta/delta	YWHAZ	sp|P63104|1433Z_HUMAN 14-3-3 protein zeta/delta OS=Homo sapiens OX=9606 GN=YWHAZ PE=1 SV=1;tr|E7EX29|E7EX29_HUMAN 14-3-3 protein zeta/delta (Fragment) OS=Homo sapiens OX=9606 GN=YWHAZ PE=1 SV=1;tr|B0AZS6|B0AZS6_HUMAN 14-3-3 protein zeta/delta OS=Homo sapie	11	14	27.745	0	97.493	831120000	7938800	7801000	0	6452500	0	9916300	0	15937000	0	758870000	0	24209000
M0R0F0;M0R0R2;P46782;M0QZN2	40S ribosomal protein S5;40S ribosomal protein S5, N-terminally processed	RPS5	tr|M0R0F0|M0R0F0_HUMAN 40S ribosomal protein S5 (Fragment) OS=Homo sapiens OX=9606 GN=RPS5 PE=1 SV=1;tr|M0R0R2|M0R0R2_HUMAN 40S ribosomal protein S5 OS=Homo sapiens OX=9606 GN=RPS5 PE=1 SV=1;sp|P46782|RS5_HUMAN 40S ribosomal protein S5 OS=Homo sapiens OX=9	4	8	22.391	0	25.911	828230000	0	0	0	4915800	0	0	0	8316000	0	765460000	0	49536000
A0A0U1RRM4;P26599;P26599-2;P26599-3;A6NLN1;A0A0D9SF20;A0A6Q8PEX4;K7EK45;K7EKJ7;A0A087WUW5;K7ELW5;K7ES59;A0A087WU68	Polypyrimidine tract-binding protein 1	PTBP1	tr|A0A0U1RRM4|A0A0U1RRM4_HUMAN Polypyrimidine tract-binding protein 1 OS=Homo sapiens OX=9606 GN=PTBP1 PE=1 SV=1;sp|P26599|PTBP1_HUMAN Polypyrimidine tract-binding protein 1 OS=Homo sapiens OX=9606 GN=PTBP1 PE=1 SV=1;sp|P26599-2|PTBP1_HUMAN Isoform 2 of Po	13	15	62.463	0	190.88	826450000	0	32803000	1341900	354170000	2208400	2914700	2084600	359290000	0	59675000	0	11971000
E7ETK0;A0A2R8Y849;A0A2R8YD14;P62847-2;P62847-3;P62847;P62847-4;A0A2R8Y8A0	40S ribosomal protein S24	RPS24	tr|E7ETK0|E7ETK0_HUMAN 40S ribosomal protein S24 OS=Homo sapiens OX=9606 GN=RPS24 PE=1 SV=1;tr|A0A2R8Y849|A0A2R8Y849_HUMAN 40S ribosomal protein S24 OS=Homo sapiens OX=9606 GN=RPS24 PE=1 SV=1;tr|A0A2R8YD14|A0A2R8YD14_HUMAN 40S ribosomal protein S24 OS=Homo	8	5	15.197	0	18.521	813660000	0	9383500	0	32982000	0	0	0	23285000	0	351710000	0	396290000
Q8TDN6	Ribosome biogenesis protein BRX1 homolog	BRIX1	sp|Q8TDN6|BRX1_HUMAN Ribosome biogenesis protein BRX1 homolog OS=Homo sapiens OX=9606 GN=BRIX1 PE=1 SV=2	1	17	41.401	0	207.56	811480000	0	29868000	0	181690000	5841600	11845000	448010	177660000	0	91334000	629080	312170000
A0A087WXM6;J3QQT2;J3KRX5;A0A0A6YYL6;P18621;P18621-3;J3QLC8;A0A0A0MRF8;P18621-2;J3KRB3;A0A087WWH0;J3QS96;A0A087WY81;J3KSJ0	60S ribosomal protein L17	RPL17;RPL17-C18orf32	tr|A0A087WXM6|A0A087WXM6_HUMAN 60S ribosomal protein L17 (Fragment) OS=Homo sapiens OX=9606 GN=RPL17 PE=1 SV=1;tr|J3QQT2|J3QQT2_HUMAN 60S ribosomal protein L17 (Fragment) OS=Homo sapiens OX=9606 GN=RPL17 PE=1 SV=1;tr|J3KRX5|J3KRX5_HUMAN 60S ribosomal prote	14	8	19.586	0	58.359	801720000	0	4703800	0	20654000	0	0	0	30608000	0	677160000	0	68586000
Q13151	Heterogeneous nuclear ribonucleoprotein A0	HNRNPA0	sp|Q13151|ROA0_HUMAN Heterogeneous nuclear ribonucleoprotein A0 OS=Homo sapiens OX=9606 GN=HNRNPA0 PE=1 SV=1	1	5	30.84	0	138.35	790440000	0	104930000	0	181060000	804630	0	0	195300000	0	213460000	0	94890000
P26368-2;P26368;K7ENG2;K7ELP8	Splicing factor U2AF 65 kDa subunit	U2AF2	sp|P26368-2|U2AF2_HUMAN Isoform 2 of Splicing factor U2AF 65 kDa subunit OS=Homo sapiens OX=9606 GN=U2AF2;sp|P26368|U2AF2_HUMAN Splicing factor U2AF 65 kDa subunit OS=Homo sapiens OX=9606 GN=U2AF2 PE=1 SV=4;tr|K7ENG2|K7ENG2_HUMAN U2 snRNP auxiliary factor	4	11	53.12	0	162.06	788110000	0	60154000	492460	254690000	6794700	3441000	0	210470000	0	112110000	0	139950000
P61247;D6RG13;D6RAT0;D6RB09;E9PFI5;H0Y9Y4;H0Y8L7;D6R9B6;D6RAS7;D6RED7;D6RI02;D6RGE0	40S ribosomal protein S3a	RPS3A	sp|P61247|RS3A_HUMAN 40S ribosomal protein S3a OS=Homo sapiens OX=9606 GN=RPS3A PE=1 SV=2;tr|D6RG13|D6RG13_HUMAN 40S ribosomal protein S3a (Fragment) OS=Homo sapiens OX=9606 GN=RPS3A PE=1 SV=1;tr|D6RAT0|D6RAT0_HUMAN 40S ribosomal protein S3a OS=Homo sapien	12	15	29.945	0	54.027	785210000	0	7031100	0	18736000	0	0	0	26053000	0	527810000	0	205580000
P17844;J3KTA4;P17844-2;J3KRZ1;J3QSF1;J3QRQ7;J3QR02;J3KRX8;J3KTQ4;X6RLV5;J3QS79;J3QKN9;J3QRN5	Probable ATP-dependent RNA helicase DDX5	DDX5	sp|P17844|DDX5_HUMAN Probable ATP-dependent RNA helicase DDX5 OS=Homo sapiens OX=9606 GN=DDX5 PE=1 SV=1;tr|J3KTA4|J3KTA4_HUMAN DEAD box protein 5 OS=Homo sapiens OX=9606 GN=DDX5 PE=1 SV=1;sp|P17844-2|DDX5_HUMAN Isoform 2 of Probable ATP-dependent RNA helic	13	28	69.147	0	98.711	763140000	1240000	17240000	3742100	82845000	2276300	996830	2836900	36106000	17988000	285350000	3221800	309300000
P12814;P12814-3;P12814-2;P12814-4;H9KV75;G3V2N5;H0YJW3;H7C5W8;G3V2W4;H0YJ11;G3V5M4;G3V2X9;A0A494C060;G3V2E8;G3V380	Alpha-actinin-1	ACTN1	sp|P12814|ACTN1_HUMAN Alpha-actinin-1 OS=Homo sapiens OX=9606 GN=ACTN1 PE=1 SV=2;sp|P12814-3|ACTN1_HUMAN Isoform 3 of Alpha-actinin-1 OS=Homo sapiens OX=9606 GN=ACTN1;sp|P12814-2|ACTN1_HUMAN Isoform 2 of Alpha-actinin-1 OS=Homo sapiens OX=9606 GN=ACTN1;sp|	15	63	103.06	0	323.31	754990000	21870000	1434800	139970000	10195000	22686000	0	182230000	6938000	116310000	0	253360000	0
P62280;M0QZC5;M0R1H5;M0R1H6	40S ribosomal protein S11	RPS11	sp|P62280|RS11_HUMAN 40S ribosomal protein S11 OS=Homo sapiens OX=9606 GN=RPS11 PE=1 SV=3;tr|M0QZC5|M0QZC5_HUMAN 40S ribosomal protein S11 OS=Homo sapiens OX=9606 GN=RPS11 PE=1 SV=1	4	11	18.431	0	16.711	754790000	3509000	14121000	0	31733000	0	5277100	0	57530000	0	381760000	0	260850000
H0YKD8;P46779;P46779-2;P46779-3;H0YLP6;H0YMF4;P46779-4;P46779-5	60S ribosomal protein L28	RPL28	tr|H0YKD8|H0YKD8_HUMAN 60S ribosomal protein L28 OS=Homo sapiens OX=9606 GN=RPL28 PE=1 SV=1;sp|P46779|RL28_HUMAN 60S ribosomal protein L28 OS=Homo sapiens OX=9606 GN=RPL28 PE=1 SV=3;sp|P46779-2|RL28_HUMAN Isoform 2 of 60S ribosomal protein L28 OS=Homo sapi	8	6	19.072	0	16.32	749770000	0	11224000	0	58505000	0	6726100	0	91952000	0	345420000	3365300	232580000
Q14315;Q14315-2	Filamin-C	FLNC	sp|Q14315|FLNC_HUMAN Filamin-C OS=Homo sapiens OX=9606 GN=FLNC PE=1 SV=3;sp|Q14315-2|FLNC_HUMAN Isoform 2 of Filamin-C OS=Homo sapiens OX=9606 GN=FLNC	2	136	291.02	0	323.31	737180000	45664000	6891200	106590000	6948300	47642000	0	79583000	2256100	173900000	415570	266430000	861360
Q9ULV4-3;Q9ULV4;Q9ULV4-2;B4E3S0;H0YHL7;F8VSA4;F8VRE9;F8VTT6;F8VVB7;F8W1H8;F8VUX3;F8VV53;J3KSS5;Q6QEF8;Q6QEF8-3;Q6QEF8-5;Q6QEF8-2;Q6QEF8-4;J3QLV6	Coronin-1C;Coronin	CORO1C	sp|Q9ULV4-3|COR1C_HUMAN Isoform 3 of Coronin-1C OS=Homo sapiens OX=9606 GN=CORO1C;sp|Q9ULV4|COR1C_HUMAN Coronin-1C OS=Homo sapiens OX=9606 GN=CORO1C PE=1 SV=1;sp|Q9ULV4-2|COR1C_HUMAN Isoform 2 of Coronin-1C OS=Homo sapiens OX=9606 GN=CORO1C;tr|B4E3S0|B4E3S	19	17	58.947	0	253.88	732510000	5950900	103660000	3239400	254370000	4166400	4439600	7606000	141770000	2877100	143950000	6423700	54049000
Q99832;Q99832-3;Q99832-4;Q99832-2;F8WAM2;F8WBP8	T-complex protein 1 subunit eta	CCT7	sp|Q99832|TCPH_HUMAN T-complex protein 1 subunit eta OS=Homo sapiens OX=9606 GN=CCT7 PE=1 SV=2;sp|Q99832-3|TCPH_HUMAN Isoform 3 of T-complex protein 1 subunit eta OS=Homo sapiens OX=9606 GN=CCT7;sp|Q99832-4|TCPH_HUMAN Isoform 4 of T-complex protein 1 subun	6	25	59.366	0	101.78	726210000	0	752580	0	0	0	0	0	0	174270	644760000	0	80522000
P56537;P56537-2;B7ZBH1;F8WD20;A0A0B4J1Y7;A0A0U1RQV5;F8WDS6	Eukaryotic translation initiation factor 6	EIF6	sp|P56537|IF6_HUMAN Eukaryotic translation initiation factor 6 OS=Homo sapiens OX=9606 GN=EIF6 PE=1 SV=1;sp|P56537-2|IF6_HUMAN Isoform 2 of Eukaryotic translation initiation factor 6 OS=Homo sapiens OX=9606 GN=EIF6	7	7	26.599	0	45.914	725930000	13785000	53135000	0	265640000	0	0	0	188550000	0	12242000	0	192570000
A0A0G2JIW1;P0DMV9;P0DMV8;P0DMV8-2;V9GZ37	Heat shock 70 kDa protein 1B;Heat shock 70 kDa protein 1A	HSPA1B;HSPA1A	tr|A0A0G2JIW1|A0A0G2JIW1_HUMAN Heat shock 70 kDa protein 1B OS=Homo sapiens OX=9606 GN=HSPA1B PE=1 SV=1;sp|P0DMV9|HS71B_HUMAN Heat shock 70 kDa protein 1B OS=Homo sapiens OX=9606 GN=HSPA1B PE=1 SV=1;sp|P0DMV8|HS71A_HUMAN Heat shock 70 kDa protein 1A OS=Hom	5	24	70.108	0	184.16	724810000	10461000	27088000	4164200	54531000	3532000	401850	141730	50021000	2952800	334070000	301360	237150000
Q15366-6;Q15366-3;Q15366;Q15366-2;Q15366-4;Q15366-7;H3BSS4;F8VRH0;E9PFP8;P57721-5;P57721-4;P57721	Poly(rC)-binding protein 2	PCBP2	sp|Q15366-6|PCBP2_HUMAN Isoform 6 of Poly(rC)-binding protein 2 OS=Homo sapiens OX=9606 GN=PCBP2;sp|Q15366-3|PCBP2_HUMAN Isoform 3 of Poly(rC)-binding protein 2 OS=Homo sapiens OX=9606 GN=PCBP2;sp|Q15366|PCBP2_HUMAN Poly(rC)-binding protein 2 OS=Homo sapie	12	14	38.15	0	152.9	722740000	0	22609000	339970	89498000	425770	0	0	76300000	0	392490000	0	141080000
Q08945;E9PMD4;A0A0U1RRK2;E9PPZ7	FACT complex subunit SSRP1	SSRP1	sp|Q08945|SSRP1_HUMAN FACT complex subunit SSRP1 OS=Homo sapiens OX=9606 GN=SSRP1 PE=1 SV=1	4	22	81.074	0	115.58	707290000	47198000	73525000	88049000	105570000	32460000	0	271860000	66014000	18367000	0	4245300	0
P84090;G3V279	Enhancer of rudimentary homolog	ERH	sp|P84090|ERH_HUMAN Enhancer of rudimentary homolog OS=Homo sapiens OX=9606 GN=ERH PE=1 SV=1;tr|G3V279|G3V279_HUMAN Enhancer of rudimentary homolog OS=Homo sapiens OX=9606 GN=ERH PE=1 SV=1	2	4	12.259	0	27.448	706950000	0	4566700	0	26075000	0	0	0	21863000	0	559080000	0	95360000
P04792;A0A6Q8PFK8;A0A6Q8PGK1;A0A6Q8PHJ6;A0A6Q8PFE7;A0A6Q8PF43;A0A6Q8PHA6;A0A6Q8PH65;A0A6Q8PGY2;C9J3N8	Heat shock protein beta-1	HSPB1	sp|P04792|HSPB1_HUMAN Heat shock protein beta-1 OS=Homo sapiens OX=9606 GN=HSPB1 PE=1 SV=2;tr|A0A6Q8PFK8|A0A6Q8PFK8_HUMAN Heat shock protein beta-1 OS=Homo sapiens OX=9606 GN=HSPB1 PE=4 SV=1;tr|A0A6Q8PGK1|A0A6Q8PGK1_HUMAN Heat shock protein beta-1 OS=Homo	10	17	22.782	0	133.01	682090000	108670000	8254900	0	27144000	0	92842000	0	34539000	0	302430000	0	108220000
Q13595-4;Q13595-3;Q13595;Q13595-2	Transformer-2 protein homolog alpha	TRA2A	sp|Q13595-4|TRA2A_HUMAN Isoform 4 of Transformer-2 protein homolog alpha OS=Homo sapiens OX=9606 GN=TRA2A;sp|Q13595-3|TRA2A_HUMAN Isoform 3 of Transformer-2 protein homolog alpha OS=Homo sapiens OX=9606 GN=TRA2A;sp|Q13595|TRA2A_HUMAN Transformer-2 protein	4	8	20.589	0	26.392	675180000	1336400	81704000	2473500	258710000	6796400	0	0	266170000	0	0	0	57994000
P61956-2;P61956;A8MUA9;A8MU27;Q6EEV6;P55854;P55854-2	Small ubiquitin-related modifier 2;Small ubiquitin-related modifier 4;Small ubiquitin-related modifier 3	SUMO2;SUMO3;SUMO4	sp|P61956-2|SUMO2_HUMAN Isoform 2 of Small ubiquitin-related modifier 2 OS=Homo sapiens OX=9606 GN=SUMO2;sp|P61956|SUMO2_HUMAN Small ubiquitin-related modifier 2 OS=Homo sapiens OX=9606 GN=SUMO2 PE=1 SV=3;tr|A8MUA9|A8MUA9_HUMAN SMT3 suppressor of mif two 3	7	2	8.1111	0	22.015	674360000	0	14118000	43416000	72262000	10783000	0	74361000	42660000	220470000	18758000	121660000	55866000
H7C2Q8;Q99848	Probable rRNA-processing protein EBP2	EBNA1BP2	tr|H7C2Q8|H7C2Q8_HUMAN EBNA1 binding protein 2, isoform CRA_d OS=Homo sapiens OX=9606 GN=EBNA1BP2 PE=1 SV=1;sp|Q99848|EBP2_HUMAN Probable rRNA-processing protein EBP2 OS=Homo sapiens OX=9606 GN=EBNA1BP2 PE=1 SV=2	2	13	40.684	0	82.587	670690000	0	68507000	0	138660000	2643000	18468000	0	171440000	0	118810000	0	152160000
Q01082;A0A087WUZ3;Q01082-2;Q01082-3;F8W6C1;A4QPE4;P11277-3;P11277;A0A494C1G7;E9PJZ2	Spectrin beta chain, non-erythrocytic 1	SPTBN1	sp|Q01082|SPTB2_HUMAN Spectrin beta chain, non-erythrocytic 1 OS=Homo sapiens OX=9606 GN=SPTBN1 PE=1 SV=2;tr|A0A087WUZ3|A0A087WUZ3_HUMAN Spectrin beta chain OS=Homo sapiens OX=9606 GN=SPTBN1 PE=1 SV=1;sp|Q01082-2|SPTB2_HUMAN Isoform Short of Spectrin beta	10	129	274.61	0	323.31	667530000	53937000	4211500	175170000	10631000	40132000	0	172490000	4672600	128270000	0	78021000	0
Q8NFJ5;A0A3B3ITN8;F5GWG3;H0YFN2	Retinoic acid-induced protein 3	GPRC5A	sp|Q8NFJ5|RAI3_HUMAN Retinoic acid-induced protein 3 OS=Homo sapiens OX=9606 GN=GPRC5A PE=1 SV=2;tr|A0A3B3ITN8|A0A3B3ITN8_HUMAN Retinoic acid-induced protein 3 OS=Homo sapiens OX=9606 GN=GPRC5A PE=1 SV=1	4	6	40.251	0	59.636	667180000	38762000	52823000	39194000	117730000	33756000	0	116530000	71054000	0	87646000	11092000	98601000
P17987;F5H282;E7EQR6;E7ERF2;F5GZ03;F5H136;F5GZI8;F5H676;F5GYL4;F5H726;F5H7Y1	T-complex protein 1 subunit alpha	TCP1	sp|P17987|TCPA_HUMAN T-complex protein 1 subunit alpha OS=Homo sapiens OX=9606 GN=TCP1 PE=1 SV=1;tr|F5H282|F5H282_HUMAN T-complex protein 1 subunit alpha OS=Homo sapiens OX=9606 GN=TCP1 PE=1 SV=1;tr|E7EQR6|E7EQR6_HUMAN T-complex protein 1 subunit alpha OS=	11	24	60.343	0	260.21	655940000	0	0	0	0	0	0	0	0	205630	643230000	0	12508000
Q96A72;F5H6N1;F5H124	Protein mago nashi homolog 2	MAGOHB	sp|Q96A72|MGN2_HUMAN Protein mago nashi homolog 2 OS=Homo sapiens OX=9606 GN=MAGOHB PE=1 SV=1;tr|F5H6N1|F5H6N1_HUMAN Protein mago nashi homolog 2 OS=Homo sapiens OX=9606 GN=MAGOHB PE=1 SV=1	3	8	17.276	0	59.164	650270000	0	7022000	0	150030000	0	2378000	0	138990000	0	100330000	0	251520000
P07737;K7EJ44;CON__P02584;I3L3D5	Profilin-1	PFN1	sp|P07737|PROF1_HUMAN Profilin-1 OS=Homo sapiens OX=9606 GN=PFN1 PE=1 SV=2;tr|K7EJ44|K7EJ44_HUMAN Profilin OS=Homo sapiens OX=9606 GN=PFN1 PE=1 SV=1	4	6	15.054	0	24.311	647860000	6857400	45736000	0	36635000	1307800	0	0	22358000	0	378950000	0	156020000
Q03252	Lamin-B2	LMNB2	sp|Q03252|LMNB2_HUMAN Lamin-B2 OS=Homo sapiens OX=9606 GN=LMNB2 PE=1 SV=4	1	34	69.948	0	254.7	641900000	0	32532000	770000	192470000	13594000	1161000	253040	182500000	0	105510000	188360	112930000
J3KP15;Q01130;J3QL05;Q01130-2;Q9BRL6-2;Q9BRL6	Serine/arginine-rich splicing factor 2	SRSF2	tr|J3KP15|J3KP15_HUMAN Serine/arginine-rich splicing factor 2 (Fragment) OS=Homo sapiens OX=9606 GN=SRSF2 PE=1 SV=8;sp|Q01130|SRSF2_HUMAN Serine/arginine-rich splicing factor 2 OS=Homo sapiens OX=9606 GN=SRSF2 PE=1 SV=4;tr|J3QL05|J3QL05_HUMAN Serine/argini	6	5	15.371	0	71.776	639300000	0	25159000	0	202750000	5517600	0	0	330290000	0	75590000	0	0
Q13813;A0A0D9SGF6;Q13813-2;Q13813-3;A0A0D9SF54;A0A0D9SFF6;A0A5F9ZHC3;A0A0D9SFH4;A0A1B0GTB7;A0A1B0GUH3;A0A1B0GV13	Spectrin alpha chain, non-erythrocytic 1	SPTAN1	sp|Q13813|SPTN1_HUMAN Spectrin alpha chain, non-erythrocytic 1 OS=Homo sapiens OX=9606 GN=SPTAN1 PE=1 SV=3;tr|A0A0D9SGF6|A0A0D9SGF6_HUMAN Spectrin alpha chain, non-erythrocytic 1 OS=Homo sapiens OX=9606 GN=SPTAN1 PE=1 SV=1;sp|Q13813-2|SPTN1_HUMAN Isoform 2	11	145	284.54	0	323.31	631370000	29432000	350020	160870000	673470	36664000	0	158210000	572320	149010000	0	95584000	0
P17096;P17096-3;A0A669KAX1;A0A1W2PRV2	High mobility group protein HMG-I/HMG-Y	HMGA1	sp|P17096|HMGA1_HUMAN High mobility group protein HMG-I/HMG-Y OS=Homo sapiens OX=9606 GN=HMGA1 PE=1 SV=3;sp|P17096-3|HMGA1_HUMAN Isoform HMG-R of High mobility group protein HMG-I/HMG-Y OS=Homo sapiens OX=9606 GN=HMGA1	4	6	11.676	0	45.297	626140000	0	25103000	0	262080000	0	120940000	0	218020000	0	0	0	0
P21796;C9JI87	Voltage-dependent anion-selective channel protein 1	VDAC1	sp|P21796|VDAC1_HUMAN Voltage-dependent anion-selective channel protein 1 OS=Homo sapiens OX=9606 GN=VDAC1 PE=1 SV=2;tr|C9JI87|C9JI87_HUMAN Voltage-dependent anion-selective channel protein 1 (Fragment) OS=Homo sapiens OX=9606 GN=VDAC1 PE=1 SV=6	2	12	30.772	0	100.76	623840000	8142900	53710000	2252500	376920000	0	1800800	0	96476000	0	82724000	0	1810700
P62258;P62258-2;B4DJF2;I3L3T1;K7EIT4;K7EM20;I3L0W5	14-3-3 protein epsilon	YWHAE	sp|P62258|1433E_HUMAN 14-3-3 protein epsilon OS=Homo sapiens OX=9606 GN=YWHAE PE=1 SV=1;sp|P62258-2|1433E_HUMAN Isoform SV of 14-3-3 protein epsilon OS=Homo sapiens OX=9606 GN=YWHAE	7	15	29.174	0	104.3	620930000	1716500	1667200	0	2856800	405560	473680	0	32603000	0	560530000	0	20677000
Q15029-2;Q15029;Q15029-3;K7EP67;K7EJ74;K7EIT3	116 kDa U5 small nuclear ribonucleoprotein component	EFTUD2	sp|Q15029-2|U5S1_HUMAN Isoform 2 of 116 kDa U5 small nuclear ribonucleoprotein component OS=Homo sapiens OX=9606 GN=EFTUD2;sp|Q15029|U5S1_HUMAN 116 kDa U5 small nuclear ribonucleoprotein component OS=Homo sapiens OX=9606 GN=EFTUD2 PE=1 SV=1;sp|Q15029-3|U5S	6	41	105.38	0	323.31	618630000	58304000	15589000	132760000	24147000	37459000	0	123740000	2061500	97456000	0	126640000	475670
P40429;Q8J015;M0QYS1;Q6NVV1;M0QZU1;A0A096LPE0	60S ribosomal protein L13a	RPL13A;RPL13a	sp|P40429|RL13A_HUMAN 60S ribosomal protein L13a OS=Homo sapiens OX=9606 GN=RPL13A PE=1 SV=2;tr|Q8J015|Q8J015_HUMAN 60S ribosomal protein L13a OS=Homo sapiens OX=9606 GN=RPL13A PE=1 SV=1;tr|M0QYS1|M0QYS1_HUMAN 60S ribosomal protein L13a (Fragment) OS=Homo	6	7	23.577	0	14.856	617930000	0	928330	0	82230000	0	0	0	66794000	0	217080000	1857400	249040000
P09012;M0R221;M0R2B8;M0R268;M0QXK2;M0QZG7;M0R0G9	U1 small nuclear ribonucleoprotein A	SNRPA	sp|P09012|SNRPA_HUMAN U1 small nuclear ribonucleoprotein A OS=Homo sapiens OX=9606 GN=SNRPA PE=1 SV=3;tr|M0R221|M0R221_HUMAN U1 small nuclear ribonucleoprotein A (Fragment) OS=Homo sapiens OX=9606 GN=SNRPA PE=1 SV=1;tr|M0R2B8|M0R2B8_HUMAN U1 small nuclear	7	7	31.279	0	21.701	611330000	0	3265100	0	77689000	0	0	0	267040000	0	96453000	0	166880000
Q15393;Q15393-3;Q15393-2;J3QL37;I3L4G7;J3QRB2;H3BMB0	Splicing factor 3B subunit 3	SF3B3	sp|Q15393|SF3B3_HUMAN Splicing factor 3B subunit 3 OS=Homo sapiens OX=9606 GN=SF3B3 PE=1 SV=4	7	42	135.58	0	277.37	610750000	46701000	19492000	136160000	48327000	39155000	0	110780000	13821000	86371000	0	109950000	0
P23284	Peptidyl-prolyl cis-trans isomerase B	PPIB	sp|P23284|PPIB_HUMAN Peptidyl-prolyl cis-trans isomerase B OS=Homo sapiens OX=9606 GN=PPIB PE=1 SV=2	1	9	23.742	0	40.719	604080000	0	79360000	0	186830000	902310	2790900	0	173600000	0	147560000	0	13044000
P35579;P35579-2;Q5BKV1;B1AH99;A0A2R8Y4C3;A1L2Z2;Q9UKX3;Q9Y623;P12882;P13535;P11055;Q9UKX2;P13533;A0A6E1W127;P12883;REV__Q9UKV3;REV__Q9UKV3-5;REV__E7EQT4;REV__S4R3H4;A7E2Y1	Myosin-9	MYH9	sp|P35579|MYH9_HUMAN Myosin-9 OS=Homo sapiens OX=9606 GN=MYH9 PE=1 SV=4;sp|P35579-2|MYH9_HUMAN Isoform 2 of Myosin-9 OS=Homo sapiens OX=9606 GN=MYH9	20	108	226.53	0	323.31	599680000	49637000	3606500	137410000	4187000	45002000	0	117930000	1144400	14685000	0	226080000	0
A0A3B3ITT5;P47914	60S ribosomal protein L29	RPL29	tr|A0A3B3ITT5|A0A3B3ITT5_HUMAN 60S ribosomal protein L29 OS=Homo sapiens OX=9606 GN=RPL29 PE=1 SV=1;sp|P47914|RL29_HUMAN 60S ribosomal protein L29 OS=Homo sapiens OX=9606 GN=RPL29 PE=1 SV=2	2	2	18.512	0	4.4247	596720000	0	0	0	0	0	0	0	0	182270000	215980000	29229000	169240000
Q15365;F8VTZ0	Poly(rC)-binding protein 1	PCBP1	sp|Q15365|PCBP1_HUMAN Poly(rC)-binding protein 1 OS=Homo sapiens OX=9606 GN=PCBP1 PE=1 SV=2	2	12	37.497	0	159.18	596300000	704280	9447900	0	42644000	0	769280	0	52254000	0	313330000	0	177150000
Q06830;A0A0A0MSI0;A0A0A0MRQ5	Peroxiredoxin-1	PRDX1	sp|Q06830|PRDX1_HUMAN Peroxiredoxin-1 OS=Homo sapiens OX=9606 GN=PRDX1 PE=1 SV=1;tr|A0A0A0MSI0|A0A0A0MSI0_HUMAN Peroxiredoxin-1 (Fragment) OS=Homo sapiens OX=9606 GN=PRDX1 PE=1 SV=1	3	12	22.11	0	37.23	583350000	98096000	41342000	0	35311000	1506400	13952000	3013500	66061000	0	284620000	0	39455000
P18077;C9K025;F8WBS5;F8WB72	60S ribosomal protein L35a	RPL35A	sp|P18077|RL35A_HUMAN 60S ribosomal protein L35a OS=Homo sapiens OX=9606 GN=RPL35A PE=1 SV=2;tr|C9K025|C9K025_HUMAN 60S ribosomal protein L35a (Fragment) OS=Homo sapiens OX=9606 GN=RPL35A PE=1 SV=1	4	5	12.538	0	3.7641	569180000	0	0	0	87811000	0	0	0	0	0	262690000	0	218680000
P60953;A0A590UJK8;P60953-1;Q5JYX0;A0A494C1M1;A0A494BZX6;A0A3B3IRV0	Cell division control protein 42 homolog	CDC42	sp|P60953|CDC42_HUMAN Cell division control protein 42 homolog OS=Homo sapiens OX=9606 GN=CDC42 PE=1 SV=2;tr|A0A590UJK8|A0A590UJK8_HUMAN Cell division control protein 42 homolog OS=Homo sapiens OX=9606 GN=CDC42 PE=1 SV=1;sp|P60953-1|CDC42_HUMAN Isoform 1 o	7	7	21.258	0	41.445	568160000	0	0	0	0	0	0	0	0	0	554270000	0	13887000
P11388;P11388-2;P11388-3;P11388-4;J3KTB7	DNA topoisomerase 2-alpha	TOP2A	sp|P11388|TOP2A_HUMAN DNA topoisomerase 2-alpha OS=Homo sapiens OX=9606 GN=TOP2A PE=1 SV=3;sp|P11388-2|TOP2A_HUMAN Isoform 2 of DNA topoisomerase 2-alpha OS=Homo sapiens OX=9606 GN=TOP2A;sp|P11388-3|TOP2A_HUMAN Isoform 3 of DNA topoisomerase 2-alpha OS=Hom	5	72	174.38	0	323.31	562560000	48019000	21535000	150960000	38004000	33903000	0	233940000	21666000	4339000	0	10188000	0
Q9H307;G3V5F0;G3V579	Pinin	PNN	sp|Q9H307|PININ_HUMAN Pinin OS=Homo sapiens OX=9606 GN=PNN PE=1 SV=5	3	27	81.627	0	124.3	558220000	5445000	4370300	49897000	24964000	27372000	0	177370000	5716900	124640000	0	138450000	0
P07900;P07900-2;G3V2J8;Q14568;Q58FG0;Q58FG1	Heat shock protein HSP 90-alpha	HSP90AA1	sp|P07900|HS90A_HUMAN Heat shock protein HSP 90-alpha OS=Homo sapiens OX=9606 GN=HSP90AA1 PE=1 SV=5;sp|P07900-2|HS90A_HUMAN Isoform 2 of Heat shock protein HSP 90-alpha OS=Homo sapiens OX=9606 GN=HSP90AA1	6	37	84.659	0	167.45	556960000	44431000	7466800	70386000	2938800	19795000	0	54519000	0	331760000	0	24967000	700400
Q9Y5B9;G3V5A4;G3V401;G3V2X0	FACT complex subunit SPT16	SUPT16H	sp|Q9Y5B9|SP16H_HUMAN FACT complex subunit SPT16 OS=Homo sapiens OX=9606 GN=SUPT16H PE=1 SV=1	4	47	119.91	0	248.16	556810000	38794000	39777000	93778000	67473000	33570000	0	240980000	25301000	11275000	0	5853400	0
P07355;P07355-2;H0YN42;H0YMU9;H0YMD0;A6NMY6;H0YM50;H0YKS4;H0YNP5;H0YN28;H0YL33;H0YMM1;H0YNA0;H0YKX9;H0YMT9;H0YLV6;H0YKZ7;H0YMW4;H0YKL9;H0YN52;H0YKV8;H0YMD9;H0YNB8;H0YKN4;H0YLE2	Annexin A2;Annexin;Putative annexin A2-like protein	ANXA2;ANXA2P2	sp|P07355|ANXA2_HUMAN Annexin A2 OS=Homo sapiens OX=9606 GN=ANXA2 PE=1 SV=2;sp|P07355-2|ANXA2_HUMAN Isoform 2 of Annexin A2 OS=Homo sapiens OX=9606 GN=ANXA2;tr|H0YN42|H0YN42_HUMAN Annexin (Fragment) OS=Homo sapiens OX=9606 GN=ANXA2 PE=1 SV=1;tr|H0YMU9|H0YM	25	28	38.604	0	323.31	556720000	107920000	24603000	1245600	43699000	2572300	1480300	0	35489000	1614000	327040000	0	11057000
P12268;H0Y4R1;E7ETK5	Inosine-5-monophosphate dehydrogenase 2	IMPDH2	sp|P12268|IMDH2_HUMAN Inosine-5-monophosphate dehydrogenase 2 OS=Homo sapiens OX=9606 GN=IMPDH2 PE=1 SV=2;tr|H0Y4R1|H0Y4R1_HUMAN Inosine-5-monophosphate dehydrogenase 2 (Fragment) OS=Homo sapiens OX=9606 GN=IMPDH2 PE=1 SV=1;tr|E7ETK5|E7ETK5_HUMAN Inosine	3	20	55.804	0	282.95	554260000	0	3017100	0	7554000	0	0	0	4874500	0	538820000	0	0
Q96QV6;P16104	Histone H2A type 1-A;Histone H2AX	HIST1H2AA;H2AFX	sp|Q96QV6|H2A1A_HUMAN Histone H2A type 1-A OS=Homo sapiens OX=9606 GN=H2AC1 PE=1 SV=3;sp|P16104|H2AX_HUMAN Histone H2AX OS=Homo sapiens OX=9606 GN=H2AX PE=1 SV=2	2	5	14.233	0	34.49	554070000	0	0	0	0	0	0	0	67298000	0	0	0	486770000
Q9Y5S9;Q9Y5S9-2;A0A0J9YW13	RNA-binding protein 8A	RBM8A	sp|Q9Y5S9|RBM8A_HUMAN RNA-binding protein 8A OS=Homo sapiens OX=9606 GN=RBM8A PE=1 SV=1;sp|Q9Y5S9-2|RBM8A_HUMAN Isoform 2 of RNA-binding protein 8A OS=Homo sapiens OX=9606 GN=RBM8A;tr|A0A0J9YW13|A0A0J9YW13_HUMAN RNA-binding protein 8A (Fragment) OS=Homo sa	3	6	19.889	0	30.54	550410000	0	20478000	0	95908000	0	4209000	0	163170000	0	41407000	0	225240000
P32119;A6NIW5;P32119-2	Peroxiredoxin-2	PRDX2	sp|P32119|PRDX2_HUMAN Peroxiredoxin-2 OS=Homo sapiens OX=9606 GN=PRDX2 PE=1 SV=5	3	14	21.892	0	43.83	538650000	141400000	28489000	0	48111000	2583900	13231000	2282900	50099000	0	222780000	1764900	27909000
K7EM56;A0A0B4J2B4;S4R417;K7ELC2;P62841;S4R456;K7EJ78;K7EQJ5	40S ribosomal protein S15	RPS15	tr|K7EM56|K7EM56_HUMAN 40S ribosomal protein S15 OS=Homo sapiens OX=9606 GN=RPS15 PE=1 SV=2;tr|A0A0B4J2B4|A0A0B4J2B4_HUMAN 40S ribosomal protein S15 OS=Homo sapiens OX=9606 GN=RPS15 PE=1 SV=1;tr|S4R417|S4R417_HUMAN 40S ribosomal protein S15 OS=Homo sapiens	8	4	12.99	0	31.398	535950000	0	0	0	0	0	0	0	0	0	535950000	0	0
F8WCF6;P59998;P59998-3;F8WDD7;A0A0A6YYG9;P59998-2;R4GN08;H7C0A3;P59998-4;F8WDW3;F8WE39	Actin-related protein 2/3 complex subunit 4	ARPC4-TTLL3;ARPC4	tr|F8WCF6|F8WCF6_HUMAN Actin-related protein 2/3 complex subunit 4 OS=Homo sapiens OX=9606 GN=ARPC4-TTLL3 PE=3 SV=1;sp|P59998|ARPC4_HUMAN Actin-related protein 2/3 complex subunit 4 OS=Homo sapiens OX=9606 GN=ARPC4 PE=1 SV=3;sp|P59998-3|ARPC4_HUMAN Isoform	11	6	21.058	0	34.441	535710000	586190	1267300	0	7250200	0	0	0	21014000	0	248800000	0	256790000
P09496-2;F8WF69;P09496-4;P09496-3;P09496;P09496-5	Clathrin light chain A	CLTA	sp|P09496-2|CLCA_HUMAN Isoform Non-brain of Clathrin light chain A OS=Homo sapiens OX=9606 GN=CLTA;tr|F8WF69|F8WF69_HUMAN Clathrin light chain OS=Homo sapiens OX=9606 GN=CLTA PE=1 SV=1;sp|P09496-4|CLCA_HUMAN Isoform 4 of Clathrin light chain A OS=Homo sapi	6	5	23.662	0	66.903	534440000	0	0	0	0	0	0	0	0	0	411140000	0	123300000
P11387;E5RIC7;Q969P6-2;Q969P6;E5RJ95;E5RFS0;E5RJ33;H0YBR3;H0YC03;E5RGE7;E5RGR4;E5RFE3;E5RGR2	DNA topoisomerase 1	TOP1	sp|P11387|TOP1_HUMAN DNA topoisomerase 1 OS=Homo sapiens OX=9606 GN=TOP1 PE=1 SV=2	13	30	90.725	0	160.89	529000000	12917000	23142000	75191000	75091000	35936000	0	243300000	57684000	1904900	0	3831200	0
Q96PK6;Q96PK6-2;A0A0A6YYI9;F8WDX3;A0A0A0MSL8;B8ZZ74;Q96PK6-3;Q96PK6-4	RNA-binding protein 14	RBM14	sp|Q96PK6|RBM14_HUMAN RNA-binding protein 14 OS=Homo sapiens OX=9606 GN=RBM14 PE=1 SV=2	8	24	69.491	0	109.22	522490000	0	903830	0	5827000	0	0	1844900	0	143270000	34687000	12985000	322970000
Q9BYG3;C9J808;C9J6C5;H7BZL0	MKI67 FHA domain-interacting nucleolar phosphoprotein	NIFK	sp|Q9BYG3|MK67I_HUMAN MKI67 FHA domain-interacting nucleolar phosphoprotein OS=Homo sapiens OX=9606 GN=NIFK PE=1 SV=1;tr|C9J808|C9J808_HUMAN MKI67 FHA domain-interacting nucleolar phosphoprotein (Fragment) OS=Homo sapiens OX=9606 GN=NIFK PE=1 SV=8;tr|C9J6C	4	14	34.222	0	152.24	521250000	0	51592000	0	164430000	1551400	10399000	0	142890000	0	0	0	150380000
P62854;Q5JNZ5	40S ribosomal protein S26;Putative 40S ribosomal protein S26-like 1	RPS26;RPS26P11	sp|P62854|RS26_HUMAN 40S ribosomal protein S26 OS=Homo sapiens OX=9606 GN=RPS26 PE=1 SV=3;sp|Q5JNZ5|RS26L_HUMAN Putative 40S ribosomal protein S26-like 1 OS=Homo sapiens OX=9606 GN=RPS26P11 PE=5 SV=1	2	2	13.015	0	4.4024	516140000	0	8612600	0	19281000	0	0	0	0	0	383620000	0	104630000
P62244;I3L3P7;I3L246;H3BN98;H3BV27;H3BT37;I3L303;H3BVC7	40S ribosomal protein S15a	RPS15A	sp|P62244|RS15A_HUMAN 40S ribosomal protein S15a OS=Homo sapiens OX=9606 GN=RPS15A PE=1 SV=2;tr|I3L3P7|I3L3P7_HUMAN 40S ribosomal protein S15a OS=Homo sapiens OX=9606 GN=RPS15A PE=1 SV=1;tr|I3L246|I3L246_HUMAN 40S ribosomal protein S15a OS=Homo sapiens OX=	8	5	14.839	0	13.192	508440000	0	8505300	0	21052000	0	0	0	46021000	0	322870000	0	109990000
P06753-2;A0A087WWU8;P06753-3;P06753-5;P06753-6;P06753-4;D6R904;A0A494C0G0;Q5VU61	Tropomyosin alpha-3 chain	TPM3	sp|P06753-2|TPM3_HUMAN Isoform 2 of Tropomyosin alpha-3 chain OS=Homo sapiens OX=9606 GN=TPM3;tr|A0A087WWU8|A0A087WWU8_HUMAN Tropomyosin alpha-3 chain OS=Homo sapiens OX=9606 GN=TPM3 PE=1 SV=1;sp|P06753-3|TPM3_HUMAN Isoform 3 of Tropomyosin alpha-3 chain O	9	19	29.032	0	123.82	493390000	15461000	0	0	0	0	0	0	4096500	0	473830000	0	0
A0A6Q8PFC4;A0A6Q8PH89;A0A6Q8PH27;A0A6Q8PG00;A0A6Q8PG04;A0A6Q8PGS4;A0A6Q8PF40;A0A6Q8PFY7;Q92734-4;Q92734-3;Q92734-2;Q92734;C9JJP5;C9JUE0;C9JTY3;A0A6Q8PF51	Protein TFG	TFG	tr|A0A6Q8PFC4|A0A6Q8PFC4_HUMAN Protein TFG OS=Homo sapiens OX=9606 GN=TFG PE=4 SV=1;tr|A0A6Q8PH89|A0A6Q8PH89_HUMAN Protein TFG OS=Homo sapiens OX=9606 GN=TFG PE=4 SV=1;tr|A0A6Q8PH27|A0A6Q8PH27_HUMAN Protein TFG OS=Homo sapiens OX=9606 GN=TFG PE=4 SV=1;tr|A	16	12	27.321	0	240.78	488790000	0	0	0	0	0	0	0	0	0	362050000	0	126740000
P49327;A0A0U1RQF0;A0A0U1RRG3;A0A1B0GTR5;J3KTF0	Fatty acid synthase;[Acyl-carrier-protein] S-acetyltransferase;[Acyl-carrier-protein] S-malonyltransferase;3-oxoacyl-[acyl-carrier-protein] synthase;3-oxoacyl-[acyl-carrier-protein] reductase;3-hydroxyacyl-[acyl-carrier-protein] dehydratase;Enoyl-[acyl-carrier-protein] reductase;Oleoyl-[acyl-carrier-protein] hydrolase	FASN	sp|P49327|FAS_HUMAN Fatty acid synthase OS=Homo sapiens OX=9606 GN=FASN PE=1 SV=3;tr|A0A0U1RQF0|A0A0U1RQF0_HUMAN 3-hydroxyacyl-[acyl-carrier-protein] dehydratase OS=Homo sapiens OX=9606 GN=FASN PE=1 SV=1	5	90	273.42	0	323.31	488540000	2260900	0	2811000	165110	775080	0	1911200	0	214590000	280610	265130000	614140
Q9BUF5;K7ESM5;K7ESQ3;K7EQT3;K7EJ64;K7ERA8;K7EJZ4;K7EL29;K7EN98;K7EPE5;K7ES63;K7EK43	Tubulin beta-6 chain	TUBB6	sp|Q9BUF5|TBB6_HUMAN Tubulin beta-6 chain OS=Homo sapiens OX=9606 GN=TUBB6 PE=1 SV=1;tr|K7ESM5|K7ESM5_HUMAN Tubulin beta chain (Fragment) OS=Homo sapiens OX=9606 GN=TUBB6 PE=1 SV=1	12	20	49.857	0	88.76	486620000	0	2956600	0	5469100	639850	1084300	0	27672000	0	150990000	0	297810000
P62266;D6RD47;D6RDJ2;D6RIX0;D6R9I7	40S ribosomal protein S23	RPS23	sp|P62266|RS23_HUMAN 40S ribosomal protein S23 OS=Homo sapiens OX=9606 GN=RPS23 PE=1 SV=3;tr|D6RD47|D6RD47_HUMAN 40S ribosomal protein S23 OS=Homo sapiens OX=9606 GN=RPS23 PE=1 SV=1	5	3	15.807	0	3.5893	474380000	1525700	49537000	1296000	104000000	3133800	0	0	46726000	0	169390000	1729600	97040000
Q59GN2;P62891	Putative 60S ribosomal protein L39-like 5;60S ribosomal protein L39	RPL39P5;RPL39	sp|Q59GN2|R39L5_HUMAN Putative 60S ribosomal protein L39-like 5 OS=Homo sapiens OX=9606 GN=RPL39P5 PE=5 SV=2;sp|P62891|RL39_HUMAN 60S ribosomal protein L39 OS=Homo sapiens OX=9606 GN=RPL39 PE=1 SV=2	2	1	6.3225	0.0026261	1.7107	472720000	0	0	0	0	0	0	0	0	0	349300000	0	123420000
Q86V81;E9PB61	THO complex subunit 4	ALYREF	sp|Q86V81|THOC4_HUMAN THO complex subunit 4 OS=Homo sapiens OX=9606 GN=ALYREF PE=1 SV=3;tr|E9PB61|E9PB61_HUMAN THO complex subunit 4 OS=Homo sapiens OX=9606 GN=ALYREF PE=1 SV=1	2	8	26.888	0	146.72	471450000	0	0	0	60892000	0	0	0	54313000	0	98780000	0	257470000
A0A0A0MRM9;Q14978;Q14978-3;Q14978-2;S4R349;S4R402;S4R341;S4R3C2	Nucleolar and coiled-body phosphoprotein 1	NOLC1	tr|A0A0A0MRM9|A0A0A0MRM9_HUMAN Nucleolar and coiled-body phosphoprotein 1 (Fragment) OS=Homo sapiens OX=9606 GN=NOLC1 PE=1 SV=1;sp|Q14978|NOLC1_HUMAN Nucleolar and coiled-body phosphoprotein 1 OS=Homo sapiens OX=9606 GN=NOLC1 PE=1 SV=2;sp|Q14978-3|NOLC1_HU	8	15	74.543	0	50.377	462170000	14460000	37220000	62029000	88580000	47554000	2707600	103890000	45467000	1681600	0	58576000	0
Q9UKD2	mRNA turnover protein 4 homolog	MRTO4	sp|Q9UKD2|MRT4_HUMAN mRNA turnover protein 4 homolog OS=Homo sapiens OX=9606 GN=MRTO4 PE=1 SV=2	1	13	27.56	0	52.712	461360000	0	40107000	0	142580000	0	4433400	0	164930000	0	20151000	0	89149000
Q14151;K7EQU4;K7ERX3;Q14151-2	Scaffold attachment factor B2	SAFB2	sp|Q14151|SAFB2_HUMAN Scaffold attachment factor B2 OS=Homo sapiens OX=9606 GN=SAFB2 PE=1 SV=1	4	32	107.47	0	323.31	459870000	3210900	1693100	24999000	5931200	4380800	0	53065000	5964900	321130000	0	39494000	0
P45973;F8VNY3	Chromobox protein homolog 5	CBX5	sp|P45973|CBX5_HUMAN Chromobox protein homolog 5 OS=Homo sapiens OX=9606 GN=CBX5 PE=1 SV=1	2	10	22.225	0	119.78	453840000	0	68833000	0	165180000	0	0	0	219820000	0	0	0	0
Q13185;S4R2Y4;C9JMM0;B8ZZ43	Chromobox protein homolog 3	CBX3	sp|Q13185|CBX3_HUMAN Chromobox protein homolog 3 OS=Homo sapiens OX=9606 GN=CBX3 PE=1 SV=4	4	8	20.811	0	42.187	453450000	0	60418000	0	149840000	0	4409100	0	232230000	0	6548000	0	0
P05141;Q9H0C2	ADP/ATP translocase 2;ADP/ATP translocase 2, N-terminally processed	SLC25A5	sp|P05141|ADT2_HUMAN ADP/ATP translocase 2 OS=Homo sapiens OX=9606 GN=SLC25A5 PE=1 SV=7	2	8	32.852	0	20.48	451850000	2996500	75343000	0	56294000	3249400	7451400	1098100	42149000	3230600	164350000	6957000	88728000
P60709;E7EVS6;A0A6Q8PFE4;Q562R1;A5A3E0;A0A2R8YFE2	Actin, cytoplasmic 1;Actin, cytoplasmic 1, N-terminally processed	ACTB	sp|P60709|ACTB_HUMAN Actin, cytoplasmic 1 OS=Homo sapiens OX=9606 GN=ACTB PE=1 SV=1;tr|E7EVS6|E7EVS6_HUMAN Actin, cytoplasmic 1 OS=Homo sapiens OX=9606 GN=ACTB PE=1 SV=9;tr|A0A6Q8PFE4|A0A6Q8PFE4_HUMAN Actin, cytoplasmic 1 OS=Homo sapiens OX=9606 GN=ACTB PE	6	28	41.736	0	41.014	446780000	1442800	26542000	2571600	91594000	740570	0	3760000	86533000	0	120990000	0	112610000
C9J9K3;A0A0C4DG17;P08865;F8WD59	40S ribosomal protein SA	RPSA	tr|C9J9K3|C9J9K3_HUMAN 40S ribosomal protein SA (Fragment) OS=Homo sapiens OX=9606 GN=RPSA PE=1 SV=8;tr|A0A0C4DG17|A0A0C4DG17_HUMAN 40S ribosomal protein SA OS=Homo sapiens OX=9606 GN=RPSA PE=1 SV=1;sp|P08865|RSSA_HUMAN 40S ribosomal protein SA OS=Homo sap	4	11	29.404	0	152.02	446150000	647490	5341200	0	4828700	0	1381600	0	9824600	0	414760000	0	9366900
Q15050	Ribosome biogenesis regulatory protein homolog	RRS1	sp|Q15050|RRS1_HUMAN Ribosome biogenesis regulatory protein homolog OS=Homo sapiens OX=9606 GN=RRS1 PE=1 SV=2	1	12	41.193	0	63.92	443970000	0	7855200	0	86066000	616920	13595000	0	161600000	0	0	0	174230000
R4GN98;P06703	Protein S100;Protein S100-A6	S100A6	tr|R4GN98|R4GN98_HUMAN Protein S100 (Fragment) OS=Homo sapiens OX=9606 GN=S100A6 PE=1 SV=1;sp|P06703|S10A6_HUMAN Protein S100-A6 OS=Homo sapiens OX=9606 GN=S100A6 PE=1 SV=1	2	1	9.681	0.0026385	1.7732	435000000	0	46462000	0	44599000	10742000	22847000	0	71167000	0	152330000	0	86850000
Q8IVT2	Mitotic interactor and substrate of PLK1	MISP	sp|Q8IVT2|MISP_HUMAN Mitotic interactor and substrate of PLK1 OS=Homo sapiens OX=9606 GN=MISP PE=1 SV=1	1	30	75.356	0	197.87	434020000	0	0	943630	2545900	0	0	2856400	0	350050000	28406000	37606000	11605000
P25398	40S ribosomal protein S12	RPS12	sp|P25398|RS12_HUMAN 40S ribosomal protein S12 OS=Homo sapiens OX=9606 GN=RPS12 PE=1 SV=3	1	5	14.515	0	27.969	432690000	0	9779200	0	21576000	0	0	0	40520000	0	323080000	0	37734000
Q13242;H0YIB4;S4R3G0	Serine/arginine-rich splicing factor 9	SRSF9	sp|Q13242|SRSF9_HUMAN Serine/arginine-rich splicing factor 9 OS=Homo sapiens OX=9606 GN=SRSF9 PE=1 SV=1;tr|H0YIB4|H0YIB4_HUMAN Serine/arginine-rich-splicing factor 9 (Fragment) OS=Homo sapiens OX=9606 GN=SRSF9 PE=1 SV=8;tr|S4R3G0|S4R3G0_HUMAN Serine/argini	3	12	25.542	0	29.97	430580000	0	28413000	0	101710000	0	2990100	0	86483000	0	68251000	0	142740000
P14618;P14618-2;P14618-3;H3BTN5;B4DNK4;H3BQ34;H3BUW1;H3BTJ2;H3BT25;H3BR70;H3BU13;H3BN34;H3BQZ3;P30613-2;P30613	Pyruvate kinase PKM;Pyruvate kinase	PKM	sp|P14618|KPYM_HUMAN Pyruvate kinase PKM OS=Homo sapiens OX=9606 GN=PKM PE=1 SV=4;sp|P14618-2|KPYM_HUMAN Isoform M1 of Pyruvate kinase PKM OS=Homo sapiens OX=9606 GN=PKM;sp|P14618-3|KPYM_HUMAN Isoform 3 of Pyruvate kinase PKM OS=Homo sapiens OX=9606 GN=PKM	15	27	57.936	0	291.79	429250000	16319000	40264000	508740	44752000	2060100	0	1280400	24535000	845280	252810000	669400	45205000
O60832;O60832-2;C9IYT0;H7C0M1;H7C2Q9;H7BZF2;H7C2Q2	H/ACA ribonucleoprotein complex subunit 4	DKC1	sp|O60832|DKC1_HUMAN H/ACA ribonucleoprotein complex subunit DKC1 OS=Homo sapiens OX=9606 GN=DKC1 PE=1 SV=3;sp|O60832-2|DKC1_HUMAN Isoform 3 of H/ACA ribonucleoprotein complex subunit DKC1 OS=Homo sapiens OX=9606 GN=DKC1;tr|C9IYT0|C9IYT0_HUMAN H/ACA ribonu	7	17	57.673	0	155.43	425830000	80323	34617000	190580	177690000	8254700	8102000	2205000	155540000	0	7708900	5078200	26365000
Q9Y221;Q9Y221-2;J3QLW7;J3QRD6;J3QRR4	60S ribosome subunit biogenesis protein NIP7 homolog	NIP7	sp|Q9Y221|NIP7_HUMAN 60S ribosome subunit biogenesis protein NIP7 homolog OS=Homo sapiens OX=9606 GN=NIP7 PE=1 SV=1;sp|Q9Y221-2|NIP7_HUMAN Isoform 2 of 60S ribosome subunit biogenesis protein NIP7 homolog OS=Homo sapiens OX=9606 GN=NIP7;tr|J3QLW7|J3QLW7_HU	5	9	20.462	0	37.383	424670000	0	30017000	0	82396000	0	2380400	0	115090000	0	17592000	0	177200000
Q13435;E9PPJ0;E9PJ04;E9PJT3;H0YCG1;H0YEX5;E9PIL8	Splicing factor 3B subunit 2	SF3B2	sp|Q13435|SF3B2_HUMAN Splicing factor 3B subunit 2 OS=Homo sapiens OX=9606 GN=SF3B2 PE=1 SV=2;tr|E9PPJ0|E9PPJ0_HUMAN Splicing factor 3B subunit 2 OS=Homo sapiens OX=9606 GN=SF3B2 PE=1 SV=1	7	33	100.23	0	237.59	422480000	11977000	20327000	33907000	47837000	51147000	633910	96648000	15928000	60826000	0	83246000	0
P42704;A0A0C4DG06;B8ZZ38;C9JCA9;H7C3W8;A0A0C4DG51;Q9NP80-3;Q9NP80-2;Q9NP80	Leucine-rich PPR motif-containing protein, mitochondrial	LRPPRC	sp|P42704|LPPRC_HUMAN Leucine-rich PPR motif-containing protein, mitochondrial OS=Homo sapiens OX=9606 GN=LRPPRC PE=1 SV=3	9	67	157.9	0	323.31	419250000	397020	0	955450	0	0	0	0	0	396920000	0	20977000	0
P0DN76;Q01081;Q01081-2;Q01081-4;K7EJH3;A0A1B0GW87;K7EJM7;M0QYK5;M0R2N4;Q01081-3	Splicing factor U2AF 35 kDa subunit	U2AF1	sp|P0DN76|U2AF5_HUMAN Splicing factor U2AF 35 kDa subunit-like protein OS=Homo sapiens OX=9606 GN=U2AF1L5 PE=1 SV=1;sp|Q01081|U2AF1_HUMAN Splicing factor U2AF 35 kDa subunit OS=Homo sapiens OX=9606 GN=U2AF1 PE=1 SV=3;sp|Q01081-2|U2AF1_HUMAN Isoform 2 of Sp	10	5	27.872	0	32.759	417860000	0	52394000	0	153130000	0	0	0	64629000	0	51807000	0	95901000
P11021	78 kDa glucose-regulated protein	HSPA5	sp|P11021|BIP_HUMAN Endoplasmic reticulum chaperone BiP OS=Homo sapiens OX=9606 GN=HSPA5 PE=1 SV=2	1	27	72.332	0	134.83	414360000	57161000	32263000	50900000	10799000	10923000	0	48919000	4678100	165190000	12585000	0	20946000
J3KSP2;J3KT73;J3QL01;P63173	60S ribosomal protein L38	RPL38	tr|J3KSP2|J3KSP2_HUMAN 60S ribosomal protein L38 (Fragment) OS=Homo sapiens OX=9606 GN=RPL38 PE=1 SV=1;tr|J3KT73|J3KT73_HUMAN 60S ribosomal protein L38 OS=Homo sapiens OX=9606 GN=RPL38 PE=1 SV=1;tr|J3QL01|J3QL01_HUMAN 60S ribosomal protein L38 OS=Homo sapi	4	2	2.559	0	8.9916	412810000	0	0	0	0	0	0	0	0	0	329840000	0	82974000
Q14247;Q14247-3;Q14247-2;H0YCD9;H0YEV2	Src substrate cortactin	CTTN	sp|Q14247|SRC8_HUMAN Src substrate cortactin OS=Homo sapiens OX=9606 GN=CTTN PE=1 SV=2;sp|Q14247-3|SRC8_HUMAN Isoform 3 of Src substrate cortactin OS=Homo sapiens OX=9606 GN=CTTN;sp|Q14247-2|SRC8_HUMAN Isoform 2 of Src substrate cortactin OS=Homo sapiens O	5	22	61.585	0	164.84	400610000	2672700	9154500	5153600	12574000	2790000	0	18529000	5656800	304470000	23099000	15872000	636060
P09661;H0YKK0;H0YMA0;H0YLR3	U2 small nuclear ribonucleoprotein A	SNRPA1	sp|P09661|RU2A_HUMAN U2 small nuclear ribonucleoprotein A OS=Homo sapiens OX=9606 GN=SNRPA1 PE=1 SV=2;tr|H0YKK0|H0YKK0_HUMAN Small nuclear ribonucleoprotein polypeptide A, isoform CRA_a OS=Homo sapiens OX=9606 GN=SNRPA1 PE=1 SV=1;tr|H0YMA0|H0YMA0_HUMAN U	4	8	28.415	0	63.349	399470000	0	1555800	0	76012000	0	0	0	83048000	0	46819000	0	192040000
Q01469;I6L8B7;A8MUU1	Fatty acid-binding protein, epidermal	FABP5	sp|Q01469|FABP5_HUMAN Fatty acid-binding protein 5 OS=Homo sapiens OX=9606 GN=FABP5 PE=1 SV=3;tr|I6L8B7|I6L8B7_HUMAN Fatty acid-binding protein 5 OS=Homo sapiens OX=9606 GN=FABP5 PE=1 SV=1	3	13	15.164	0	70.216	399000000	145680000	21948000	1777300	9947800	2882800	8740500	0	16275000	0	106470000	1726200	83546000
O43143	Pre-mRNA-splicing factor ATP-dependent RNA helicase DHX15	DHX15	sp|O43143|DHX15_HUMAN Pre-mRNA-splicing factor ATP-dependent RNA helicase DHX15 OS=Homo sapiens OX=9606 GN=DHX15 PE=1 SV=2	1	29	90.932	0	122.62	398210000	8706300	10501000	54909000	40199000	24232000	0	69422000	5699300	109700000	550240	74293000	0
Q13263;Q13263-2;M0R0K9;M0R2I3;M0R3C0	Transcription intermediary factor 1-beta	TRIM28	sp|Q13263|TIF1B_HUMAN Transcription intermediary factor 1-beta OS=Homo sapiens OX=9606 GN=TRIM28 PE=1 SV=5;sp|Q13263-2|TIF1B_HUMAN Isoform 2 of Transcription intermediary factor 1-beta OS=Homo sapiens OX=9606 GN=TRIM28;tr|M0R0K9|M0R0K9_HUMAN Transcription	5	26	88.549	0	323.31	397780000	0	0	0	0	0	0	0	0	193440000	0	203730000	607670
P68366-2;P68366;C9JEV8;C9JQ00;C9JJQ8;C9JDL2	Tubulin alpha-4A chain	TUBA4A	sp|P68366-2|TBA4A_HUMAN Isoform 2 of Tubulin alpha-4A chain OS=Homo sapiens OX=9606 GN=TUBA4A;sp|P68366|TBA4A_HUMAN Tubulin alpha-4A chain OS=Homo sapiens OX=9606 GN=TUBA4A PE=1 SV=1	6	25	48.328	0	13.935	391970000	0	3313100	0	3028400	0	0	0	7700100	0	116710000	0	261210000
J3QLE5;P14678-2;P63162;P14678;P63162-2;P14678-3;J3KRY3;S4R3P3	Small nuclear ribonucleoprotein-associated proteins B and B;Small nuclear ribonucleoprotein-associated protein N	SNRPN;SNRPB	tr|J3QLE5|J3QLE5_HUMAN Small nuclear ribonucleoprotein-associated protein N (Fragment) OS=Homo sapiens OX=9606 GN=SNRPN PE=1 SV=1;sp|P14678-2|RSMB_HUMAN Isoform SM-B of Small nuclear ribonucleoprotein-associated proteins B and B OS=Homo sapiens OX=9606 GN	8	5	17.546	0	9.1283	391270000	1100400	0	0	56568000	0	3051200	675420	109060000	0	74806000	0	146010000
O43818	U3 small nucleolar RNA-interacting protein 2	RRP9	sp|O43818|U3IP2_HUMAN U3 small nucleolar RNA-interacting protein 2 OS=Homo sapiens OX=9606 GN=RRP9 PE=1 SV=1	1	14	51.84	0	172.37	390830000	0	57974000	0	171620000	5356400	3470800	0	102030000	0	0	0	50382000
O15144;C9JTV5;G5E9J0;H7C3F9;G5E9S7	Actin-related protein 2/3 complex subunit 2	ARPC2	sp|O15144|ARPC2_HUMAN Actin-related protein 2/3 complex subunit 2 OS=Homo sapiens OX=9606 GN=ARPC2 PE=1 SV=1	5	12	34.333	0	46.199	390360000	0	9288100	0	73623000	0	0	0	23317000	0	185380000	0	98755000
Q96C19;H0Y4Y4;A0A087X1Z2;Q9BUP0-2;C9JTV4;Q8WYH2	EF-hand domain-containing protein D2	EFHD2	sp|Q96C19|EFHD2_HUMAN EF-hand domain-containing protein D2 OS=Homo sapiens OX=9606 GN=EFHD2 PE=1 SV=1	6	11	26.697	0	34.285	380640000	0	0	0	32308000	0	0	0	58819000	0	253810000	0	35695000
P38646;A0A3B3ITI4;D6RJI2;H0YBG6;D6RA73;H0Y8S0;A0A3B3ITN1	Stress-70 protein, mitochondrial	HSPA9	sp|P38646|GRP75_HUMAN Stress-70 protein, mitochondrial OS=Homo sapiens OX=9606 GN=HSPA9 PE=1 SV=2	7	22	73.68	0	97.805	380370000	6680600	45306000	18928000	33282000	8569300	0	15187000	25045000	117940000	85956000	3431200	20051000
Q8N257;A0A2R8Y619	Histone H2B type 3-B	HIST3H2BB	sp|Q8N257|H2B3B_HUMAN Histone H2B type 3-B OS=Homo sapiens OX=9606 GN=H2BU1 PE=1 SV=3	2	14	13.908	0.0064806	1.3008	377640000	0	0	0	40516000	0	4633300	0	332490000	0	0	0	0
A0A5F9ZHM4;P07195;A0A3B3IS95;A8MW50;C9J7H8;F5H793	L-lactate dehydrogenase B chain;L-lactate dehydrogenase	LDHB	tr|A0A5F9ZHM4|A0A5F9ZHM4_HUMAN L-lactate dehydrogenase OS=Homo sapiens OX=9606 GN=LDHB PE=1 SV=1;sp|P07195|LDHB_HUMAN L-lactate dehydrogenase B chain OS=Homo sapiens OX=9606 GN=LDHB PE=1 SV=2;tr|A0A3B3IS95|A0A3B3IS95_HUMAN L-lactate dehydrogenase OS=Homo s	6	12	37.294	0	48.832	377160000	0	50892000	0	33015000	0	0	0	23798000	0	248110000	0	21345000
P04075;H3BQN4;P04075-2;J3KPS3;H3BPS8;H3BUH7;H3BR04;H3BMQ8;H3BU78;H3BR68	Fructose-bisphosphate aldolase A;Fructose-bisphosphate aldolase	ALDOA	sp|P04075|ALDOA_HUMAN Fructose-bisphosphate aldolase A OS=Homo sapiens OX=9606 GN=ALDOA PE=1 SV=2;tr|H3BQN4|H3BQN4_HUMAN Fructose-bisphosphate aldolase OS=Homo sapiens OX=9606 GN=ALDOA PE=1 SV=1;sp|P04075-2|ALDOA_HUMAN Isoform 2 of Fructose-bisphosphate al	10	16	39.42	0	127.57	377150000	8966400	38804000	0	26812000	0	1458400	0	25368000	0	273200000	0	2544300
P10809;E7ESH4;E7EXB4;P10809-2;C9JL25;C9JL19;C9JCQ4	60 kDa heat shock protein, mitochondrial	HSPD1	sp|P10809|CH60_HUMAN 60 kDa heat shock protein, mitochondrial OS=Homo sapiens OX=9606 GN=HSPD1 PE=1 SV=2	7	24	61.054	0	188.95	373370000	3504100	18942000	0	10841000	0	0	0	8180100	0	308540000	0	23358000
Q8IY81;J3KS36;J3QRS5;J3QR05;J3KS74;J3QSE2	pre-rRNA processing protein FTSJ3	FTSJ3	sp|Q8IY81|SPB1_HUMAN pre-rRNA 2-O-ribose RNA methyltransferase FTSJ3 OS=Homo sapiens OX=9606 GN=FTSJ3 PE=1 SV=2	6	28	96.557	0	175.86	372390000	3150200	25668000	28844000	51768000	18197000	0	49291000	32127000	25435000	0	137910000	0
P52907	F-actin-capping protein subunit alpha-1	CAPZA1	sp|P52907|CAZA1_HUMAN F-actin-capping protein subunit alpha-1 OS=Homo sapiens OX=9606 GN=CAPZA1 PE=1 SV=3	1	10	32.922	0	96.338	370220000	1237500	34297000	0	103590000	0	0	0	66389000	0	160710000	0	3998500
Q9NW13;Q9NW13-2;C9JE21;C9JAA9;H7C5G8	RNA-binding protein 28	RBM28	sp|Q9NW13|RBM28_HUMAN RNA-binding protein 28 OS=Homo sapiens OX=9606 GN=RBM28 PE=1 SV=3;sp|Q9NW13-2|RBM28_HUMAN Isoform 2 of RNA-binding protein 28 OS=Homo sapiens OX=9606 GN=RBM28	5	27	85.737	0	84.47	366270000	12173000	48308000	42923000	75493000	36782000	0	63206000	15032000	10842000	0	61512000	0
Q15061;C9IZK7;C9JEE7	WD repeat-containing protein 43	WDR43	sp|Q15061|WDR43_HUMAN WD repeat-containing protein 43 OS=Homo sapiens OX=9606 GN=WDR43 PE=1 SV=3	3	23	74.89	0	76.01	365380000	23217000	47485000	48820000	82957000	14472000	734730	67691000	19703000	7498200	0	16206000	36593000
P05114;A6NL93;A6NEL0;F2Z2W6;F2Z2Y5;H7BXJ5;A0A494C035	Non-histone chromosomal protein HMG-14	HMGN1	sp|P05114|HMGN1_HUMAN Non-histone chromosomal protein HMG-14 OS=Homo sapiens OX=9606 GN=HMGN1 PE=1 SV=3;tr|A6NL93|A6NL93_HUMAN Non-histone chromosomal protein HMG-14 OS=Homo sapiens OX=9606 GN=HMGN1 PE=1 SV=1;tr|A6NEL0|A6NEL0_HUMAN Non-histone chromosomal	7	3	10.659	0	11.566	364760000	0	70031000	0	137570000	0	0	0	157150000	0	0	0	0
Q13148;A0A087WX29;A0A087WYY0;A0A087X260;G3V162;B1AKP7;K7EJM5;K7EN94;A0A0A0N0M3;A0A087WV68;A0A087WXQ5;Q13148-4;A0A087WXV3;A0A087WX67;A0A087WW61;K7EL26;A0A1W2PNU8;A0A087WZC9;A0A087WYE7;A0A087WTZ4	TAR DNA-binding protein 43	TARDBP;TDP43	sp|Q13148|TADBP_HUMAN TAR DNA-binding protein 43 OS=Homo sapiens OX=9606 GN=TARDBP PE=1 SV=1;tr|A0A087WX29|A0A087WX29_HUMAN TAR DNA-binding protein 43 (Fragment) OS=Homo sapiens OX=9606 GN=TARDBP PE=1 SV=1;tr|A0A087WYY0|A0A087WYY0_HUMAN TAR DNA-binding pro	20	6	44.739	0	95.412	364230000	0	18211000	0	87822000	0	0	0	50320000	0	68444000	0	139440000
Q9NVI7-2;Q9NVI7;Q9NVI7-3;Q5SV16;H0Y2W2	ATPase family AAA domain-containing protein 3A	ATAD3A	sp|Q9NVI7-2|ATD3A_HUMAN Isoform 2 of ATPase family AAA domain-containing protein 3A OS=Homo sapiens OX=9606 GN=ATAD3A;sp|Q9NVI7|ATD3A_HUMAN ATPase family AAA domain-containing protein 3A OS=Homo sapiens OX=9606 GN=ATAD3A PE=1 SV=2;sp|Q9NVI7-3|ATD3A_HUMAN I	5	19	66.217	0	97.527	362270000	0	500190	0	731090	0	0	0	0	4774900	190020000	3989300	162250000
B1AN99;P35030-5;P35030-3;P35030-2;P35030-4;P35030	Trypsin-3	PRSS3	tr|B1AN99|B1AN99_HUMAN Trypsin-3 (Fragment) OS=Homo sapiens OX=9606 GN=PRSS3 PE=1 SV=8;sp|P35030-5|TRY3_HUMAN Isoform 5 of Trypsin-3 OS=Homo sapiens OX=9606 GN=PRSS3;sp|P35030-3|TRY3_HUMAN Isoform 3 of Trypsin-3 OS=Homo sapiens OX=9606 GN=PRSS3;sp|P35030-2	6	1	19.288	0	12.687	355070000	33666000	34617000	31695000	24627000	35042000	30801000	42170000	38346000	28716000	0	27193000	28201000
O75533;H7C341;B4DGZ4;A0A494C1M2;O75533-2;F8WC19	Splicing factor 3B subunit 1	SF3B1	sp|O75533|SF3B1_HUMAN Splicing factor 3B subunit 1 OS=Homo sapiens OX=9606 GN=SF3B1 PE=1 SV=3	6	49	145.83	0	316.45	354000000	2950600	1206200	72372000	475590	13764000	0	98271000	2007700	62617000	0	100330000	0
P62304;A6NHK2	Small nuclear ribonucleoprotein E	SNRPE	sp|P62304|RUXE_HUMAN Small nuclear ribonucleoprotein E OS=Homo sapiens OX=9606 GN=SNRPE PE=1 SV=1;tr|A6NHK2|A6NHK2_HUMAN Small nuclear ribonucleoprotein E OS=Homo sapiens OX=9606 GN=SNRPE PE=1 SV=1	2	2	10.803	0	5.6968	349760000	5308100	12549000	0	31031000	0	2278500	3132700	128410000	0	149620000	0	17429000
P31947-2;P31947	14-3-3 protein sigma	SFN	sp|P31947-2|1433S_HUMAN Isoform 2 of 14-3-3 protein sigma OS=Homo sapiens OX=9606 GN=SFN;sp|P31947|1433S_HUMAN 14-3-3 protein sigma OS=Homo sapiens OX=9606 GN=SFN PE=1 SV=1	2	9	24.336	0	12.724	344870000	51832000	0	0	12246000	0	2870700	0	12706000	0	216590000	0	48630000
P31327;P31327-3;P31327-2;A0A669KBF2;Q5R211	Carbamoyl-phosphate synthase [ammonia], mitochondrial	CPS1	sp|P31327|CPSM_HUMAN Carbamoyl-phosphate synthase [ammonia], mitochondrial OS=Homo sapiens OX=9606 GN=CPS1 PE=1 SV=2;sp|P31327-3|CPSM_HUMAN Isoform 3 of Carbamoyl-phosphate synthase [ammonia], mitochondrial OS=Homo sapiens OX=9606 GN=CPS1;sp|P31327-2|CPSM_	5	58	164.94	0	323.31	343780000	30238000	3488100	28792000	1589900	5391300	0	23380000	1262500	191240000	0	58398000	0
O95478;A0A0A0MQZ6;H0YAI9	Ribosome biogenesis protein NSA2 homolog	NSA2	sp|O95478|NSA2_HUMAN Ribosome biogenesis protein NSA2 homolog OS=Homo sapiens OX=9606 GN=NSA2 PE=1 SV=1;tr|A0A0A0MQZ6|A0A0A0MQZ6_HUMAN Ribosome biogenesis protein NSA2 homolog OS=Homo sapiens OX=9606 GN=NSA2 PE=1 SV=1	3	8	30.065	0	21.722	340520000	0	20596000	0	107560000	1304000	0	0	81121000	0	61939000	0	67996000
P61158;B4DXW1;F8WDR7;Q9P1U1-2;Q9P1U1;F8WEW2;F8WE84;A0A0A0MTI9;H7C4J1;C9IZN3;Q9C0K3;Q9P1U1-3	Actin-related protein 3	ACTR3	sp|P61158|ARP3_HUMAN Actin-related protein 3 OS=Homo sapiens OX=9606 GN=ACTR3 PE=1 SV=3;tr|B4DXW1|B4DXW1_HUMAN Actin-related protein 3 OS=Homo sapiens OX=9606 GN=ACTR3 PE=1 SV=1	12	15	47.371	0	105.48	335730000	0	14683000	0	34803000	0	0	0	29253000	0	157620000	0	99366000
O75643;A0A494C1A5;O75643-2	U5 small nuclear ribonucleoprotein 200 kDa helicase	SNRNP200	sp|O75643|U520_HUMAN U5 small nuclear ribonucleoprotein 200 kDa helicase OS=Homo sapiens OX=9606 GN=SNRNP200 PE=1 SV=2;tr|A0A494C1A5|A0A494C1A5_HUMAN U5 small nuclear ribonucleoprotein 200 kDa helicase (Fragment) OS=Homo sapiens OX=9606 GN=SNRNP200 PE=1 SV	3	85	244.5	0	323.31	333000000	22800000	3955900	93879000	7190300	21189000	0	86000000	2106200	36596000	0	59281000	0
A0A0A0MR02;P45880-2;P45880;P45880-1;Q5JSD2;Q5JSD1;A2A3S1	Voltage-dependent anion-selective channel protein 2	VDAC2	tr|A0A0A0MR02|A0A0A0MR02_HUMAN Outer mitochondrial membrane protein porin 2 (Fragment) OS=Homo sapiens OX=9606 GN=VDAC2 PE=1 SV=1;sp|P45880-2|VDAC2_HUMAN Isoform 2 of Voltage-dependent anion-selective channel protein 2 OS=Homo sapiens OX=9606 GN=VDAC2;sp|P	7	8	30.348	0	33.679	332030000	12883000	29878000	2102900	206090000	0	0	0	36639000	0	44434000	0	0
Q15717;Q15717-2;M0QZR9;M0R055	ELAV-like protein 1	ELAVL1	sp|Q15717|ELAV1_HUMAN ELAV-like protein 1 OS=Homo sapiens OX=9606 GN=ELAVL1 PE=1 SV=2;sp|Q15717-2|ELAV1_HUMAN Isoform 2 of ELAV-like protein 1 OS=Homo sapiens OX=9606 GN=ELAVL1;tr|M0QZR9|M0QZR9_HUMAN ELAV-like protein 1 OS=Homo sapiens OX=9606 GN=ELAVL1 PE	4	11	36.091	0	107.87	331900000	0	8059500	0	68503000	0	511710	0	72759000	0	140100000	0	41969000
P21333-2;P21333;Q60FE5;A0A087WWY3;F8WE98;H0Y5C6;H0Y5F3;A0A669KBC6	Filamin-A	FLNA	sp|P21333-2|FLNA_HUMAN Isoform 2 of Filamin-A OS=Homo sapiens OX=9606 GN=FLNA;sp|P21333|FLNA_HUMAN Filamin-A OS=Homo sapiens OX=9606 GN=FLNA PE=1 SV=4;tr|Q60FE5|Q60FE5_HUMAN Filamin-A OS=Homo sapiens OX=9606 GN=FLNA PE=1 SV=1;tr|A0A087WWY3|A0A087WWY3_HUMAN	8	100	280.01	0	323.31	330750000	12319000	497790	63744000	3338800	18801000	0	26659000	144720	154860000	410960	49971000	0
P05386	60S acidic ribosomal protein P1	RPLP1	sp|P05386|RLA1_HUMAN 60S acidic ribosomal protein P1 OS=Homo sapiens OX=9606 GN=RPLP1 PE=1 SV=1	1	1	11.514	0	37.19	328430000	0	0	0	0	0	0	0	29268000	0	195130000	0	104030000
Q07021;I3L3Q7;I3L3B0	Complement component 1 Q subcomponent-binding protein, mitochondrial	C1QBP	sp|Q07021|C1QBP_HUMAN Complement component 1 Q subcomponent-binding protein, mitochondrial OS=Homo sapiens OX=9606 GN=C1QBP PE=1 SV=1;tr|I3L3Q7|I3L3Q7_HUMAN Complement component 1 Q subcomponent-binding protein, mitochondrial (Fragment) OS=Homo sapiens OX=	3	6	31.362	0	74.193	325530000	0	12917000	0	76455000	0	1958500	334920	156730000	0	65225000	0	11906000
P10599;P10599-2	Thioredoxin	TXN	sp|P10599|THIO_HUMAN Thioredoxin OS=Homo sapiens OX=9606 GN=TXN PE=1 SV=3;sp|P10599-2|THIO_HUMAN Isoform 2 of Thioredoxin OS=Homo sapiens OX=9606 GN=TXN	2	6	11.737	0	15.684	320790000	89966000	29429000	2529200	5038200	2915400	13721000	0	38228000	0	116410000	0	22560000
P60174;P60174-3;P60174-4;U3KPZ0;U3KQF3;U3KPS5	Triosephosphate isomerase	TPI1	sp|P60174|TPIS_HUMAN Triosephosphate isomerase OS=Homo sapiens OX=9606 GN=TPI1 PE=1 SV=4;sp|P60174-3|TPIS_HUMAN Isoform 2 of Triosephosphate isomerase OS=Homo sapiens OX=9606 GN=TPI1;sp|P60174-4|TPIS_HUMAN Isoform 3 of Triosephosphate isomerase OS=Homo sap	6	14	26.669	0	120.65	317620000	29763000	22297000	0	24586000	0	0	0	18923000	0	219430000	0	2620400
P41091;Q2VIR3;Q2VIR3-2;H7BZU1	Eukaryotic translation initiation factor 2 subunit 3;Putative eukaryotic translation initiation factor 2 subunit 3-like protein	EIF2S3;EIF2S3L	sp|P41091|IF2G_HUMAN Eukaryotic translation initiation factor 2 subunit 3 OS=Homo sapiens OX=9606 GN=EIF2S3 PE=1 SV=3;sp|Q2VIR3|IF2GL_HUMAN Eukaryotic translation initiation factor 2 subunit 3B OS=Homo sapiens OX=9606 GN=EIF2S3B PE=2 SV=2;sp|Q2VIR3-2|IF2GL	4	12	51.109	0	77.011	316470000	0	5090400	0	2821000	0	0	0	0	0	267970000	0	40585000
Q9UMS4;F5GY56;H0YGF3;F5H2I0;H0YGZ5	Pre-mRNA-processing factor 19	PRPF19	sp|Q9UMS4|PRP19_HUMAN Pre-mRNA-processing factor 19 OS=Homo sapiens OX=9606 GN=PRPF19 PE=1 SV=1;tr|F5GY56|F5GY56_HUMAN Pre-mRNA-processing factor 19 (Fragment) OS=Homo sapiens OX=9606 GN=PRPF19 PE=1 SV=1	5	11	55.18	0	81.925	315310000	0	22871000	0	88888000	0	0	0	51333000	0	89958000	0	62258000
Q9NYF8-2;Q9NYF8;Q9NYF8-4;H0YF14	Bcl-2-associated transcription factor 1	BCLAF1	sp|Q9NYF8-2|BCLF1_HUMAN Isoform 2 of Bcl-2-associated transcription factor 1 OS=Homo sapiens OX=9606 GN=BCLAF1;sp|Q9NYF8|BCLF1_HUMAN Bcl-2-associated transcription factor 1 OS=Homo sapiens OX=9606 GN=BCLAF1 PE=1 SV=2;sp|Q9NYF8-4|BCLF1_HUMAN Isoform 4 of Bc	4	19	105.95	0	206.72	314950000	0	1781000	1475300	12431000	371280	0	13104000	2944600	267360000	2200600	13284000	0
B1AHD1;A0A3B3IUA2;P55769;A0A3B3IRU2	NHP2-like protein 1;NHP2-like protein 1, N-terminally processed	NHP2L1	tr|B1AHD1|B1AHD1_HUMAN Ribonucloprotein OS=Homo sapiens OX=9606 GN=SNU13 PE=1 SV=1;tr|A0A3B3IUA2|A0A3B3IUA2_HUMAN Ribonucloprotein OS=Homo sapiens OX=9606 GN=SNU13 PE=1 SV=1;sp|P55769|NH2L1_HUMAN NHP2-like protein 1 OS=Homo sapiens OX=9606 GN=SNU13 PE=1 SV	4	6	14.627	0	34.816	312320000	0	0	0	0	0	0	0	120660000	0	43394000	0	148260000
O75083;O75083-3;D6RD66	WD repeat-containing protein 1	WDR1	sp|O75083|WDR1_HUMAN WD repeat-containing protein 1 OS=Homo sapiens OX=9606 GN=WDR1 PE=1 SV=4;sp|O75083-3|WDR1_HUMAN Isoform 2 of WD repeat-containing protein 1 OS=Homo sapiens OX=9606 GN=WDR1	3	18	66.193	0	87.922	312120000	0	21670000	0	77090000	346120	0	326620	25551000	0	174800000	0	12328000
B5MCF9;O00541;O00541-2;B3KXD6;H7C267;H7BYY8	Pescadillo homolog	PES1	tr|B5MCF9|B5MCF9_HUMAN Pescadillo homolog OS=Homo sapiens OX=9606 GN=PES1 PE=1 SV=1;sp|O00541|PESC_HUMAN Pescadillo homolog OS=Homo sapiens OX=9606 GN=PES1 PE=1 SV=1;sp|O00541-2|PESC_HUMAN Isoform 2 of Pescadillo homolog OS=Homo sapiens OX=9606 GN=PES1;tr|	6	18	66.077	0	52.238	311860000	0	15263000	6283300	75928000	16922000	568050	2354500	64596000	0	37744000	4005400	88194000
Q13310-2;Q13310-3;B1ANR0;Q13310;H0Y5F5;H0YEU6;H0YCC8;H0YEQ8;B1ANR1;H0Y6X6;H0YER0;P0CB38	Polyadenylate-binding protein 4;Polyadenylate-binding protein	PABPC4	sp|Q13310-2|PABP4_HUMAN Isoform 2 of Polyadenylate-binding protein 4 OS=Homo sapiens OX=9606 GN=PABPC4;sp|Q13310-3|PABP4_HUMAN Isoform 3 of Polyadenylate-binding protein 4 OS=Homo sapiens OX=9606 GN=PABPC4;tr|B1ANR0|B1ANR0_HUMAN Polyadenylate-binding prote	12	26	69.578	0	95.146	308220000	0	1133000	3186100	2157700	0	0	7643500	2442800	124140000	14074000	5709500	147740000
Q9GZL7	Ribosome biogenesis protein WDR12	WDR12	sp|Q9GZL7|WDR12_HUMAN Ribosome biogenesis protein WDR12 OS=Homo sapiens OX=9606 GN=WDR12 PE=1 SV=2	1	12	47.707	0	121.94	307730000	0	61298000	0	113650000	560640	0	0	67745000	0	0	0	64479000
F8WF27;F8WBG6;P30408	Transmembrane 4 L6 family member 1	TM4SF1	tr|F8WF27|F8WF27_HUMAN Transmembrane 4 L6 family member 1 OS=Homo sapiens OX=9606 GN=TM4SF1 PE=1 SV=1;tr|F8WBG6|F8WBG6_HUMAN Transmembrane 4 L6 family member 1 OS=Homo sapiens OX=9606 GN=TM4SF1 PE=1 SV=1;sp|P30408|T4S1_HUMAN Transmembrane 4 L6 family membe	3	1	10.989	0.00055897	2.4409	304890000	6551400	51838000	10301000	97746000	0	0	9072200	60751000	0	68626000	0	0
Q9NVP1;H7C452	ATP-dependent RNA helicase DDX18	DDX18	sp|Q9NVP1|DDX18_HUMAN ATP-dependent RNA helicase DDX18 OS=Homo sapiens OX=9606 GN=DDX18 PE=1 SV=2	2	20	75.406	0	142.94	304290000	11237000	24844000	56266000	42763000	25164000	302910	85287000	10471000	4166800	0	24007000	19782000
Q9H7B2;Q5VXN0	Ribosome production factor 2 homolog	RPF2	sp|Q9H7B2|RPF2_HUMAN Ribosome production factor 2 homolog OS=Homo sapiens OX=9606 GN=RPF2 PE=1 SV=2;tr|Q5VXN0|Q5VXN0_HUMAN Ribosome production factor 2 homolog (Fragment) OS=Homo sapiens OX=9606 GN=RPF2 PE=1 SV=1	2	11	35.582	0	68.084	303590000	0	9588900	0	101990000	0	0	0	105380000	0	6383300	0	80252000
P25705;P25705-2;P25705-3;K7EK77;K7ERX7;K7EQH4;K7EJP1;K7ENJ4;K7ESA0	ATP synthase subunit alpha, mitochondrial	ATP5A1	sp|P25705|ATPA_HUMAN ATP synthase subunit alpha, mitochondrial OS=Homo sapiens OX=9606 GN=ATP5F1A PE=1 SV=1;sp|P25705-2|ATPA_HUMAN Isoform 2 of ATP synthase subunit alpha, mitochondrial OS=Homo sapiens OX=9606 GN=ATP5F1A;sp|P25705-3|ATPA_HUMAN Isoform 3 of	9	15	59.75	0	73.426	303080000	6581800	23479000	7443000	22091000	4609900	5535300	5516200	24181000	8893600	175400000	4522900	14825000
Q07666;Q07666-3;Q07666-2	KH domain-containing, RNA-binding, signal transduction-associated protein 1	KHDRBS1	sp|Q07666|KHDR1_HUMAN KH domain-containing, RNA-binding, signal transduction-associated protein 1 OS=Homo sapiens OX=9606 GN=KHDRBS1 PE=1 SV=1;sp|Q07666-3|KHDR1_HUMAN Isoform 3 of KH domain-containing, RNA-binding, signal transduction-associated protein 1	3	6	48.227	0	24.83	302090000	0	15858000	0	100090000	0	0	0	88909000	0	64137000	0	33095000
Q03135;C9JKI3;E9PCT5;Q03135-2;P56539	Caveolin-1;Caveolin	CAV1	sp|Q03135|CAV1_HUMAN Caveolin-1 OS=Homo sapiens OX=9606 GN=CAV1 PE=1 SV=4;tr|C9JKI3|C9JKI3_HUMAN Caveolin (Fragment) OS=Homo sapiens OX=9606 GN=CAV1 PE=1 SV=1;tr|E9PCT5|E9PCT5_HUMAN Caveolin OS=Homo sapiens OX=9606 GN=CAV1 PE=1 SV=1;sp|Q03135-2|CAV1_HUMAN	5	7	20.471	0	31.289	299800000	0	2335400	0	12672000	0	0	2297800	21522000	18733000	225910000	0	16329000
Q14137;Q14137-2;A0A075B729	Ribosome biogenesis protein BOP1	BOP1	sp|Q14137|BOP1_HUMAN Ribosome biogenesis protein BOP1 OS=Homo sapiens OX=9606 GN=BOP1 PE=1 SV=2;sp|Q14137-2|BOP1_HUMAN Isoform 2 of Ribosome biogenesis protein BOP1 OS=Homo sapiens OX=9606 GN=BOP1	3	19	83.629	0	111.32	298830000	17630000	30499000	56334000	27938000	40559000	0	60386000	12399000	0	0	53081000	0
P61160;P61160-2;F5H6T1;A0A1B0GWD0;A0A1B0GWH0	Actin-related protein 2	ACTR2	sp|P61160|ARP2_HUMAN Actin-related protein 2 OS=Homo sapiens OX=9606 GN=ACTR2 PE=1 SV=1;sp|P61160-2|ARP2_HUMAN Isoform 2 of Actin-related protein 2 OS=Homo sapiens OX=9606 GN=ACTR2;tr|F5H6T1|F5H6T1_HUMAN Actin-related protein 2 OS=Homo sapiens OX=9606 GN=A	5	9	44.76	0	93.088	297310000	0	3945500	0	35839000	0	0	0	20568000	0	138440000	0	98518000
P63244;J3KPE3;D6RAC2;D6REE5;H0Y8W2;H0YAF8;H0YAM7;D6RHH4;D6R9L0;D6R9Z1;D6RFX4;H0Y8R5;D6RFZ9;D6RBD0;E9PD14;D6RAU2;D6RF23;D6RGK8;D6R909;D6RHJ5;H0Y9P0;D6RDI0	Guanine nucleotide-binding protein subunit beta-2-like 1;Guanine nucleotide-binding protein subunit beta-2-like 1, N-terminally processed	GNB2L1	sp|P63244|RACK1_HUMAN Receptor of activated protein C kinase 1 OS=Homo sapiens OX=9606 GN=RACK1 PE=1 SV=3;tr|J3KPE3|J3KPE3_HUMAN Receptor of-activated protein C kinase 1 OS=Homo sapiens OX=9606 GN=RACK1 PE=1 SV=1;tr|D6RAC2|D6RAC2_HUMAN Receptor of-activate	22	15	35.076	0	110.86	296030000	2614900	38225000	0	46137000	0	0	0	41478000	0	167570000	0	0
H3BV80;H3BMM9;H3BTC0;Q15287-3;Q15287-2;Q15287;H3BPG5;H3BMS0	RNA-binding protein with serine-rich domain 1	RNPS1	tr|H3BV80|H3BV80_HUMAN RNA-binding protein with serine-rich domain 1 OS=Homo sapiens OX=9606 GN=RNPS1 PE=1 SV=2;tr|H3BMM9|H3BMM9_HUMAN RNA-binding protein with serine-rich domain 1 (Fragment) OS=Homo sapiens OX=9606 GN=RNPS1 PE=1 SV=1;tr|H3BTC0|H3BTC0_HUMA	8	5	24.561	0	47.902	294090000	0	6444300	7288500	30458000	3269000	0	2380900	186530000	0	29561000	2914200	25251000
A0A075B7D9;Q92804-2;Q92804;A0A075B7F4	TATA-binding protein-associated factor 2N	TAF15	tr|A0A075B7D9|A0A075B7D9_HUMAN TATA-binding protein-associated factor 2N OS=Homo sapiens OX=9606 GN=TAF15 PE=1 SV=1;sp|Q92804-2|RBP56_HUMAN Isoform Short of TATA-binding protein-associated factor 2N OS=Homo sapiens OX=9606 GN=TAF15;sp|Q92804|RBP56_HUMAN TA	4	9	48.839	0	29.525	293020000	2316300	44981000	7448900	74167000	9277400	2553600	11448000	86061000	9949200	32130000	0	12690000
O00148;O00148-2;O00148-3;K7EQN7;K7EPJ3;K7EN69;K7ENP6;A0A0D9SEM9;K7EL56;K7EIL8;F6SXL5	ATP-dependent RNA helicase DDX39A	DDX39A	sp|O00148|DX39A_HUMAN ATP-dependent RNA helicase DDX39A OS=Homo sapiens OX=9606 GN=DDX39A PE=1 SV=2;sp|O00148-2|DX39A_HUMAN Isoform 2 of ATP-dependent RNA helicase DDX39A OS=Homo sapiens OX=9606 GN=DDX39A;sp|O00148-3|DX39A_HUMAN Isoform 3 of ATP-dependent	11	21	49.129	0	81.37	291910000	0	5963400	388600	84239000	332060	0	317490	16555000	524530	57294000	4752900	121540000
Q6DKI1;R4GMU7;Q6DKI1-2	60S ribosomal protein L7-like 1	RPL7L1	sp|Q6DKI1|RL7L_HUMAN 60S ribosomal protein L7-like 1 OS=Homo sapiens OX=9606 GN=RPL7L1 PE=1 SV=2;tr|R4GMU7|R4GMU7_HUMAN 60S ribosomal protein L7-like 1 (Fragment) OS=Homo sapiens OX=9606 GN=RPL7L1 PE=1 SV=2;sp|Q6DKI1-2|RL7L_HUMAN Isoform 2 of 60S ribosomal	3	8	29.669	0	27.52	289150000	0	1799100	0	83584000	0	0	0	71571000	0	28322000	0	103870000
P24666;G5E9R5;P24666-4;P24666-3;P24666-2;F2Z2Q9;D3YTI2	Low molecular weight phosphotyrosine protein phosphatase	ACP1	sp|P24666|PPAC_HUMAN Low molecular weight phosphotyrosine protein phosphatase OS=Homo sapiens OX=9606 GN=ACP1 PE=1 SV=3;tr|G5E9R5|G5E9R5_HUMAN Acid phosphatase OS=Homo sapiens OX=9606 GN=ACP1 PE=1 SV=1;sp|P24666-4|PPAC_HUMAN Isoform 4 of Low molecular weig	7	4	18.042	0	63.442	288260000	0	0	0	2934600	0	0	0	0	0	134440000	0	150880000
X6R700;Q9Y3Y2-4;Q9Y3Y2;Q9Y3Y2-3;A0A087X1B7;Q5T7Y7	Chromatin target of PRMT1 protein	CHTOP	tr|X6R700|X6R700_HUMAN Chromatin target of PRMT1 protein OS=Homo sapiens OX=9606 GN=CHTOP PE=1 SV=1;sp|Q9Y3Y2-4|CHTOP_HUMAN Isoform 3 of Chromatin target of PRMT1 protein OS=Homo sapiens OX=9606 GN=CHTOP;sp|Q9Y3Y2|CHTOP_HUMAN Chromatin target of PRMT1 prot	6	4	23.661	0	37.732	287750000	0	0	0	0	0	0	0	0	0	153150000	0	134600000
P61981	14-3-3 protein gamma;14-3-3 protein gamma, N-terminally processed	YWHAG	sp|P61981|1433G_HUMAN 14-3-3 protein gamma OS=Homo sapiens OX=9606 GN=YWHAG PE=1 SV=2	1	7	28.302	0	32.203	284500000	0	0	0	0	0	0	0	3699700	0	261260000	0	19536000
B1AK88;P47756-2;B1AK87;P47756;B1AK85;A0A6I8PRV6	F-actin-capping protein subunit beta	CAPZB	tr|B1AK88|B1AK88_HUMAN F-actin-capping protein subunit beta OS=Homo sapiens OX=9606 GN=CAPZB PE=1 SV=1;sp|P47756-2|CAPZB_HUMAN Isoform 2 of F-actin-capping protein subunit beta OS=Homo sapiens OX=9606 GN=CAPZB;tr|B1AK87|B1AK87_HUMAN F-actin-capping protein	6	11	33.781	0	98.781	280670000	0	28947000	0	88223000	0	0	0	49968000	0	113530000	0	0
P35580;P35580-5;P35580-2;P35580-3;P35580-4;E7ERA5;H0Y6I0;Q13439-3;Q13439-4;Q13439;Q13439-5	Myosin-10	MYH10	sp|P35580|MYH10_HUMAN Myosin-10 OS=Homo sapiens OX=9606 GN=MYH10 PE=1 SV=3;sp|P35580-5|MYH10_HUMAN Isoform 5 of Myosin-10 OS=Homo sapiens OX=9606 GN=MYH10;sp|P35580-2|MYH10_HUMAN Isoform 2 of Myosin-10 OS=Homo sapiens OX=9606 GN=MYH10;sp|P35580-3|MYH10_HUM	11	100	229	0	323.31	279540000	11257000	62135	58034000	1059800	14911000	0	81398000	345870	1849800	0	110620000	0
P63010;P63010-2;P63010-3;A0A087X253;A0A087WU93;A0A087WZQ6;A0A087WYD1;K7ERB2;K7EN71;K7EJ01	AP-2 complex subunit beta	AP2B1	sp|P63010|AP2B1_HUMAN AP-2 complex subunit beta OS=Homo sapiens OX=9606 GN=AP2B1 PE=1 SV=1;sp|P63010-2|AP2B1_HUMAN Isoform 2 of AP-2 complex subunit beta OS=Homo sapiens OX=9606 GN=AP2B1;sp|P63010-3|AP2B1_HUMAN Isoform 3 of AP-2 complex subunit beta OS=Hom	10	26	104.55	0	122.51	277240000	0	0	0	0	0	0	0	0	257770000	0	19464000	0
Q14690;A0A3B3IUD7;S4R3Q4	Protein RRP5 homolog	PDCD11	sp|Q14690|RRP5_HUMAN Protein RRP5 homolog OS=Homo sapiens OX=9606 GN=PDCD11 PE=1 SV=3;tr|A0A3B3IUD7|A0A3B3IUD7_HUMAN Programmed cell death 11, isoform CRA_a OS=Homo sapiens OX=9606 GN=PDCD11 PE=1 SV=1	3	66	208.7	0	323.31	273460000	28530000	9020800	91538000	20091000	27347000	0	77488000	3952200	3515100	0	11981000	0
Q9UMY1;H7C2B1;Q9UMY1-2	Nucleolar protein 7	NOL7	sp|Q9UMY1|NOL7_HUMAN Nucleolar protein 7 OS=Homo sapiens OX=9606 GN=NOL7 PE=1 SV=2;tr|H7C2B1|H7C2B1_HUMAN Nucleolar protein 7 (Fragment) OS=Homo sapiens OX=9606 GN=NOL7 PE=1 SV=1;sp|Q9UMY1-2|NOL7_HUMAN Isoform 2 of Nucleolar protein 7 OS=Homo sapiens OX=96	3	7	29.426	0	15.848	272040000	0	0	0	73349000	0	0	0	102120000	0	0	0	96579000
Q9H8H0;J3QR28;J3QLQ6;Q9H8H0-2;J3QKV1	Nucleolar protein 11	NOL11	sp|Q9H8H0|NOL11_HUMAN Nucleolar protein 11 OS=Homo sapiens OX=9606 GN=NOL11 PE=1 SV=1	5	22	81.123	0	103.99	271340000	20849000	13083000	80329000	30563000	20555000	0	69886000	2796700	2766400	0	23676000	6832300
P08579	U2 small nuclear ribonucleoprotein B	SNRPB2	sp|P08579|RU2B_HUMAN U2 small nuclear ribonucleoprotein B OS=Homo sapiens OX=9606 GN=SNRPB2 PE=1 SV=1	1	4	25.486	0	10.648	270560000	0	4169700	0	28297000	0	0	0	57231000	0	44697000	0	136170000
H3BLV0;B1AP13;H7BY55;P08174-4;P08174;P08174-3;P08174-5;P08174-2;P08174-6;P08174-7;B1AP15;A0A2R8YDY3;A0A2R8YEC5	Complement decay-accelerating factor	CD55	tr|H3BLV0|H3BLV0_HUMAN Complement decay-accelerating factor (Fragment) OS=Homo sapiens OX=9606 GN=CD55 PE=1 SV=1;tr|B1AP13|B1AP13_HUMAN Complement decay-accelerating factor OS=Homo sapiens OX=9606 GN=CD55 PE=1 SV=1;tr|H7BY55|H7BY55_HUMAN Complement decay-a	13	13	35.695	0	54.488	269620000	17435000	25616000	81134000	26761000	8706000	0	49813000	14456000	23000000	0	4749300	17948000
P14923;C9JK18;C9JKY1;C9J826;C9JTX4;A0A2R8Y6G0;A0A2R8Y804;A0A2R8Y543;A0A2R8Y5C3;A0A2R8Y750;A0A2R8Y5Z1;B4DGU4;A0A2R8YCH5;A0A2R8Y7Z0;A0A2R8Y5A3;P35222	Junction plakoglobin	JUP	sp|P14923|PLAK_HUMAN Junction plakoglobin OS=Homo sapiens OX=9606 GN=JUP PE=1 SV=3	16	32	81.744	0	263.93	265530000	141420000	325200	16171000	2543900	1388700	0	17620000	590810	54227000	962570	21396000	8887400
P33993;P33993-3;P33993-2;C9J8M6	DNA replication licensing factor MCM7	MCM7	sp|P33993|MCM7_HUMAN DNA replication licensing factor MCM7 OS=Homo sapiens OX=9606 GN=MCM7 PE=1 SV=4;sp|P33993-3|MCM7_HUMAN Isoform 3 of DNA replication licensing factor MCM7 OS=Homo sapiens OX=9606 GN=MCM7;sp|P33993-2|MCM7_HUMAN Isoform 2 of DNA replicati	4	30	81.307	0	113.64	263290000	0	0	2144500	0	0	0	5079000	0	221700000	0	30886000	3479700
P17066;P48741	Heat shock 70 kDa protein 6;Putative heat shock 70 kDa protein 7	HSPA6;HSPA7	sp|P17066|HSP76_HUMAN Heat shock 70 kDa protein 6 OS=Homo sapiens OX=9606 GN=HSPA6 PE=1 SV=2;sp|P48741|HSP77_HUMAN Putative heat shock 70 kDa protein 7 OS=Homo sapiens OX=9606 GN=HSPA7 PE=5 SV=2	2	9	71.027	0	7.4333	262090000	5780000	31292000	17892000	15923000	5200600	2720500	4460700	16346000	30189000	85081000	2200000	45007000
A0A0A0MTB8;Q8NI36	WD repeat-containing protein 36	WDR36	tr|A0A0A0MTB8|A0A0A0MTB8_HUMAN WD repeat-containing protein 36 OS=Homo sapiens OX=9606 GN=WDR36 PE=1 SV=1;sp|Q8NI36|WDR36_HUMAN WD repeat-containing protein 36 OS=Homo sapiens OX=9606 GN=WDR36 PE=1 SV=1	2	31	99.365	0	210.78	256310000	14470000	10168000	74833000	22672000	15992000	0	70763000	6260800	7222400	0	33929000	0
Q6P2Q9;I3L0J9;I3L3Z8;I3L1T8	Pre-mRNA-processing-splicing factor 8	PRPF8	sp|Q6P2Q9|PRP8_HUMAN Pre-mRNA-processing-splicing factor 8 OS=Homo sapiens OX=9606 GN=PRPF8 PE=1 SV=2	4	94	273.6	0	323.31	256290000	13760000	1219400	78974000	7319600	15966000	0	77540000	1536300	22957000	0	37017000	0
Q96DI7;Q96DI7-2;Q9NSS8	U5 small nuclear ribonucleoprotein 40 kDa protein	SNRNP40	sp|Q96DI7|SNR40_HUMAN U5 small nuclear ribonucleoprotein 40 kDa protein OS=Homo sapiens OX=9606 GN=SNRNP40 PE=1 SV=1;sp|Q96DI7-2|SNR40_HUMAN Isoform 2 of U5 small nuclear ribonucleoprotein 40 kDa protein OS=Homo sapiens OX=9606 GN=SNRNP40	3	13	39.31	0	164.93	255610000	0	36323000	0	107830000	0	0	0	75500000	0	8678400	0	27274000
O00422-2;O00422;H7BZW6;U3KQ12;U3KPY7	Histone deacetylase complex subunit SAP18	SAP18	sp|O00422-2|SAP18_HUMAN Isoform 2 of Histone deacetylase complex subunit SAP18 OS=Homo sapiens OX=9606 GN=SAP18;sp|O00422|SAP18_HUMAN Histone deacetylase complex subunit SAP18 OS=Homo sapiens OX=9606 GN=SAP18 PE=1 SV=1;tr|H7BZW6|H7BZW6_HUMAN Histone deacet	5	8	19.526	0	58.423	253720000	0	3261000	0	55546000	0	0	0	132120000	0	16803000	0	45997000
P13797;A0A0A0MSQ0;P13797-2;P13797-3;U3KQI3;H7C4N2;P13796;Q5TBN3;F2Z2Z9	Plastin-3	PLS3	sp|P13797|PLST_HUMAN Plastin-3 OS=Homo sapiens OX=9606 GN=PLS3 PE=1 SV=4;tr|A0A0A0MSQ0|A0A0A0MSQ0_HUMAN Plastin-3 OS=Homo sapiens OX=9606 GN=PLS3 PE=1 SV=1;sp|P13797-2|PLST_HUMAN Isoform 2 of Plastin-3 OS=Homo sapiens OX=9606 GN=PLS3;sp|P13797-3|PLST_HUMAN	9	26	70.81	0	207.9	253290000	344320	426940	0	1431500	0	0	0	2463200	0	134610000	0	114020000
Q9Y5J1;J3KSR7;J3QR85;J3QLD6;J3QRG0	U3 small nucleolar RNA-associated protein 18 homolog	UTP18	sp|Q9Y5J1|UTP18_HUMAN U3 small nucleolar RNA-associated protein 18 homolog OS=Homo sapiens OX=9606 GN=UTP18 PE=1 SV=3	5	15	62.003	0	36.407	252620000	0	55955000	604050	82737000	8371400	0	0	52914000	0	0	0	52037000
Q9NZI8;Q9NZI8-2	Insulin-like growth factor 2 mRNA-binding protein 1	IGF2BP1	sp|Q9NZI8|IF2B1_HUMAN Insulin-like growth factor 2 mRNA-binding protein 1 OS=Homo sapiens OX=9606 GN=IGF2BP1 PE=1 SV=2;sp|Q9NZI8-2|IF2B1_HUMAN Isoform 2 of Insulin-like growth factor 2 mRNA-binding protein 1 OS=Homo sapiens OX=9606 GN=IGF2BP1	2	18	63.48	0	145.08	251140000	0	4996100	0	32577000	1186200	0	0	33454000	0	96506000	0	82419000
P00558;P00558-2;P07205	Phosphoglycerate kinase 1	PGK1	sp|P00558|PGK1_HUMAN Phosphoglycerate kinase 1 OS=Homo sapiens OX=9606 GN=PGK1 PE=1 SV=3;sp|P00558-2|PGK1_HUMAN Isoform 2 of Phosphoglycerate kinase 1 OS=Homo sapiens OX=9606 GN=PGK1	3	16	44.614	0	110.58	250520000	3045300	22053000	0	21747000	531680	774590	475320	28340000	0	157390000	0	16168000
S4R3H4;E7EQT4;Q9UKV3;Q9UKV3-3;Q9UKV3-2;G3V3B0	Apoptotic chromatin condensation inducer in the nucleus	ACIN1	tr|S4R3H4|S4R3H4_HUMAN Apoptotic chromatin condensation inducer in the nucleus OS=Homo sapiens OX=9606 GN=ACIN1 PE=1 SV=1;tr|E7EQT4|E7EQT4_HUMAN Apoptotic chromatin condensation inducer in the nucleus OS=Homo sapiens OX=9606 GN=ACIN1 PE=1 SV=2;sp|Q9UKV3|AC	6	38	145.44	0	232.99	249430000	2509000	16704000	10575000	43701000	23989000	240720	80575000	35084000	11601000	0	24026000	430300
Q15459;Q15459-2;H7C1L2;F8WB66;F8WC79	Splicing factor 3A subunit 1	SF3A1	sp|Q15459|SF3A1_HUMAN Splicing factor 3A subunit 1 OS=Homo sapiens OX=9606 GN=SF3A1 PE=1 SV=1;sp|Q15459-2|SF3A1_HUMAN Isoform 2 of Splicing factor 3A subunit 1 OS=Homo sapiens OX=9606 GN=SF3A1	5	31	88.885	0	108.29	248530000	1099500	4094400	54376000	9975900	14067000	0	54647000	10798000	25097000	0	74377000	0
Q14974;J3KTM9;Q14974-2;J3QR48;J3QKQ5;J3QRG4	Importin subunit beta-1	KPNB1	sp|Q14974|IMB1_HUMAN Importin subunit beta-1 OS=Homo sapiens OX=9606 GN=KPNB1 PE=1 SV=2;tr|J3KTM9|J3KTM9_HUMAN Importin subunit beta-1 (Fragment) OS=Homo sapiens OX=9606 GN=KPNB1 PE=1 SV=1;sp|Q14974-2|IMB1_HUMAN Isoform 2 of Importin subunit beta-1 OS=Homo	6	25	97.169	0	210.54	247910000	420520	0	5176900	0	285540	0	2451500	0	198900000	0	40677000	0
P82979;F8VZQ9;H0YHG0;F8VS12	SAP domain-containing ribonucleoprotein	SARNP	sp|P82979|SARNP_HUMAN SAP domain-containing ribonucleoprotein OS=Homo sapiens OX=9606 GN=SARNP PE=1 SV=3;tr|F8VZQ9|F8VZQ9_HUMAN SAP domain-containing ribonucleoprotein OS=Homo sapiens OX=9606 GN=SARNP PE=1 SV=1;tr|H0YHG0|H0YHG0_HUMAN Uncharacterized protei	4	7	23.671	0	27.065	246330000	0	0	0	12269000	0	0	0	0	0	146430000	0	87627000
P53618;E9PP73;E9PP63;E9PKQ1	Coatomer subunit beta	COPB1	sp|P53618|COPB_HUMAN Coatomer subunit beta OS=Homo sapiens OX=9606 GN=COPB1 PE=1 SV=3;tr|E9PP73|E9PP73_HUMAN Coatomer subunit beta (Fragment) OS=Homo sapiens OX=9606 GN=COPB1 PE=1 SV=8	4	35	107.14	0	189.15	244150000	322760	0	436900	0	0	0	1877100	0	107720000	0	133790000	0
Q15269;A0A0B4J2E5;C9J544;A0A096LPI6;A0A0J9YX21	Periodic tryptophan protein 2 homolog	PWP2	sp|Q15269|PWP2_HUMAN Periodic tryptophan protein 2 homolog OS=Homo sapiens OX=9606 GN=PWP2 PE=2 SV=2;tr|A0A0B4J2E5|A0A0B4J2E5_HUMAN Uncharacterized protein OS=Homo sapiens OX=9606 GN=LOC102724159 PE=1 SV=1	5	27	102.45	0	150.83	242170000	12341000	5260000	67207000	27986000	31717000	0	71189000	2002000	6631900	0	17837000	0
B7Z6D5;Q96GQ7;A0A087X059;A0A087WYH5	Probable ATP-dependent RNA helicase DDX27	DDX27	tr|B7Z6D5|B7Z6D5_HUMAN RNA helicase OS=Homo sapiens OX=9606 GN=DDX27 PE=1 SV=1;sp|Q96GQ7|DDX27_HUMAN Probable ATP-dependent RNA helicase DDX27 OS=Homo sapiens OX=9606 GN=DDX27 PE=1 SV=2	4	21	86.604	0	97.046	239360000	2929300	12556000	37144000	21433000	23045000	0	42268000	3249400	57903000	0	38836000	0
P29401;P29401-2;A0A0B4J1R6;E9PFF2;F8W888;F8WAX4	Transketolase	TKT	sp|P29401|TKT_HUMAN Transketolase OS=Homo sapiens OX=9606 GN=TKT PE=1 SV=3;sp|P29401-2|TKT_HUMAN Isoform 2 of Transketolase OS=Homo sapiens OX=9606 GN=TKT;tr|A0A0B4J1R6|A0A0B4J1R6_HUMAN Transketolase OS=Homo sapiens OX=9606 GN=TKT PE=1 SV=1;tr|E9PFF2|E9PFF	6	13	67.877	0	57.836	237730000	4622600	28812000	0	28090000	4850300	0	559050	32876000	0	132210000	0	5707700
Q6NZI2;Q6NZI2-2;Q6NZI2-3	Polymerase I and transcript release factor	PTRF	sp|Q6NZI2|CAVN1_HUMAN Caveolae-associated protein 1 OS=Homo sapiens OX=9606 GN=CAVIN1 PE=1 SV=1;sp|Q6NZI2-2|CAVN1_HUMAN Isoform 2 of Caveolae-associated protein 1 OS=Homo sapiens OX=9606 GN=CAVIN1	3	8	43.476	0	139.95	235140000	0	0	0	0	0	0	0	0	0	226290000	0	8842500
Q8TED0;Q8TED0-3;H0Y8P4;Q8TED0-2;D6RF65;REV__Q8TED0-2;REV__Q8TED0-3;REV__Q8TED0;REV__H0Y8P4	U3 small nucleolar RNA-associated protein 15 homolog	UTP15	sp|Q8TED0|UTP15_HUMAN U3 small nucleolar RNA-associated protein 15 homolog OS=Homo sapiens OX=9606 GN=UTP15 PE=1 SV=3;sp|Q8TED0-3|UTP15_HUMAN Isoform 3 of U3 small nucleolar RNA-associated protein 15 homolog OS=Homo sapiens OX=9606 GN=UTP15;tr|H0Y8P4|H0Y8P	9	23	58.414	0	110.01	233610000	0	49817000	208090	99801000	2532700	2775200	446770	51910000	0	920430	766090	24436000
Q12788;J3KNP2;A0A087WYP7;H3BN88	Transducin beta-like protein 3	TBL3	sp|Q12788|TBL3_HUMAN Transducin beta-like protein 3 OS=Homo sapiens OX=9606 GN=TBL3 PE=1 SV=2;tr|J3KNP2|J3KNP2_HUMAN Transducin beta-like protein 3 (Fragment) OS=Homo sapiens OX=9606 GN=TBL3 PE=1 SV=1	4	26	89.034	0	179.35	230660000	19783000	7181300	74082000	19214000	14392000	0	61772000	3888000	11932000	0	18416000	0
P12270;P12270-2;Q5SWX9	Nucleoprotein TPR	TPR	sp|P12270|TPR_HUMAN Nucleoprotein TPR OS=Homo sapiens OX=9606 GN=TPR PE=1 SV=3	3	91	267.29	0	323.31	230270000	0	0	102970	0	0	0	0	0	229960000	0	201300	0
Q08J23;Q08J23-2;Q08J23-3;A0A140T9Y7	tRNA (cytosine(34)-C(5))-methyltransferase	NSUN2	sp|Q08J23|NSUN2_HUMAN RNA cytosine C(5)-methyltransferase NSUN2 OS=Homo sapiens OX=9606 GN=NSUN2 PE=1 SV=2;sp|Q08J23-2|NSUN2_HUMAN Isoform 2 of RNA cytosine C(5)-methyltransferase NSUN2 OS=Homo sapiens OX=9606 GN=NSUN2;sp|Q08J23-3|NSUN2_HUMAN Isoform 3 of	4	32	86.47	0	173.55	230140000	196180	272490	305670	0	184120	0	682710	0	116740000	678970	110050000	1030900
P62879;C9JIS1;C9JXA5;E7EP32;C9JZN1;Q9HAV0;H7C5J5;A0A6Q8PFW8;A0A6Q8PG88;A0A6Q8PFE0;A0A6Q8PFV8;C9JD14;P62879-2;B3KVK2	Guanine nucleotide-binding protein G(I)/G(S)/G(T) subunit beta-2;Guanine nucleotide-binding protein subunit beta-4	GNB2;GNB4	sp|P62879|GBB2_HUMAN Guanine nucleotide-binding protein G(I)/G(S)/G(T) subunit beta-2 OS=Homo sapiens OX=9606 GN=GNB2 PE=1 SV=3;tr|C9JIS1|C9JIS1_HUMAN Guanine nucleotide-binding protein G(I)/G(S)/G(T) subunit beta-2 (Fragment) OS=Homo sapiens OX=9606 GN=GN	14	7	37.331	0	10.137	228960000	0	34986000	0	64970000	0	0	0	10738000	0	111600000	0	6662700
P60842;P60842-2;J3KT12;J3QS69;J3QL43;J3KTB5;J3KSZ0;Q14240-2;Q14240;E7EQG2;J3QR64;J3QLN6;J3KTN0;J3KS25;J3QKZ9;J3KSN7;J3KS93;E7EMV8;J3KT04;J3QL52	Eukaryotic initiation factor 4A-I;Eukaryotic initiation factor 4A-II;Eukaryotic initiation factor 4A-II, N-terminally processed	EIF4A1;EIF4A2	sp|P60842|IF4A1_HUMAN Eukaryotic initiation factor 4A-I OS=Homo sapiens OX=9606 GN=EIF4A1 PE=1 SV=1;sp|P60842-2|IF4A1_HUMAN Isoform 2 of Eukaryotic initiation factor 4A-I OS=Homo sapiens OX=9606 GN=EIF4A1;tr|J3KT12|J3KT12_HUMAN RNA helicase OS=Homo sapiens	20	18	46.153	0	83.031	225220000	3798700	13001000	0	17213000	0	0	0	11848000	0	145960000	0	33401000
O94979-8;O94979;O94979-2;O94979-9;O94979-4;O94979-10;O94979-3;O94979-6;D6REX3;O94979-7;H7BXG7;D6RHZ5;O94979-5;H0Y8V7;H0Y9K1;H0Y8W8;H0YAF5;H0Y9T9;H0Y9V3;D6RCQ9;D6RE64	Protein transport protein Sec31A	SEC31A	sp|O94979-8|SC31A_HUMAN Isoform 8 of Protein transport protein Sec31A OS=Homo sapiens OX=9606 GN=SEC31A;sp|O94979|SC31A_HUMAN Protein transport protein Sec31A OS=Homo sapiens OX=9606 GN=SEC31A PE=1 SV=3;sp|O94979-2|SC31A_HUMAN Isoform 2 of Protein transpor	21	26	134.5	0	165.64	223190000	0	0	172710	0	0	0	0	0	208550000	0	14460000	0
P31689;P31689-2	DnaJ homolog subfamily A member 1	DNAJA1	sp|P31689|DNJA1_HUMAN DnaJ homolog subfamily A member 1 OS=Homo sapiens OX=9606 GN=DNAJA1 PE=1 SV=2;sp|P31689-2|DNJA1_HUMAN Isoform 2 of DnaJ homolog subfamily A member 1 OS=Homo sapiens OX=9606 GN=DNAJA1	2	9	44.868	0	50.259	221270000	0	0	0	2259200	0	0	0	0	0	211970000	0	7038500
P01040;C9J0E4	Cystatin-A;Cystatin-A, N-terminally processed	CSTA	sp|P01040|CYTA_HUMAN Cystatin-A OS=Homo sapiens OX=9606 GN=CSTA PE=1 SV=1;tr|C9J0E4|C9J0E4_HUMAN Cystatin-A OS=Homo sapiens OX=9606 GN=CSTA PE=1 SV=1	2	9	11.006	0	33.013	221020000	116600000	20046000	1925400	12874000	5288100	4232800	0	28766000	0	17825000	0	13459000
Q16891-2;Q16891;B9A067;Q16891-4;C9J406;Q16891-3;H7C463;A0A087WYS0;D6RAW4	MICOS complex subunit MIC60	IMMT	sp|Q16891-2|MIC60_HUMAN Isoform 2 of MICOS complex subunit MIC60 OS=Homo sapiens OX=9606 GN=IMMT;sp|Q16891|MIC60_HUMAN MICOS complex subunit MIC60 OS=Homo sapiens OX=9606 GN=IMMT PE=1 SV=1;tr|B9A067|B9A067_HUMAN MICOS complex subunit MIC60 OS=Homo sapiens	9	31	82.624	0	195.12	220060000	0	0	11313000	0	0	0	892920	0	75402000	0	130440000	2017000
Q7RTV0	PHD finger-like domain-containing protein 5A	PHF5A	sp|Q7RTV0|PHF5A_HUMAN PHD finger-like domain-containing protein 5A OS=Homo sapiens OX=9606 GN=PHF5A PE=1 SV=1	1	6	12.405	0	35.359	218940000	0	15251000	0	104870000	0	0	0	89038000	0	9780000	0	0
J3QRS3;P19105;O14950;P24844;J3KTJ1;P24844-2	Myosin regulatory light chain 12A;Myosin regulatory light chain 12B;Myosin regulatory light polypeptide 9	MYL12A;MYL12B;MYL9	tr|J3QRS3|J3QRS3_HUMAN Myosin regulatory light chain 12A OS=Homo sapiens OX=9606 GN=MYL12A PE=1 SV=1;sp|P19105|ML12A_HUMAN Myosin regulatory light chain 12A OS=Homo sapiens OX=9606 GN=MYL12A PE=1 SV=2;sp|O14950|ML12B_HUMAN Myosin regulatory light chain 12B	6	7	20.457	0	66.278	218870000	0	0	0	25392000	0	0	0	44742000	0	119260000	0	29470000
P26641;P26641-2	Elongation factor 1-gamma	EEF1G	sp|P26641|EF1G_HUMAN Elongation factor 1-gamma OS=Homo sapiens OX=9606 GN=EEF1G PE=1 SV=3;sp|P26641-2|EF1G_HUMAN Isoform 2 of Elongation factor 1-gamma OS=Homo sapiens OX=9606 GN=EEF1G	2	13	50.118	0	62.307	217930000	1266500	19677000	0	12003000	452600	579120	0	6201300	0	162730000	0	15024000
Q86U42-2;Q86U42;Q92843-2;B4DEH8;G3V4T2;H0YJH9;A6NDY0-2;A6NDY0;A6NDY0-4	Polyadenylate-binding protein 2	PABPN1	sp|Q86U42-2|PABP2_HUMAN Isoform 2 of Polyadenylate-binding protein 2 OS=Homo sapiens OX=9606 GN=PABPN1;sp|Q86U42|PABP2_HUMAN Polyadenylate-binding protein 2 OS=Homo sapiens OX=9606 GN=PABPN1 PE=1 SV=3;sp|Q92843-2|B2CL2_HUMAN Isoform 3 of Bcl-2-like protein	9	8	31.496	0	35.066	217380000	0	6582400	0	51849000	0	0	0	104720000	0	54238000	0	0
Q32Q12;P22392-2;J3KPD9;E7ERL0;P15531;P22392;P15531-2;E5RHP0;O60361;F6XY72;C9K028	Nucleoside diphosphate kinase;Nucleoside diphosphate kinase B;Nucleoside diphosphate kinase A;Putative nucleoside diphosphate kinase	NME1-NME2;NME2;NME1;NME2P1	tr|Q32Q12|Q32Q12_HUMAN Nucleoside diphosphate kinase OS=Homo sapiens OX=9606 GN=NME1-NME2 PE=1 SV=1;sp|P22392-2|NDKB_HUMAN Isoform 3 of Nucleoside diphosphate kinase B OS=Homo sapiens OX=9606 GN=NME2;tr|J3KPD9|J3KPD9_HUMAN NME1-NME2 readthrough OS=Homo sap	11	8	32.642	0	20.372	217160000	0	12475000	0	22226000	0	0	0	17954000	0	148510000	0	15995000
P53999;D6RC37;D6R970	Activated RNA polymerase II transcriptional coactivator p15	SUB1	sp|P53999|TCP4_HUMAN Activated RNA polymerase II transcriptional coactivator p15 OS=Homo sapiens OX=9606 GN=SUB1 PE=1 SV=3	3	4	14.395	0	6.0118	216430000	0	10631000	0	25285000	0	13876000	0	119810000	0	34757000	0	12072000
P09382;F8WEI7	Galectin-1	LGALS1	sp|P09382|LEG1_HUMAN Galectin-1 OS=Homo sapiens OX=9606 GN=LGALS1 PE=1 SV=2	2	6	14.716	0	72.375	215690000	0	7593800	925630	52670000	0	0	0	90374000	0	50118000	0	14005000
P12956;B1AHC9;P12956-2	X-ray repair cross-complementing protein 6	XRCC6	sp|P12956|XRCC6_HUMAN X-ray repair cross-complementing protein 6 OS=Homo sapiens OX=9606 GN=XRCC6 PE=1 SV=2;tr|B1AHC9|B1AHC9_HUMAN ATP-dependent DNA helicase 2 subunit 1 OS=Homo sapiens OX=9606 GN=XRCC6 PE=1 SV=1;sp|P12956-2|XRCC6_HUMAN Isoform 2 of X-ray	3	21	69.842	0	83.541	214680000	0	8033000	5142400	50400000	4884700	668860	440220	100680000	0	37188000	0	7242100
Q2TAY7;Q2TAY7-2	WD40 repeat-containing protein SMU1;WD40 repeat-containing protein SMU1, N-terminally processed	SMU1	sp|Q2TAY7|SMU1_HUMAN WD40 repeat-containing protein SMU1 OS=Homo sapiens OX=9606 GN=SMU1 PE=1 SV=2;sp|Q2TAY7-2|SMU1_HUMAN Isoform 2 of WD40 repeat-containing protein SMU1 OS=Homo sapiens OX=9606 GN=SMU1	2	15	57.543	0	71.582	212830000	0	29136000	0	84276000	0	735510	0	45220000	0	51064000	0	2400800
O15145;F8VR50;C9JZD1	Actin-related protein 2/3 complex subunit 3	ARPC3	sp|O15145|ARPC3_HUMAN Actin-related protein 2/3 complex subunit 3 OS=Homo sapiens OX=9606 GN=ARPC3 PE=1 SV=3	3	3	20.546	0	23.76	211240000	0	0	0	883440	0	0	0	4256000	0	107040000	0	99066000
A0A0A6YYI3;A0A0B4J1V8;Q9NQ55-2;Q9NQ55;Q9NQ55-3;A8MV53;C9J3W3;H7C446;C9JHF7	Suppressor of SWI4 1 homolog	PPAN-P2RY11;PPAN	tr|A0A0A6YYI3|A0A0A6YYI3_HUMAN Protein PPAN-P2RY11 OS=Homo sapiens OX=9606 GN=PPAN-P2RY11 PE=4 SV=1;tr|A0A0B4J1V8|A0A0B4J1V8_HUMAN HCG2039996 OS=Homo sapiens OX=9606 GN=PPAN-P2RY11 PE=3 SV=1;sp|Q9NQ55-2|SSF1_HUMAN Isoform 2 of Suppressor of SWI4 1 homolog	9	13	58.199	0	64.114	210650000	0	25252000	0	104060000	2607100	1500800	0	37974000	0	2186100	2567800	34501000
Q13501;Q13501-2;E7EMC7;E9PFW8;E3W990;C9JRJ8;D6RBF1;C9J6J8	Sequestosome-1	SQSTM1	sp|Q13501|SQSTM_HUMAN Sequestosome-1 OS=Homo sapiens OX=9606 GN=SQSTM1 PE=1 SV=1;sp|Q13501-2|SQSTM_HUMAN Isoform 2 of Sequestosome-1 OS=Homo sapiens OX=9606 GN=SQSTM1;tr|E7EMC7|E7EMC7_HUMAN Sequestosome-1 OS=Homo sapiens OX=9606 GN=SQSTM1 PE=1 SV=1	8	10	47.687	0	289.18	208980000	0	0	0	0	0	0	0	0	0	145300000	562650	63125000
Q15397;S4R3K8	Pumilio domain-containing protein KIAA0020	KIAA0020	sp|Q15397|PUM3_HUMAN Pumilio homolog 3 OS=Homo sapiens OX=9606 GN=PUM3 PE=1 SV=3	2	23	73.584	0	107.86	205760000	0	18112000	1559800	99869000	10979000	0	0	44491000	1865500	28879000	0	0
Q9UHB6-4;Q9UHB6-5	LIM domain and actin-binding protein 1	LIMA1	sp|Q9UHB6-4|LIMA1_HUMAN Isoform 4 of LIM domain and actin-binding protein 1 OS=Homo sapiens OX=9606 GN=LIMA1;sp|Q9UHB6-5|LIMA1_HUMAN Isoform 5 of LIM domain and actin-binding protein 1 OS=Homo sapiens OX=9606 GN=LIMA1	2	32	85.223	0	222.21	205150000	0	1405200	0	3871900	0	0	4050000	2828900	179340000	12175000	1472000	0
Q9BXY0;H0YBV6	Protein MAK16 homolog	MAK16	sp|Q9BXY0|MAK16_HUMAN Protein MAK16 homolog OS=Homo sapiens OX=9606 GN=MAK16 PE=1 SV=2;tr|H0YBV6|H0YBV6_HUMAN Protein MAK16 homolog (Fragment) OS=Homo sapiens OX=9606 GN=MAK16 PE=1 SV=1	2	9	35.368	0	48.088	205070000	0	53268000	0	69135000	0	0	0	39407000	0	13403000	0	29860000
P31944	Caspase-14;Caspase-14 subunit p17, mature form;Caspase-14 subunit p10, mature form;Caspase-14 subunit p20, intermediate form;Caspase-14 subunit p8, intermediate form	CASP14	sp|P31944|CASPE_HUMAN Caspase-14 OS=Homo sapiens OX=9606 GN=CASP14 PE=1 SV=2	1	19	27.679	0	98.901	203680000	192590000	1191300	0	1039200	0	0	291500	7034500	0	0	0	1530800
Q9BVP2-2;Q9BVP2;C9JYH9;C9JZT7;B4DMU5	Guanine nucleotide-binding protein-like 3	GNL3	sp|Q9BVP2-2|GNL3_HUMAN Isoform 2 of Guanine nucleotide-binding protein-like 3 OS=Homo sapiens OX=9606 GN=GNL3;sp|Q9BVP2|GNL3_HUMAN Guanine nucleotide-binding protein-like 3 OS=Homo sapiens OX=9606 GN=GNL3 PE=1 SV=2	5	15	60.54	0	71.742	202850000	0	20038000	0	48798000	7443400	0	0	53577000	0	26065000	0	46926000
O60568;H7C2V1;H7C2S8;H7C0B8;C9JIX5;H7C2A8;C9JU11	Procollagen-lysine,2-oxoglutarate 5-dioxygenase 3	PLOD3	sp|O60568|PLOD3_HUMAN Multifunctional procollagen lysine hydroxylase and glycosyltransferase LH3 OS=Homo sapiens OX=9606 GN=PLOD3 PE=1 SV=1	7	23	84.784	0	73.474	197130000	31182000	4374300	67354000	9236100	9547600	0	34167000	0	11276000	0	14903000	15085000
Q14677-3;Q14677-2	Clathrin interactor 1	CLINT1	sp|Q14677-3|EPN4_HUMAN Isoform 3 of Clathrin interactor 1 OS=Homo sapiens OX=9606 GN=CLINT1;sp|Q14677-2|EPN4_HUMAN Isoform 2 of Clathrin interactor 1 OS=Homo sapiens OX=9606 GN=CLINT1	2	15	70.294	0	103.16	197030000	0	0	0	0	0	0	0	0	194340000	0	1190800	1506300
P26038	Moesin	MSN	sp|P26038|MOES_HUMAN Moesin OS=Homo sapiens OX=9606 GN=MSN PE=1 SV=3	1	29	67.819	0	95.645	196820000	3200300	4339600	35123000	11863000	3485100	276600	94858000	6279000	33926000	2305600	208640	952660
P55735;P55735-2;P55735-4;P55735-3;A8MXL6;E7ERC8	Protein SEC13 homolog	SEC13	sp|P55735|SEC13_HUMAN Protein SEC13 homolog OS=Homo sapiens OX=9606 GN=SEC13 PE=1 SV=3;sp|P55735-2|SEC13_HUMAN Isoform 2 of Protein SEC13 homolog OS=Homo sapiens OX=9606 GN=SEC13;sp|P55735-4|SEC13_HUMAN Isoform 4 of Protein SEC13 homolog OS=Homo sapiens OX	6	8	35.54	0	53.786	195640000	0	0	0	0	0	0	0	0	0	182820000	0	12829000
Q15424;Q15424-4;Q15424-3;Q15424-2;K7EII0;K7ES42	Scaffold attachment factor B1	SAFB	sp|Q15424|SAFB1_HUMAN Scaffold attachment factor B1 OS=Homo sapiens OX=9606 GN=SAFB PE=1 SV=4;sp|Q15424-4|SAFB1_HUMAN Isoform 4 of Scaffold attachment factor B1 OS=Homo sapiens OX=9606 GN=SAFB;sp|Q15424-3|SAFB1_HUMAN Isoform 3 of Scaffold attachment factor	6	30	102.64	0	200.6	194280000	1691300	0	10798000	0	1493200	0	20417000	0	140620000	0	19267000	0
P06576;H0YH81;F8W079;F8W0P7;H0YI37	ATP synthase subunit beta, mitochondrial;ATP synthase subunit beta	ATP5B	sp|P06576|ATPB_HUMAN ATP synthase subunit beta, mitochondrial OS=Homo sapiens OX=9606 GN=ATP5F1B PE=1 SV=3;tr|H0YH81|H0YH81_HUMAN ATP synthase subunit beta (Fragment) OS=Homo sapiens OX=9606 GN=ATP5F1B PE=1 SV=1;tr|F8W079|F8W079_HUMAN ATP synthase subunit	5	17	56.559	0	181.03	190990000	1738000	12539000	0	3442600	0	0	0	5112000	0	161290000	0	6867100
A0A1X7SBZ2;A0A5H1ZRQ2;Q92841;Q92841-1;Q92841-3;Q92841-2;A0A0U1RQJ0	Probable ATP-dependent RNA helicase DDX17	DDX17	tr|A0A1X7SBZ2|A0A1X7SBZ2_HUMAN RNA helicase OS=Homo sapiens OX=9606 GN=DDX17 PE=1 SV=1;tr|A0A5H1ZRQ2|A0A5H1ZRQ2_HUMAN RNA helicase OS=Homo sapiens OX=9606 GN=DDX17 PE=1 SV=1;sp|Q92841|DDX17_HUMAN Probable ATP-dependent RNA helicase DDX17 OS=Homo sapiens OX	7	26	80.253	0	117.21	190240000	256710	6489700	7781400	39344000	382060	0	2375400	26668000	22864000	42527000	3365700	38186000
P27797;K7EJB9;K7EL50	Calreticulin	CALR	sp|P27797|CALR_HUMAN Calreticulin OS=Homo sapiens OX=9606 GN=CALR PE=1 SV=1;tr|K7EJB9|K7EJB9_HUMAN Calreticulin (Fragment) OS=Homo sapiens OX=9606 GN=CALR PE=1 SV=1	3	13	48.141	0	111.83	188550000	381390	50932000	0	38520000	468660	1707000	0	34703000	0	58986000	0	2847900
P49736;H0Y8E6;F8WDM3	DNA replication licensing factor MCM2	MCM2	sp|P49736|MCM2_HUMAN DNA replication licensing factor MCM2 OS=Homo sapiens OX=9606 GN=MCM2 PE=1 SV=4;tr|H0Y8E6|H0Y8E6_HUMAN DNA replication licensing factor MCM2 (Fragment) OS=Homo sapiens OX=9606 GN=MCM2 PE=1 SV=1	3	31	101.89	0	187.96	186990000	501600	0	3738400	0	0	0	3310400	0	179440000	0	0	0
O60506-2;O60506;O60506-4;O60506-3;B7Z645;O60506-5;F6UXX1	Heterogeneous nuclear ribonucleoprotein Q	SYNCRIP	sp|O60506-2|HNRPQ_HUMAN Isoform 2 of Heterogeneous nuclear ribonucleoprotein Q OS=Homo sapiens OX=9606 GN=SYNCRIP;sp|O60506|HNRPQ_HUMAN Heterogeneous nuclear ribonucleoprotein Q OS=Homo sapiens OX=9606 GN=SYNCRIP PE=1 SV=2;sp|O60506-4|HNRPQ_HUMAN Isoform 4	7	22	65.681	0	191.26	185930000	0	7129200	4313200	43414000	2269000	0	3341200	50848000	5010200	61720000	0	7887800
Q5BKZ1;A0A0A0MRN4;Q5BKZ1-2;E2QRN4	DBIRD complex subunit ZNF326	ZNF326	sp|Q5BKZ1|ZN326_HUMAN DBIRD complex subunit ZNF326 OS=Homo sapiens OX=9606 GN=ZNF326 PE=1 SV=2;tr|A0A0A0MRN4|A0A0A0MRN4_HUMAN DBIRD complex subunit ZNF326 OS=Homo sapiens OX=9606 GN=ZNF326 PE=1 SV=1	4	17	65.653	0	107.13	185520000	0	610750	1269300	2204700	0	0	1095500	524020	172340000	5512700	0	1964600
A6NHQ2	rRNA/tRNA 2-O-methyltransferase fibrillarin-like protein 1	FBLL1	sp|A6NHQ2|FBLL1_HUMAN rRNA/tRNA 2-O-methyltransferase fibrillarin-like protein 1 OS=Homo sapiens OX=9606 GN=FBLL1 PE=3 SV=2	1	4	34.803	0	4.5716	183510000	0	56185000	0	53286000	1911700	10276000	0	29967000	0	0	0	31886000
Q9UNX4;Q6PDA5	WD repeat-containing protein 3	WDR3	sp|Q9UNX4|WDR3_HUMAN WD repeat-containing protein 3 OS=Homo sapiens OX=9606 GN=WDR3 PE=1 SV=1	2	35	106.1	0	221.66	182670000	14557000	10357000	38315000	24695000	14616000	184240	52870000	2877200	6631300	0	17566000	0
O95782-2;O95782;M0R2D9;E9PPZ3;E9PS94;E9PPY8	AP-2 complex subunit alpha-1	AP2A1	sp|O95782-2|AP2A1_HUMAN Isoform B of AP-2 complex subunit alpha-1 OS=Homo sapiens OX=9606 GN=AP2A1;sp|O95782|AP2A1_HUMAN AP-2 complex subunit alpha-1 OS=Homo sapiens OX=9606 GN=AP2A1 PE=1 SV=3	6	37	105.36	0	146.6	180560000	0	0	0	0	0	0	0	0	164520000	0	16043000	0
A0A3B3ITZ9;Q9Y2W1	Thyroid hormone receptor-associated protein 3	THRAP3	tr|A0A3B3ITZ9|A0A3B3ITZ9_HUMAN Thyroid hormone receptor-associated protein 3 OS=Homo sapiens OX=9606 GN=THRAP3 PE=1 SV=1;sp|Q9Y2W1|TR150_HUMAN Thyroid hormone receptor-associated protein 3 OS=Homo sapiens OX=9606 GN=THRAP3 PE=1 SV=2	2	23	103.52	0	119.78	180140000	0	0	0	4742400	0	0	6465700	427690	159490000	0	9011700	0
Q8N1F7;H3BVG0;Q8N1F7-2;H3BM93;H3BRI8;H3BNN5;H3BV11;H3BP95;H3BMX0;H3BPA9;H3BV15;H3BRD9;H3BVE2;H3BNG7	Nuclear pore complex protein Nup93	NUP93	sp|Q8N1F7|NUP93_HUMAN Nuclear pore complex protein Nup93 OS=Homo sapiens OX=9606 GN=NUP93 PE=1 SV=2;tr|H3BVG0|H3BVG0_HUMAN Nuclear pore complex protein Nup93 OS=Homo sapiens OX=9606 GN=NUP93 PE=1 SV=1;sp|Q8N1F7-2|NUP93_HUMAN Isoform 2 of Nuclear pore compl	14	33	93.487	0	147.99	176690000	0	0	0	0	0	0	0	0	155990000	0	20698000	0
P48681	Nestin	NES	sp|P48681|NEST_HUMAN Nestin OS=Homo sapiens OX=9606 GN=NES PE=1 SV=2	1	51	177.44	0	323.31	175570000	8794800	1383800	23176000	2556100	21975000	0	54763000	1814000	4486100	0	56625000	0
Q9NZT1	Calmodulin-like protein 5	CALML5	sp|Q9NZT1|CALL5_HUMAN Calmodulin-like protein 5 OS=Homo sapiens OX=9606 GN=CALML5 PE=1 SV=2	1	9	15.892	0	144.16	175180000	172850000	0	0	0	2322300	0	0	0	0	0	0	0
Q02880-2;Q02880;E9PCY5;H7BZ82	DNA topoisomerase 2-beta;DNA topoisomerase 2	TOP2B	sp|Q02880-2|TOP2B_HUMAN Isoform Beta-1 of DNA topoisomerase 2-beta OS=Homo sapiens OX=9606 GN=TOP2B;sp|Q02880|TOP2B_HUMAN DNA topoisomerase 2-beta OS=Homo sapiens OX=9606 GN=TOP2B PE=1 SV=3;tr|E9PCY5|E9PCY5_HUMAN DNA topoisomerase 2 (Fragment) OS=Homo sapi	4	58	182.66	0	256.65	174190000	19920000	5408100	55221000	6872000	10153000	0	72923000	2216300	422480	0	1058200	0
O15213	WD repeat-containing protein 46	WDR46	sp|O15213|WDR46_HUMAN WD repeat-containing protein 46 OS=Homo sapiens OX=9606 GN=WDR46 PE=1 SV=3	1	16	68.07	0	65.908	171180000	0	28810000	3343800	52478000	15838000	0	3047200	34951000	0	0	0	32716000
P13010;C9JZ81;H7C0H9	X-ray repair cross-complementing protein 5	XRCC5	sp|P13010|XRCC5_HUMAN X-ray repair cross-complementing protein 5 OS=Homo sapiens OX=9606 GN=XRCC5 PE=1 SV=3	3	22	82.704	0	106.12	170490000	4329300	2863500	44165000	7775800	3095500	0	70632000	3692700	31879000	0	2053900	0
Q9UQE7	Structural maintenance of chromosomes protein 3	SMC3	sp|Q9UQE7|SMC3_HUMAN Structural maintenance of chromosomes protein 3 OS=Homo sapiens OX=9606 GN=SMC3 PE=1 SV=2	1	48	141.54	0	323.31	170290000	189020	0	42695000	3696700	53699	0	23018000	0	89908000	0	10727000	0
Q5QJE6;J3KP30;E9PRB3	Deoxynucleotidyltransferase terminal-interacting protein 2	DNTTIP2	sp|Q5QJE6|TDIF2_HUMAN Deoxynucleotidyltransferase terminal-interacting protein 2 OS=Homo sapiens OX=9606 GN=DNTTIP2 PE=1 SV=2;tr|J3KP30|J3KP30_HUMAN Deoxynucleotidyltransferase terminal-interacting protein 2 OS=Homo sapiens OX=9606 GN=DNTTIP2 PE=1 SV=1	3	21	84.468	0	165.16	168700000	8819400	8785900	17189000	18995000	7135400	0	38053000	12519000	4002600	0	52706000	492520
P25205;P25205-2;J3KQ69;A0A499FHX9;Q7Z6P5	DNA replication licensing factor MCM3	MCM3	sp|P25205|MCM3_HUMAN DNA replication licensing factor MCM3 OS=Homo sapiens OX=9606 GN=MCM3 PE=1 SV=3;sp|P25205-2|MCM3_HUMAN Isoform 2 of DNA replication licensing factor MCM3 OS=Homo sapiens OX=9606 GN=MCM3;tr|J3KQ69|J3KQ69_HUMAN DNA helicase OS=Homo sapie	5	37	90.98	0	231.81	167420000	186340	961090	2031800	684040	768990	0	5043200	0	153460000	854810	3427400	0
P27348;E9PG15	14-3-3 protein theta	YWHAQ	sp|P27348|1433T_HUMAN 14-3-3 protein theta OS=Homo sapiens OX=9606 GN=YWHAQ PE=1 SV=1	2	9	27.764	0	101.75	166650000	0	0	0	0	0	0	0	1041800	0	160180000	0	5428700
Q969X6;H3BSH7;Q969X6-3;A0A0J9YWM9;Q969X6-2;A0A0J9YWK2;A0A0J9YXV4;H3BRM8;H3BPD7;I3L4T9;J3KSI1;A0A0J9YX18;J3KSE6;J3KTR0	Cirhin	CIRH1A	sp|Q969X6|UTP4_HUMAN U3 small nucleolar RNA-associated protein 4 homolog OS=Homo sapiens OX=9606 GN=UTP4 PE=1 SV=1;tr|H3BSH7|H3BSH7_HUMAN U3 small nucleolar RNA-associated protein 4 homolog (Fragment) OS=Homo sapiens OX=9606 GN=UTP4 PE=1 SV=1;sp|Q969X6-3|U	14	19	76.889	0	132.88	166460000	750970	24022000	2847900	66013000	12135000	0	1606900	42796000	0	0	11327000	4964400
Q49AN9;F5H013;P62308;A8MWD9;C9JVQ0	Small nuclear ribonucleoprotein G;Putative small nuclear ribonucleoprotein G-like protein 15	SNRPG;SNRPGP15	tr|Q49AN9|Q49AN9_HUMAN Small nuclear ribonucleoprotein G OS=Homo sapiens OX=9606 GN=SNRPG PE=1 SV=1;tr|F5H013|F5H013_HUMAN Small nuclear ribonucleoprotein G OS=Homo sapiens OX=9606 GN=SNRPG PE=1 SV=1;sp|P62308|RUXG_HUMAN Small nuclear ribonucleoprotein G O	5	2	7.1013	0	4.1529	165350000	0	0	0	12817000	0	0	0	50888000	0	73397000	0	28252000
J3KS05;P83916;B5MD17;K7ELA4;C9JWS9	Chromobox protein homolog 1	CBX1	tr|J3KS05|J3KS05_HUMAN Chromobox protein homolog 1 (Fragment) OS=Homo sapiens OX=9606 GN=CBX1 PE=1 SV=8;sp|P83916|CBX1_HUMAN Chromobox protein homolog 1 OS=Homo sapiens OX=9606 GN=CBX1 PE=1 SV=1;tr|B5MD17|B5MD17_HUMAN Chromobox protein homolog 1 (Fragment)	5	5	20.03	0	15.924	164860000	0	4773000	0	49268000	0	0	0	110820000	0	0	0	0
Q04837;C9K0U8;A0A0G2JLD8;E7EUY5	Single-stranded DNA-binding protein, mitochondrial	SSBP1	sp|Q04837|SSBP_HUMAN Single-stranded DNA-binding protein, mitochondrial OS=Homo sapiens OX=9606 GN=SSBP1 PE=1 SV=1;tr|C9K0U8|C9K0U8_HUMAN Single-stranded DNA-binding protein, mitochondrial (Fragment) OS=Homo sapiens OX=9606 GN=SSBP1 PE=1 SV=1;tr|A0A0G2JLD8	4	4	17.259	0	32.594	164070000	0	0	0	6479300	0	0	0	22116000	0	76984000	0	58492000
Q9Y3B9	RRP15-like protein	RRP15	sp|Q9Y3B9|RRP15_HUMAN RRP15-like protein OS=Homo sapiens OX=9606 GN=RRP15 PE=1 SV=2	1	6	31.484	0	22.149	163320000	0	14339000	0	38235000	0	2645200	0	54633000	0	0	0	53471000
E9PNW4;A0A2U3TZL5;P13987;P13987-2;H0YET2	CD59 glycoprotein	CD59	tr|E9PNW4|E9PNW4_HUMAN CD59 glycoprotein OS=Homo sapiens OX=9606 PE=1 SV=1;tr|A0A2U3TZL5|A0A2U3TZL5_HUMAN CD59 glycoprotein (Fragment) OS=Homo sapiens OX=9606 GN=CD59 PE=1 SV=1;sp|P13987|CD59_HUMAN CD59 glycoprotein OS=Homo sapiens OX=9606 GN=CD59 PE=1 SV=	5	4	11.985	0	20.343	163030000	0	16556000	0	58301000	0	0	0	65520000	0	0	0	22652000
Q16531;F5GY55;Q16531-2;F5H2L3;F5GZY8;F5GWI0;F5GYG8;F5H198	DNA damage-binding protein 1	DDB1	sp|Q16531|DDB1_HUMAN DNA damage-binding protein 1 OS=Homo sapiens OX=9606 GN=DDB1 PE=1 SV=1;tr|F5GY55|F5GY55_HUMAN DNA damage-binding protein 1 OS=Homo sapiens OX=9606 GN=DDB1 PE=1 SV=1	8	37	126.97	0	155.89	162450000	16368000	1263900	46540000	2820300	8363800	0	48448000	2926900	33453000	0	2270400	0
F8WE41;P52298-3;P52298	Nuclear cap-binding protein subunit 2	NCBP2	tr|F8WE41|F8WE41_HUMAN Nuclear cap-binding protein subunit 2 OS=Homo sapiens OX=9606 GN=NCBP2 PE=1 SV=1;sp|P52298-3|NCBP2_HUMAN Isoform 3 of Nuclear cap-binding protein subunit 2 OS=Homo sapiens OX=9606 GN=NCBP2;sp|P52298|NCBP2_HUMAN Nuclear cap-binding pr	3	1	6.199	0	11.182	160620000	0	0	0	39731000	0	0	0	55030000	0	65854000	0	0
P12004	Proliferating cell nuclear antigen	PCNA	sp|P12004|PCNA_HUMAN Proliferating cell nuclear antigen OS=Homo sapiens OX=9606 GN=PCNA PE=1 SV=1	1	9	28.768	0	142.68	159970000	0	14430000	0	61946000	0	0	0	38606000	0	34013000	0	10977000
P05109	Protein S100-A8;Protein S100-A8, N-terminally processed	S100A8	sp|P05109|S10A8_HUMAN Protein S100-A8 OS=Homo sapiens OX=9606 GN=S100A8 PE=1 SV=1	1	6	10.834	0	23.84	158680000	83745000	24879000	0	6080200	0	1576600	2142300	7915400	0	12375000	0	19968000
F5GZS6;J3KPF3;P08195-3;P08195;P08195-4;P08195-2;F5H0E2;H0YFS2;F5H867;F5GZI0;H0YFX4;F5GZR9	4F2 cell-surface antigen heavy chain	SLC3A2	tr|F5GZS6|F5GZS6_HUMAN 4F2 cell-surface antigen heavy chain OS=Homo sapiens OX=9606 GN=SLC3A2 PE=1 SV=1;tr|J3KPF3|J3KPF3_HUMAN 4F2 cell-surface antigen heavy chain OS=Homo sapiens OX=9606 GN=SLC3A2 PE=1 SV=1;sp|P08195-3|4F2_HUMAN Isoform 3 of 4F2 cell-surf	12	19	64.872	0	98.159	158630000	25383000	468920	30540000	0	12204000	0	32086000	456060	55225000	0	2266300	0
Q8NBJ5;M0QYH0;M0QX72	Procollagen galactosyltransferase 1	COLGALT1	sp|Q8NBJ5|GT251_HUMAN Procollagen galactosyltransferase 1 OS=Homo sapiens OX=9606 GN=COLGALT1 PE=1 SV=1	3	17	71.635	0	81.641	158290000	1630600	21484000	36557000	15940000	10099000	137210	10429000	6494100	2599600	778960	1270000	50868000
P51991-2	Heterogeneous nuclear ribonucleoprotein A3	HNRNPA3	sp|P51991-2|ROA3_HUMAN Isoform 2 of Heterogeneous nuclear ribonucleoprotein A3 OS=Homo sapiens OX=9606 GN=HNRNPA3	1	20	37.029	0	7.4781	157120000	0	18829000	0	58356000	1964500	1944400	0	46260000	0	5481400	0	24286000
F8W726;Q14157-4;Q14157-1;Q14157-3;Q14157;Q14157-5;Q5VU77;Q5VU79;Q5VU78;Q5VU81;Q5VU80;H0Y5H6;H7C2T8	Ubiquitin-associated protein 2-like	UBAP2L	tr|F8W726|F8W726_HUMAN Ubiquitin-associated protein 2-like OS=Homo sapiens OX=9606 GN=UBAP2L PE=1 SV=2;sp|Q14157-4|UBP2L_HUMAN Isoform 4 of Ubiquitin-associated protein 2-like OS=Homo sapiens OX=9606 GN=UBAP2L;sp|Q14157-1|UBP2L_HUMAN Isoform 2 of Ubiquitin	13	16	113.63	0	164.11	156930000	229340	0	328630	0	208400	0	841340	0	103520000	0	51385000	421520
C9J835;C9IZS0;C9J1W4;B7Z3P7;Q9UKV0-10;B5MCF1;Q9UKV0-6;Q9UKV0-7		HDAC9	tr|C9J835|C9J835_HUMAN Histone deacetylase (Fragment) OS=Homo sapiens OX=9606 GN=HDAC9 PE=1 SV=8;tr|C9IZS0|C9IZS0_HUMAN Histone deacetylase (Fragment) OS=Homo sapiens OX=9606 GN=HDAC9 PE=1 SV=2;tr|C9J1W4|C9J1W4_HUMAN Histone deacetylase (Fragment) OS=Homo	8	1	8.4627	0.0045755	1.4331	155940000	6955900	0	0	27932000	11239000	7350800	10491000	25248000	18859000	20686000	7901200	19272000
Q14566	DNA replication licensing factor MCM6	MCM6	sp|Q14566|MCM6_HUMAN DNA replication licensing factor MCM6 OS=Homo sapiens OX=9606 GN=MCM6 PE=1 SV=1	1	29	92.888	0	168.02	155050000	0	0	1579500	0	0	0	865390	0	146840000	0	5770300	0
F8W1N5;F8VZJ2;F8VNW4;F8W0W4;H0YHX9;Q13765;E9PAV3-2;E9PAV3;F8VZ58;Q9BZK3	Nascent polypeptide-associated complex subunit alpha;Nascent polypeptide-associated complex subunit alpha, muscle-specific form	NACA	tr|F8W1N5|F8W1N5_HUMAN Nascent polypeptide-associated complex subunit alpha (Fragment) OS=Homo sapiens OX=9606 GN=NACA PE=1 SV=1;tr|F8VZJ2|F8VZJ2_HUMAN Nascent polypeptide-associated complex subunit alpha OS=Homo sapiens OX=9606 GN=NACA PE=1 SV=1;tr|F8VNW4	10	3	7.813	0	67.724	154950000	0	26486000	0	20824000	0	0	0	13635000	0	87880000	0	6124200
P06702	Protein S100-A9	S100A9	sp|P06702|S10A9_HUMAN Protein S100-A9 OS=Homo sapiens OX=9606 GN=S100A9 PE=1 SV=1	1	4	13.242	0	58.666	154850000	49644000	7667200	0	0	0	81034000	0	7273600	0	3412200	0	5821800
A0A087WT20;Q9NV06;B3KME9;E5RHM4;A0A087X1F8;Q9NV06-2	DDB1- and CUL4-associated factor 13	DCAF13	tr|A0A087WT20|A0A087WT20_HUMAN DDB1- and CUL4-associated factor 13 OS=Homo sapiens OX=9606 GN=DCAF13 PE=1 SV=1;sp|Q9NV06|DCA13_HUMAN DDB1- and CUL4-associated factor 13 OS=Homo sapiens OX=9606 GN=DCAF13 PE=1 SV=2;tr|B3KME9|B3KME9_HUMAN DDB1- and CUL4-assoc	6	16	67.55	0	56.652	153690000	0	29769000	0	61881000	0	0	0	43172000	0	0	0	18871000
Q14683;G8JLG1;A0A6Q8PHC3;V9GY57;V9GYN9	Structural maintenance of chromosomes protein 1A;Structural maintenance of chromosomes protein	SMC1A	sp|Q14683|SMC1A_HUMAN Structural maintenance of chromosomes protein 1A OS=Homo sapiens OX=9606 GN=SMC1A PE=1 SV=2;tr|G8JLG1|G8JLG1_HUMAN Structural maintenance of chromosomes protein OS=Homo sapiens OX=9606 GN=SMC1A PE=1 SV=2;tr|A0A6Q8PHC3|A0A6Q8PHC3_HUMAN	5	44	143.23	0	164.37	153590000	71235	0	33190000	3123400	1110700	0	26318000	1600000	75664000	0	12515000	0
A0A3B3IU45;P33991;A0A3B3IT92;A0A3B3IS57;E5RG31;A0A3B3ITP6;A0A3B3IRR8;E5RFR3;A0A494C100;Q9UJA3-2;Q9UJA3-3;Q9UJA3;Q9UJA3-4	DNA replication licensing factor MCM4	MCM4	tr|A0A3B3IU45|A0A3B3IU45_HUMAN DNA helicase OS=Homo sapiens OX=9606 GN=MCM4 PE=1 SV=1;sp|P33991|MCM4_HUMAN DNA replication licensing factor MCM4 OS=Homo sapiens OX=9606 GN=MCM4 PE=1 SV=5;tr|A0A3B3IT92|A0A3B3IT92_HUMAN DNA helicase OS=Homo sapiens OX=9606 G	13	28	91.19	0	194.87	153100000	346190	0	590770	0	216010	0	1594800	0	147500000	0	2849300	0
Q13823;H0YG10	Nucleolar GTP-binding protein 2	GNL2	sp|Q13823|NOG2_HUMAN Nucleolar GTP-binding protein 2 OS=Homo sapiens OX=9606 GN=GNL2 PE=1 SV=1	2	22	83.654	0	59.573	152110000	4859600	10215000	21984000	18319000	8742300	0	38518000	1901100	8983500	0	38588000	0
P23526;P23526-2	Adenosylhomocysteinase	AHCY	sp|P23526|SAHH_HUMAN Adenosylhomocysteinase OS=Homo sapiens OX=9606 GN=AHCY PE=1 SV=4;sp|P23526-2|SAHH_HUMAN Isoform 2 of Adenosylhomocysteinase OS=Homo sapiens OX=9606 GN=AHCY	2	11	47.716	0	45.345	151360000	7005200	5187600	0	8398100	0	0	0	3284500	0	119440000	0	8036400
Q92900-2;Q92900	Regulator of nonsense transcripts 1	UPF1	sp|Q92900-2|RENT1_HUMAN Isoform 2 of Regulator of nonsense transcripts 1 OS=Homo sapiens OX=9606 GN=UPF1;sp|Q92900|RENT1_HUMAN Regulator of nonsense transcripts 1 OS=Homo sapiens OX=9606 GN=UPF1 PE=1 SV=2	2	41	123.03	0	198.09	150740000	558370	0	2032300	0	0	0	1475800	0	62538000	0	84132000	0
P14384;F8W111;F8VVI6;H0YHN7;F8VR29;F8VU13	Carboxypeptidase M	CPM	sp|P14384|CBPM_HUMAN Carboxypeptidase M OS=Homo sapiens OX=9606 GN=CPM PE=1 SV=2;tr|F8W111|F8W111_HUMAN Carboxypeptidase M (Fragment) OS=Homo sapiens OX=9606 GN=CPM PE=1 SV=1	6	9	50.513	0	29.43	150500000	1357300	26447000	0	59594000	0	0	0	27561000	0	19969000	0	15570000
O00566;U3KQ48	U3 small nucleolar ribonucleoprotein protein MPP10	MPHOSPH10	sp|O00566|MPP10_HUMAN U3 small nucleolar ribonucleoprotein protein MPP10 OS=Homo sapiens OX=9606 GN=MPHOSPH10 PE=1 SV=2	2	18	78.863	0	130.77	149470000	6179000	7516500	13095000	12583000	19584000	0	40112000	5910900	2970300	0	41517000	0
Q13867;K7ESE8;J3KSD8;K7ES02;J3KS79;K7ENH5	Bleomycin hydrolase	BLMH	sp|Q13867|BLMH_HUMAN Bleomycin hydrolase OS=Homo sapiens OX=9606 GN=BLMH PE=1 SV=1;tr|K7ESE8|K7ESE8_HUMAN Bleomycin hydrolase (Fragment) OS=Homo sapiens OX=9606 GN=BLMH PE=1 SV=1;tr|J3KSD8|J3KSD8_HUMAN Bleomycin hydrolase (Fragment) OS=Homo sapiens OX=9606	6	21	52.562	0	139.31	148730000	142250000	2038800	0	0	0	0	0	907620	0	2232600	0	1306800
K7EQA9;K7EKQ2;Q16543	Hsp90 co-chaperone Cdc37;Hsp90 co-chaperone Cdc37, N-terminally processed	CDC37	tr|K7EQA9|K7EQA9_HUMAN Hsp90 chaperone protein kinase-targeting subunit (Fragment) OS=Homo sapiens OX=9606 GN=CDC37 PE=1 SV=1;tr|K7EKQ2|K7EKQ2_HUMAN Hsp90 co-chaperone Cdc37 (Fragment) OS=Homo sapiens OX=9606 GN=CDC37 PE=1 SV=1;sp|Q16543|CDC37_HUMAN Hsp90	3	1	27.435	0.00054735	2.2233	148120000	5412200	22809000	6530100	24405000	7951700	6141200	6051700	18851000	0	44373000	5597700	0
P56182;D6RE82	Ribosomal RNA processing protein 1 homolog A	RRP1	sp|P56182|RRP1_HUMAN Ribosomal RNA processing protein 1 homolog A OS=Homo sapiens OX=9606 GN=RRP1 PE=1 SV=1	2	14	52.839	0	40.598	148060000	0	2948600	0	38553000	2235000	0	0	47627000	0	0	0	56694000
P13489;E9PMJ3;E9PLZ3;E9PIM9;H0YCR7;E9PMN0;E9PIK5;E9PMA9	Ribonuclease inhibitor	RNH1	sp|P13489|RINI_HUMAN Ribonuclease inhibitor OS=Homo sapiens OX=9606 GN=RNH1 PE=1 SV=2;tr|E9PMJ3|E9PMJ3_HUMAN Ribonuclease inhibitor (Fragment) OS=Homo sapiens OX=9606 GN=RNH1 PE=1 SV=1;tr|E9PLZ3|E9PLZ3_HUMAN Ribonuclease inhibitor (Fragment) OS=Homo sapien	8	8	49.973	0	66.376	146310000	0	0	0	0	0	0	0	0	0	45120000	0	101190000
D6RC52;D6RCB9;Q9NX24;H0YC83;J3QSY4	H/ACA ribonucleoprotein complex subunit 2	NHP2	tr|D6RC52|D6RC52_HUMAN Ribonucloprotein (Fragment) OS=Homo sapiens OX=9606 GN=NHP2 PE=1 SV=1;tr|D6RCB9|D6RCB9_HUMAN Ribonucloprotein (Fragment) OS=Homo sapiens OX=9606 GN=NHP2 PE=1 SV=1;sp|Q9NX24|NHP2_HUMAN H/ACA ribonucleoprotein complex subunit 2 OS=Homo	5	2	15.017	0	42.442	145970000	0	0	0	28920000	0	0	0	49358000	0	5682000	0	62012000
P04350;M0QY85;M0QZL7;M0R278;M0R0X0;M0QY37;M0QX14;M0QYM7;M0R042	Tubulin beta-4A chain	TUBB4A	sp|P04350|TBB4A_HUMAN Tubulin beta-4A chain OS=Homo sapiens OX=9606 GN=TUBB4A PE=1 SV=2	9	22	49.585	0	37.175	144020000	0	0	0	0	0	0	0	7135900	0	64838000	0	72045000
Q9H0A0;Q9H0A0-2;A0A087WV29;E9PMU0;E9PJN6	N-acetyltransferase 10	NAT10	sp|Q9H0A0|NAT10_HUMAN RNA cytidine acetyltransferase OS=Homo sapiens OX=9606 GN=NAT10 PE=1 SV=2;sp|Q9H0A0-2|NAT10_HUMAN Isoform 2 of RNA cytidine acetyltransferase OS=Homo sapiens OX=9606 GN=NAT10;tr|A0A087WV29|A0A087WV29_HUMAN RNA cytidine acetyltransfera	5	33	115.73	0	144.42	143660000	1816100	0	42815000	7739200	10217000	0	33321000	2670700	40090000	0	4990800	0
A0A087WUN7;H0YJ40;G3V4X6;G3V2S9;Q9GZT3-2;Q9GZT3;H0YJW7;H0YJ07;H0YJU7;H0YJI1	SRA stem-loop-interacting RNA-binding protein, mitochondrial	SLIRP	tr|A0A087WUN7|A0A087WUN7_HUMAN SRA stem-loop-interacting RNA-binding protein, mitochondrial OS=Homo sapiens OX=9606 GN=SLIRP PE=1 SV=1;tr|H0YJ40|H0YJ40_HUMAN SRA stem-loop-interacting RNA-binding protein, mitochondrial (Fragment) OS=Homo sapiens OX=9606 GN	10	6	10.353	0	27.595	142900000	0	0	0	0	0	0	0	0	0	142900000	0	0
P16403	Histone H1.2	HIST1H1C	sp|P16403|H12_HUMAN Histone H1.2 OS=Homo sapiens OX=9606 GN=H1-2 PE=1 SV=2	1	12	21.364	0	3.3923	140950000	2225100	14367000	0	32776000	3120000	14229000	4203500	66869000	3163000	0	0	0
C9J2Y9;P30876;C9J4M6;C9JMN3;C9JZW8	DNA-directed RNA polymerase;DNA-directed RNA polymerase II subunit RPB2	POLR2B	tr|C9J2Y9|C9J2Y9_HUMAN DNA-directed RNA polymerase subunit beta OS=Homo sapiens OX=9606 GN=POLR2B PE=1 SV=2;sp|P30876|RPB2_HUMAN DNA-directed RNA polymerase II subunit RPB2 OS=Homo sapiens OX=9606 GN=POLR2B PE=1 SV=1;tr|C9J4M6|C9J4M6_HUMAN DNA-directed RNA	5	41	133.06	0	186.13	140850000	6430800	2685500	25591000	3194400	5964400	0	31213000	546250	11346000	0	53879000	0
M0R0N4;M0QYZ2;P53680;M0QZ21;X6R390;P53680-2	AP-2 complex subunit sigma	AP2S1	tr|M0R0N4|M0R0N4_HUMAN AP complex subunit sigma OS=Homo sapiens OX=9606 GN=AP2S1 PE=1 SV=1;tr|M0QYZ2|M0QYZ2_HUMAN AP complex subunit sigma OS=Homo sapiens OX=9606 GN=AP2S1 PE=1 SV=1;sp|P53680|AP2S1_HUMAN AP-2 complex subunit sigma OS=Homo sapiens OX=9606 G	6	3	17.303	0	4.341	139940000	0	0	0	0	0	0	0	0	0	139940000	0	0
F5H5D3;Q9BQE3;F8VVB9;F8VQQ4;F8VRZ4;F8VS66;F8VWV9;F8VX09;F8VRK0;F8VXZ7;F8W0F6	Tubulin alpha-1C chain	TUBA1C;TUBA1B	tr|F5H5D3|F5H5D3_HUMAN Tubulin alpha chain OS=Homo sapiens OX=9606 GN=TUBA1C PE=1 SV=1;sp|Q9BQE3|TBA1C_HUMAN Tubulin alpha-1C chain OS=Homo sapiens OX=9606 GN=TUBA1C PE=1 SV=1;tr|F8VVB9|F8VVB9_HUMAN Tubulin alpha-1B chain (Fragment) OS=Homo sapiens OX=9606	11	26	57.73	0	47.378	138480000	0	1453600	0	2679000	0	1391900	0	7337200	0	49224000	0	76390000
Q9BRA2;I3L0K2;I3L3M7;I3L2R6	Thioredoxin domain-containing protein 17	TXNDC17	sp|Q9BRA2|TXD17_HUMAN Thioredoxin domain-containing protein 17 OS=Homo sapiens OX=9606 GN=TXNDC17 PE=1 SV=1;tr|I3L0K2|I3L0K2_HUMAN Thioredoxin domain-containing protein 17 OS=Homo sapiens OX=9606 GN=TXNDC17 PE=1 SV=1;tr|I3L3M7|I3L3M7_HUMAN Thioredoxin doma	4	4	13.941	0	8.9469	138420000	0	1157500	0	0	0	0	0	1528300	0	122580000	0	13150000
Q12874	Splicing factor 3A subunit 3	SF3A3	sp|Q12874|SF3A3_HUMAN Splicing factor 3A subunit 3 OS=Homo sapiens OX=9606 GN=SF3A3 PE=1 SV=1	1	11	58.848	0	167.75	137650000	0	2763200	0	41047000	576180	0	0	42827000	0	13905000	0	36531000
F8WBC0;F5H6R7;F5H7Y6;E7ESV4;F5GX62;F5GYB5;F5H4H0;F5H004;A0A075B6Q0;F5H500;F5H0B7;F5H491;F5GWU8;F5H077;F5GYH7;P61224-2;P61224-4;P61224-3;P61224;P62834	Ras-related protein Rap-1b;Ras-related protein Rap-1A	RAP1B;RAP1A	tr|F8WBC0|F8WBC0_HUMAN Ras-related protein Rap-1b (Fragment) OS=Homo sapiens OX=9606 GN=RAP1B PE=4 SV=1;tr|F5H6R7|F5H6R7_HUMAN Ras-related protein Rap-1b (Fragment) OS=Homo sapiens OX=9606 GN=RAP1B PE=1 SV=1;tr|F5H7Y6|F5H7Y6_HUMAN Ras-related protein Rap-1	20	1	3.5041	0.0045639	1.417	133590000	0	23360000	0	20069000	0	0	0	14388000	0	75769000	0	0
Q96KR1;H0Y8W1	Zinc finger RNA-binding protein	ZFR	sp|Q96KR1|ZFR_HUMAN Zinc finger RNA-binding protein OS=Homo sapiens OX=9606 GN=ZFR PE=1 SV=2	2	27	117.01	0	180.97	133500000	8395500	4452100	37529000	23002000	6324200	0	47646000	2519000	0	0	3632100	0
P14625;Q96GW1;A0A1W2PRR1;F8W026;H0YIV0;Q58FF3;F8VPC7	Endoplasmin	HSP90B1	sp|P14625|ENPL_HUMAN Endoplasmin OS=Homo sapiens OX=9606 GN=HSP90B1 PE=1 SV=1	7	21	92.468	0	86.808	132390000	24225000	2088000	19451000	1199100	9622900	0	27941000	0	44792000	0	3069000	0
Q09666;E9PQE3;E9PJZ0;E9PKR9;E9PJC6;E9PLK4;Q09666-2	Neuroblast differentiation-associated protein AHNAK	AHNAK	sp|Q09666|AHNK_HUMAN Neuroblast differentiation-associated protein AHNAK OS=Homo sapiens OX=9606 GN=AHNAK PE=1 SV=2	7	177	629.09	0	323.31	131650000	1122800	94060	435960	99900	17585000	0	10270000	0	92289000	0	9749500	0
P62306;A0A0B4J254;F8W0W6	Small nuclear ribonucleoprotein F	SNRPF	sp|P62306|RUXF_HUMAN Small nuclear ribonucleoprotein F OS=Homo sapiens OX=9606 GN=SNRPF PE=1 SV=1;tr|A0A0B4J254|A0A0B4J254_HUMAN Small nuclear ribonucleoprotein F OS=Homo sapiens OX=9606 GN=SNRPF PE=1 SV=1;tr|F8W0W6|F8W0W6_HUMAN Sm protein F OS=Homo sapien	3	5	9.7251	0	20.262	131210000	0	0	0	15159000	0	0	0	92493000	0	5426700	0	18131000
Q9HCD5;Q5JY17	Nuclear receptor coactivator 5	NCOA5	sp|Q9HCD5|NCOA5_HUMAN Nuclear receptor coactivator 5 OS=Homo sapiens OX=9606 GN=NCOA5 PE=1 SV=2	2	14	65.536	0	56.734	130400000	0	3016100	0	15250000	0	0	0	9912300	0	94070000	0	8147700
P33992;B1AHB1;B1AHA9;B1AHB2;F8WFD7	DNA replication licensing factor MCM5;DNA helicase	MCM5	sp|P33992|MCM5_HUMAN DNA replication licensing factor MCM5 OS=Homo sapiens OX=9606 GN=MCM5 PE=1 SV=5;tr|B1AHB1|B1AHB1_HUMAN DNA helicase OS=Homo sapiens OX=9606 GN=MCM5 PE=1 SV=1	5	30	82.285	0	85.686	129310000	721590	0	2277300	0	211670	0	2480900	0	117030000	0	6587600	0
P18583-7;P18583;P18583-5;P18583-9;P18583-10;P18583-3;P18583-4;P18583-2;H7C1M2;P18583-8;J3QSZ5;H7C2G8	Protein SON	SON	sp|P18583-7|SON_HUMAN Isoform G of Protein SON OS=Homo sapiens OX=9606 GN=SON;sp|P18583|SON_HUMAN Protein SON OS=Homo sapiens OX=9606 GN=SON PE=1 SV=4;sp|P18583-5|SON_HUMAN Isoform D of Protein SON OS=Homo sapiens OX=9606 GN=SON;sp|P18583-9|SON_HUMAN Isofo	12	33	259.59	0	262.31	128210000	2495300	167830	35158000	4816800	7743500	0	42984000	4473400	868670	0	29430000	67974
P20042	Eukaryotic translation initiation factor 2 subunit 2	EIF2S2	sp|P20042|IF2B_HUMAN Eukaryotic translation initiation factor 2 subunit 2 OS=Homo sapiens OX=9606 GN=EIF2S2 PE=1 SV=2	1	7	38.388	0	141.37	128210000	0	1022500	0	0	0	0	0	2392900	0	76773000	0	48019000
E9PK01;P29692;P29692-2;E9PL12;E9PI39;E9PPR1;E9PQ49;A0A087X1X7;E9PRY8;P29692-3;E9PL71;E9PMW7;E9PN91;H0YCK7;E9PIZ1;P29692-4;E9PQZ1;E9PK06;E9PK72;E9PKK3;E9PQC9;H0YE72;H0YE58;E9PJD0;E9PNW6	Elongation factor 1-delta	EEF1D	tr|E9PK01|E9PK01_HUMAN Elongation factor 1-delta (Fragment) OS=Homo sapiens OX=9606 GN=EEF1D PE=1 SV=1;sp|P29692|EF1D_HUMAN Elongation factor 1-delta OS=Homo sapiens OX=9606 GN=EEF1D PE=1 SV=5;sp|P29692-2|EF1D_HUMAN Isoform 2 of Elongation factor 1-delta O	25	7	28.821	0	45.221	127330000	0	0	0	0	0	0	0	0	0	111540000	0	15782000
Q68DM5;F5GYA2;P13051-2	Uracil-DNA glycosylase	DKFZp781L1143;UNG	tr|Q68DM5|Q68DM5_HUMAN Uracil-DNA glycosylase OS=Homo sapiens OX=9606 GN=UNG PE=1 SV=1;tr|F5GYA2|F5GYA2_HUMAN Uracil-DNA glycosylase OS=Homo sapiens OX=9606 GN=UNG PE=1 SV=1;sp|P13051-2|UNG_HUMAN Isoform 1 of Uracil-DNA glycosylase OS=Homo sapiens OX=9606	3	1	15.646	0.0031185	1.594	126250000	7888900	14184000	7499500	20543000	8110600	0	6767200	18576000	11004000	15271000	4145300	12257000
O95816;O95816-2	BAG family molecular chaperone regulator 2	BAG2	sp|O95816|BAG2_HUMAN BAG family molecular chaperone regulator 2 OS=Homo sapiens OX=9606 GN=BAG2 PE=1 SV=1;sp|O95816-2|BAG2_HUMAN Isoform 2 of BAG family molecular chaperone regulator 2 OS=Homo sapiens OX=9606 GN=BAG2	2	8	23.772	0	22.996	124540000	0	0	0	1196600	0	0	0	9836500	0	78095000	0	35415000
P09497-2;P09497;H0Y9Q6;D6RJD1	Clathrin light chain B	CLTB	sp|P09497-2|CLCB_HUMAN Isoform Non-brain of Clathrin light chain B OS=Homo sapiens OX=9606 GN=CLTB;sp|P09497|CLCB_HUMAN Clathrin light chain B OS=Homo sapiens OX=9606 GN=CLTB PE=1 SV=1	4	4	23.181	0	5.7687	124170000	0	0	0	0	0	0	0	0	0	120930000	0	3241000
J3QT28;O43684-2;O43684	Mitotic checkpoint protein BUB3	BUB3	tr|J3QT28|J3QT28_HUMAN Mitotic checkpoint protein BUB3 (Fragment) OS=Homo sapiens OX=9606 GN=BUB3 PE=1 SV=1;sp|O43684-2|BUB3_HUMAN Isoform 2 of Mitotic checkpoint protein BUB3 OS=Homo sapiens OX=9606 GN=BUB3;sp|O43684|BUB3_HUMAN Mitotic checkpoint protein	3	4	31.703	0	8.5595	123720000	7953000	19173000	16440000	23611000	17663000	0	15211000	10942000	0	6194900	0	6532200
P02545-2;Q3BDU5;Q5TCI8	Prelamin-A/C;Lamin-A/C	LMNA	sp|P02545-2|LMNA_HUMAN Isoform C of Prelamin-A/C OS=Homo sapiens OX=9606 GN=LMNA;tr|Q3BDU5|Q3BDU5_HUMAN Prelamin-A/C OS=Homo sapiens OX=9606 GN=LMNA PE=1 SV=1;tr|Q5TCI8|Q5TCI8_HUMAN Prelamin-A/C OS=Homo sapiens OX=9606 GN=LMNA PE=1 SV=1	3	52	65.134	0	40.214	122960000	0	623800	0	27388000	0	0	0	27714000	0	38896000	0	28335000
Q14692	Ribosome biogenesis protein BMS1 homolog	BMS1	sp|Q14692|BMS1_HUMAN Ribosome biogenesis protein BMS1 homolog OS=Homo sapiens OX=9606 GN=BMS1 PE=1 SV=1	1	32	145.81	0	133.46	122200000	3274200	9651100	16780000	18077000	11950000	0	29370000	4312400	2905800	0	25877000	0
Q9Y678;H0Y8X7;H0Y8G2	Coatomer subunit gamma-1	COPG1	sp|Q9Y678|COPG1_HUMAN Coatomer subunit gamma-1 OS=Homo sapiens OX=9606 GN=COPG1 PE=1 SV=1	3	24	97.717	0	148.24	122200000	0	0	0	0	0	0	0	0	57680000	0	64517000	0
P46060;H0Y4Q3;B0QYT5;B0QYT4	Ran GTPase-activating protein 1	RANGAP1	sp|P46060|RAGP1_HUMAN Ran GTPase-activating protein 1 OS=Homo sapiens OX=9606 GN=RANGAP1 PE=1 SV=1	4	16	63.541	0	73.88	122090000	189890	0	1080800	0	0	0	0	0	93962000	8714000	11679000	6467600
Q16658;C9JPH9;C9JFC0;A0A0A0MSB2	Fascin	FSCN1	sp|Q16658|FSCN1_HUMAN Fascin OS=Homo sapiens OX=9606 GN=FSCN1 PE=1 SV=3	4	10	54.529	0	26.682	122080000	7058700	23646000	0	38237000	0	0	0	12550000	0	35213000	0	5374900
Q9NY93-2;Q9NY93;H7C3E9;G3V0G3;F8WDT8;F8WEI3;H7BZN7	Probable ATP-dependent RNA helicase DDX56	DDX56	sp|Q9NY93-2|DDX56_HUMAN Isoform 2 of Probable ATP-dependent RNA helicase DDX56 OS=Homo sapiens OX=9606 GN=DDX56;sp|Q9NY93|DDX56_HUMAN Probable ATP-dependent RNA helicase DDX56 OS=Homo sapiens OX=9606 GN=DDX56 PE=1 SV=1;tr|H7C3E9|H7C3E9_HUMAN Probable ATP-d	7	14	57.274	0	51.208	122010000	0	2193000	0	35632000	0	0	0	23844000	0	15397000	0	44946000
Q02413;Q02413-2;P32926;Q86SJ6;Q86SJ6-2	Desmoglein-1	DSG1	sp|Q02413|DSG1_HUMAN Desmoglein-1 OS=Homo sapiens OX=9606 GN=DSG1 PE=1 SV=2	5	23	113.75	0	160.79	121830000	116170000	1446800	0	1782300	0	0	0	1514400	0	0	185410	736930
Q8WWM7;Q8WWM7-6;Q8WWM7-8;Q8WWM7-5;Q8WWM7-4;Q8WWM7-9;Q8WWM7-2;Q8WWM7-3;H3BUF6;Q8WWM7-7;H3BSK9;H3BUE3;H3BSQ5;H3BRB0;A0A0C4DGL7	Ataxin-2-like protein	ATXN2L	sp|Q8WWM7|ATX2L_HUMAN Ataxin-2-like protein OS=Homo sapiens OX=9606 GN=ATXN2L PE=1 SV=2;sp|Q8WWM7-6|ATX2L_HUMAN Isoform 6 of Ataxin-2-like protein OS=Homo sapiens OX=9606 GN=ATXN2L;sp|Q8WWM7-8|ATX2L_HUMAN Isoform 8 of Ataxin-2-like protein OS=Homo sapiens	15	24	113.37	0	131.26	121570000	0	0	0	0	0	0	0	0	108090000	0	13473000	0
Q03701;C9J9W7	CCAAT/enhancer-binding protein zeta	CEBPZ	sp|Q03701|CEBPZ_HUMAN CCAAT/enhancer-binding protein zeta OS=Homo sapiens OX=9606 GN=CEBPZ PE=1 SV=3	2	28	120.97	0	221.18	121370000	13264000	1788500	36536000	1312600	8158400	0	23659000	0	11456000	0	25191000	0
Q9UN86-2;Q9UN86;D6RAC7;D6RB17;D6RGJ4	Ras GTPase-activating protein-binding protein 2	G3BP2	sp|Q9UN86-2|G3BP2_HUMAN Isoform B of Ras GTPase-activating protein-binding protein 2 OS=Homo sapiens OX=9606 GN=G3BP2;sp|Q9UN86|G3BP2_HUMAN Ras GTPase-activating protein-binding protein 2 OS=Homo sapiens OX=9606 GN=G3BP2 PE=1 SV=2	5	7	50.817	0	21.346	121080000	0	0	0	2592000	0	0	0	0	0	108290000	0	10193000
Q1KMD3;H3BQZ7	Heterogeneous nuclear ribonucleoprotein U-like protein 2	HNRNPUL2;HNRNPUL2-BSCL2	sp|Q1KMD3|HNRL2_HUMAN Heterogeneous nuclear ribonucleoprotein U-like protein 2 OS=Homo sapiens OX=9606 GN=HNRNPUL2 PE=1 SV=1;tr|H3BQZ7|H3BQZ7_HUMAN HCG2044799 OS=Homo sapiens OX=9606 GN=HNRNPUL2-BSCL2 PE=4 SV=1	2	16	85.104	0	53.226	120900000	0	251100	3794700	1418200	1808500	0	5688100	1465600	101410000	0	5063500	0
O60264	SWI/SNF-related matrix-associated actin-dependent regulator of chromatin subfamily A member 5	SMARCA5	sp|O60264|SMCA5_HUMAN SWI/SNF-related matrix-associated actin-dependent regulator of chromatin subfamily A member 5 OS=Homo sapiens OX=9606 GN=SMARCA5 PE=1 SV=1	1	35	121.9	0	127.54	120470000	2157100	88129	42710000	655570	2992300	0	31470000	0	32130000	0	8266600	0
P40926;P40926-2;G3XAL0	Malate dehydrogenase, mitochondrial;Malate dehydrogenase	MDH2	sp|P40926|MDHM_HUMAN Malate dehydrogenase, mitochondrial OS=Homo sapiens OX=9606 GN=MDH2 PE=1 SV=3;sp|P40926-2|MDHM_HUMAN Isoform 2 of Malate dehydrogenase, mitochondrial OS=Homo sapiens OX=9606 GN=MDH2;tr|G3XAL0|G3XAL0_HUMAN Malate dehydrogenase OS=Homo s	3	16	35.503	0	54.976	120410000	22844000	10703000	0	5549700	0	0	0	8815300	0	69918000	0	2580500
F2Z2Y6;O95777;C9JNV3;C9JIZ0	U6 snRNA-associated Sm-like protein LSm8	LSM8	tr|F2Z2Y6|F2Z2Y6_HUMAN U6 snRNA-associated Sm-like protein LSm8 OS=Homo sapiens OX=9606 GN=LSM8 PE=1 SV=1;sp|O95777|LSM8_HUMAN U6 snRNA-associated Sm-like protein LSm8 OS=Homo sapiens OX=9606 GN=LSM8 PE=1 SV=3;tr|C9JNV3|C9JNV3_HUMAN U6 snRNA-associated Sm-	4	3	7.3713	0	12.931	120340000	0	0	0	31499000	0	0	0	39647000	0	35850000	0	13348000
Q9H583;Q5T3Q7;Q6P664	HEAT repeat-containing protein 1;HEAT repeat-containing protein 1, N-terminally processed	HEATR1	sp|Q9H583|HEAT1_HUMAN HEAT repeat-containing protein 1 OS=Homo sapiens OX=9606 GN=HEATR1 PE=1 SV=3;tr|Q5T3Q7|Q5T3Q7_HUMAN HEAT repeat-containing protein 1 OS=Homo sapiens OX=9606 GN=HEATR1 PE=1 SV=1	3	57	242.37	0	322.83	119810000	601160	0	38760000	435390	7588000	0	37132000	158860	2238900	0	32825000	65622
P31949	Protein S100-A11;Protein S100-A11, N-terminally processed	S100A11	sp|P31949|S10AB_HUMAN Protein S100-A11 OS=Homo sapiens OX=9606 GN=S100A11 PE=1 SV=2	1	5	11.74	0	10.747	119670000	43469000	1975100	0	0	0	0	0	3502100	0	70725000	0	0
Q9BWF3;E9PB51;Q9BQ04;Q9BWF3-4;E9PLB0;E9PM61;D6R9K7;U3KQD5;J3QRR5;Q9BWF3-3;Q9BWF3-2	RNA-binding protein 4;RNA-binding protein 4B	RBM4;RBM4B	sp|Q9BWF3|RBM4_HUMAN RNA-binding protein 4 OS=Homo sapiens OX=9606 GN=RBM4 PE=1 SV=1;tr|E9PB51|E9PB51_HUMAN RNA-binding protein 4 (Fragment) OS=Homo sapiens OX=9606 GN=RBM4 PE=1 SV=1;sp|Q9BQ04|RBM4B_HUMAN RNA-binding protein 4B OS=Homo sapiens OX=9606 GN=R	11	10	40.313	0	68.3	119460000	0	1596600	0	40792000	0	0	0	36129000	0	24477000	0	16464000
Q9Y277;Q9Y277-2;E5RK27;E5RFP6;E5RJN6;E5RHZ6;E5RHE1	Voltage-dependent anion-selective channel protein 3	VDAC3	sp|Q9Y277|VDAC3_HUMAN Voltage-dependent anion-selective channel protein 3 OS=Homo sapiens OX=9606 GN=VDAC3 PE=1 SV=1;sp|Q9Y277-2|VDAC3_HUMAN Isoform 2 of Voltage-dependent anion-selective channel protein 3 OS=Homo sapiens OX=9606 GN=VDAC3;tr|E5RK27|E5RK27_	7	5	30.658	0	20.435	119220000	390120	8710400	602440	86472000	0	0	0	9964800	0	12472000	0	603910
F6RFD5;P60981;P60981-2	Destrin	DSTN	tr|F6RFD5|F6RFD5_HUMAN Actin-depolymerizing factor OS=Homo sapiens OX=9606 GN=DSTN PE=1 SV=1;sp|P60981|DEST_HUMAN Destrin OS=Homo sapiens OX=9606 GN=DSTN PE=1 SV=3;sp|P60981-2|DEST_HUMAN Isoform 2 of Destrin OS=Homo sapiens OX=9606 GN=DSTN	3	5	15.397	0	10.843	118790000	0	0	0	0	0	0	0	3898300	0	114890000	0	0
F8VPD4;P27708;H7C2E4;H7C3Z5;H7BZB3	CAD protein;Glutamine-dependent carbamoyl-phosphate synthase;Aspartate carbamoyltransferase;Dihydroorotase	CAD	tr|F8VPD4|F8VPD4_HUMAN Aspartate carbamoyltransferase OS=Homo sapiens OX=9606 GN=CAD PE=1 SV=1;sp|P27708|PYR1_HUMAN CAD protein OS=Homo sapiens OX=9606 GN=CAD PE=1 SV=3	5	53	236.02	0	304.72	118470000	514920	0	1330400	0	3634200	0	7145800	83717	53947000	0	51809000	0
H3BNC9;P08708;H0YN88;A0A075B716;H0YN73;A0A0J9YYC4	40S ribosomal protein S17	RPS17	tr|H3BNC9|H3BNC9_HUMAN 40S ribosomal protein S17 OS=Homo sapiens OX=9606 PE=3 SV=2;sp|P08708|RS17_HUMAN 40S ribosomal protein S17 OS=Homo sapiens OX=9606 GN=RPS17 PE=1 SV=2;tr|H0YN88|H0YN88_HUMAN 40S ribosomal protein S17 OS=Homo sapiens OX=9606 GN=RPS17 P	6	6	64.532	0	58.879	117940000	0	443220	0	1544500	0	0	0	0	0	103930000	0	12021000
P06744-2;P06744;A0A2U3TZU2;K7EQ48;A0A0J9YYH3;A0A2R8Y6C7;A0A0J9YXP8;A0A0J9YX90;K7EPY4;K7ERC6;K7EP41;K7ERK8;A0A2R8YF08;K7ELR7;CON__Q3ZBD7;K7ENA0;A0A0J9YYI8;K7EIL4;K7ESF4;A0A0J9YXM3;A0A0J9YXH9;Q8N196	Glucose-6-phosphate isomerase	GPI	sp|P06744-2|G6PI_HUMAN Isoform 2 of Glucose-6-phosphate isomerase OS=Homo sapiens OX=9606 GN=GPI;sp|P06744|G6PI_HUMAN Glucose-6-phosphate isomerase OS=Homo sapiens OX=9606 GN=GPI PE=1 SV=4;tr|A0A2U3TZU2|A0A2U3TZU2_HUMAN Glucose-6-phosphate isomerase OS=Hom	22	10	64.324	0	41.757	117730000	0	9835800	0	7303600	0	0	0	5941000	0	90600000	0	4052300
Q14980;Q14980-3;Q14980-4;Q14980-5;F5H4J1;F5H6Y5;F5H2F3;F5H763;F5H0Z7;F5H3L6;F5GZW1;F5H1L0;F8W6T3;F5H068;F5H073;F5GWK2;F5H4Y4;F5GWA2;F5H7R5	Nuclear mitotic apparatus protein 1	NUMA1	sp|Q14980|NUMA1_HUMAN Nuclear mitotic apparatus protein 1 OS=Homo sapiens OX=9606 GN=NUMA1 PE=1 SV=2;sp|Q14980-3|NUMA1_HUMAN Isoform 3 of Nuclear mitotic apparatus protein 1 OS=Homo sapiens OX=9606 GN=NUMA1;sp|Q14980-4|NUMA1_HUMAN Isoform 4 of Nuclear mito	19	73	238.26	0	323.31	116970000	0	0	6746100	0	0	0	95960	0	42694000	0	67431000	0
A0A6I8PRP6;B4DPY1;Q92802-3;A0A6I8PRY6;D6R968;A0A6I8PU16		N4BP2L2	tr|A0A6I8PRP6|A0A6I8PRP6_HUMAN NEDD4-binding protein 2-like 2 OS=Homo sapiens OX=9606 GN=N4BP2L2 PE=1 SV=1;tr|B4DPY1|B4DPY1_HUMAN NEDD4-binding protein 2-like 2 OS=Homo sapiens OX=9606 GN=N4BP2L2 PE=1 SV=1;sp|Q92802-3|N42L2_HUMAN Isoform 3 of NEDD4-binding	6	2	72.165	0.0045825	1.4501	116230000	0	0	0	0	0	0	630870	0	64494000	0	48880000	2227300
Q8IWA0;F8WE20;F8WC81	WD repeat-containing protein 75	WDR75	sp|Q8IWA0|WDR75_HUMAN WD repeat-containing protein 75 OS=Homo sapiens OX=9606 GN=WDR75 PE=1 SV=1	3	26	94.498	0	145.67	116220000	15413000	2049500	49579000	6507800	7567800	0	24114000	4011100	0	0	6976100	0
Q9NV31	U3 small nucleolar ribonucleoprotein protein IMP3	IMP3	sp|Q9NV31|IMP3_HUMAN U3 small nucleolar ribonucleoprotein protein IMP3 OS=Homo sapiens OX=9606 GN=IMP3 PE=1 SV=1	1	8	21.85	0	13.033	116020000	0	0	0	36739000	0	0	0	33919000	0	0	0	45366000
P08754	Guanine nucleotide-binding protein G(k) subunit alpha	GNAI3	sp|P08754|GNAI3_HUMAN Guanine nucleotide-binding protein G(i) subunit alpha OS=Homo sapiens OX=9606 GN=GNAI3 PE=1 SV=3	1	6	40.532	0	88.055	115190000	0	0	0	16488000	0	0	0	0	0	89883000	0	8815800
Q8IX12-2;Q8IX12;A0A0C4DGG8;F5H1H2;F5H2E6;F5H3E1;H0YFJ7;F5H7M9	Cell division cycle and apoptosis regulator protein 1	CCAR1	sp|Q8IX12-2|CCAR1_HUMAN Isoform 2 of Cell division cycle and apoptosis regulator protein 1 OS=Homo sapiens OX=9606 GN=CCAR1;sp|Q8IX12|CCAR1_HUMAN Cell division cycle and apoptosis regulator protein 1 OS=Homo sapiens OX=9606 GN=CCAR1 PE=1 SV=2;tr|A0A0C4DGG8	8	29	131.04	0	137.49	113590000	2973200	1789200	29604000	7221000	7218400	0	56552000	3951100	4285500	0	0	0
P62857	40S ribosomal protein S28	RPS28	sp|P62857|RS28_HUMAN 40S ribosomal protein S28 OS=Homo sapiens OX=9606 GN=RPS28 PE=1 SV=1	1	2	7.8409	0	7.5039	113210000	0	0	0	0	0	0	0	0	0	113210000	0	0
A0A087WY71;E9PFW3;Q96CW1-2;Q96CW1;C9JJ47;C9JTK4;C9JGT8;C9JJD3;C9JPV8;H7C4C3	AP-2 complex subunit mu	AP2M1	tr|A0A087WY71|A0A087WY71_HUMAN AP-2 complex subunit mu OS=Homo sapiens OX=9606 GN=AP2M1 PE=1 SV=1;tr|E9PFW3|E9PFW3_HUMAN AP-2 complex subunit mu OS=Homo sapiens OX=9606 GN=AP2M1 PE=1 SV=1;sp|Q96CW1-2|AP2M1_HUMAN Isoform 2 of AP-2 complex subunit mu OS=Homo	10	12	49.526	0	42.131	113140000	0	0	0	0	0	0	0	0	1168300	108740000	758030	2472400
Q15428;K7EMT0	Splicing factor 3A subunit 2	SF3A2	sp|Q15428|SF3A2_HUMAN Splicing factor 3A subunit 2 OS=Homo sapiens OX=9606 GN=SF3A2 PE=1 SV=2;tr|K7EMT0|K7EMT0_HUMAN Splicing factor 3A subunit 2 (Fragment) OS=Homo sapiens OX=9606 GN=SF3A2 PE=1 SV=2	2	8	49.255	0	39.764	112810000	0	3679200	1843400	15264000	2255400	0	0	49958000	0	15051000	0	24756000
O00479	High mobility group nucleosome-binding domain-containing protein 4	HMGN4	sp|O00479|HMGN4_HUMAN High mobility group nucleosome-binding domain-containing protein 4 OS=Homo sapiens OX=9606 GN=HMGN4 PE=1 SV=3	1	1	9.5388	0.0068661	1.1543	112640000	0	16235000	0	41382000	0	0	0	55025000	0	0	0	0
F5H6E2;O00159-3;O00159;O00159-2;I3L501;I3L3Y6;I3L3F5	Unconventional myosin-Ic	MYO1C	tr|F5H6E2|F5H6E2_HUMAN Unconventional myosin-Ic OS=Homo sapiens OX=9606 GN=MYO1C PE=1 SV=1;sp|O00159-3|MYO1C_HUMAN Isoform 3 of Unconventional myosin-Ic OS=Homo sapiens OX=9606 GN=MYO1C;sp|O00159|MYO1C_HUMAN Unconventional myosin-Ic OS=Homo sapiens OX=9606	7	32	118.99	0	126.2	112570000	6159800	390700	39832000	3412600	6441800	0	49545000	325200	6464900	0	0	0
B0QYK0;Q01844-6;Q01844-3;Q01844;Q01844-5;A0A0D9SFL3;C9JGE3;Q01844-2;H7BY36;Q01844-4	RNA-binding protein EWS	EWSR1	tr|B0QYK0|B0QYK0_HUMAN RNA-binding protein EWS OS=Homo sapiens OX=9606 GN=EWSR1 PE=1 SV=1;sp|Q01844-6|EWS_HUMAN Isoform 6 of RNA-binding protein EWS OS=Homo sapiens OX=9606 GN=EWSR1;sp|Q01844-3|EWS_HUMAN Isoform 3 of RNA-binding protein EWS OS=Homo sapiens	10	7	64.929	0	37.637	112300000	4815900	7214500	36916000	28264000	2062400	0	15832000	0	9791000	0	7408600	0
O00410;O00410-3;H0Y8C6;O00410-2;E7ETV3;E7EV12;E7EQT5;H0Y3V4;E7EWK4;E7EX05;C9JQT6;C9JZD8;E7ETV8;E7ESZ1;C9J875;C9JXE0	Importin-5	IPO5	sp|O00410|IPO5_HUMAN Importin-5 OS=Homo sapiens OX=9606 GN=IPO5 PE=1 SV=4;sp|O00410-3|IPO5_HUMAN Isoform 3 of Importin-5 OS=Homo sapiens OX=9606 GN=IPO5;tr|H0Y8C6|H0Y8C6_HUMAN Importin-5 (Fragment) OS=Homo sapiens OX=9606 GN=IPO5 PE=1 SV=1;sp|O00410-2|IPO5	16	28	123.63	0	157.66	112030000	0	0	0	0	0	0	0	0	83370000	0	28660000	0
Q6S8J3;P0CG38;P0CG39;Q9BYX7	POTE ankyrin domain family member E;POTE ankyrin domain family member I;POTE ankyrin domain family member J	POTEE;POTEI;POTEJ	sp|Q6S8J3|POTEE_HUMAN POTE ankyrin domain family member E OS=Homo sapiens OX=9606 GN=POTEE PE=2 SV=3;sp|P0CG38|POTEI_HUMAN POTE ankyrin domain family member I OS=Homo sapiens OX=9606 GN=POTEI PE=3 SV=1;sp|P0CG39|POTEJ_HUMAN POTE ankyrin domain family membe	4	9	121.36	0	9.811	112020000	0	9532300	0	25374000	2112700	1881200	250930	19163000	0	21390000	0	32316000
O75131;A0A087WYQ3;E5RHZ0;H0YB26;A0A087WXR6;A0A087WUS8;E5RFT7;E7ENV7;O95741;O95741-2;Q9HCH3;Q96A23-2;Q86YQ8;Q9UBL6-2;Q96FN4;Q96A23;Q8IYJ1;Q96FN4-2;Q9HCH3-2;Q86YQ8-2;Q9UBL6	Copine-3	CPNE3	sp|O75131|CPNE3_HUMAN Copine-3 OS=Homo sapiens OX=9606 GN=CPNE3 PE=1 SV=1;tr|A0A087WYQ3|A0A087WYQ3_HUMAN Copine-3 (Fragment) OS=Homo sapiens OX=9606 GN=CPNE3 PE=1 SV=1	21	14	60.13	0	40.579	111990000	0	679310	0	830530	0	0	0	693300	122610	68436000	620210	40610000
Q6DRA6;Q6DN03	Putative histone H2B type 2-D;Putative histone H2B type 2-C	HIST2H2BD;HIST2H2BC	sp|Q6DRA6|H2B2D_HUMAN Putative histone H2B type 2-D OS=Homo sapiens OX=9606 GN=H2BC19P PE=5 SV=3;sp|Q6DN03|H2B2C_HUMAN Putative histone H2B type 2-C OS=Homo sapiens OX=9606 GN=H2BC20P PE=5 SV=3	2	6	18.018	0	4.0671	111510000	0	9667100	0	31196000	0	0	0	35152000	0	0	0	35496000
Q9Y3T9	Nucleolar complex protein 2 homolog	NOC2L	sp|Q9Y3T9|NOC2L_HUMAN Nucleolar complex protein 2 homolog OS=Homo sapiens OX=9606 GN=NOC2L PE=1 SV=4	1	16	84.918	0	34.495	111370000	3601400	1487800	12152000	7216800	5570700	0	21905000	0	42839000	0	16594000	0
O75340-2;O75340;A0A024QZ42;H0Y9X3;A0A087WZ38	Programmed cell death protein 6	PDCD6	sp|O75340-2|PDCD6_HUMAN Isoform 2 of Programmed cell death protein 6 OS=Homo sapiens OX=9606 GN=PDCD6;sp|O75340|PDCD6_HUMAN Programmed cell death protein 6 OS=Homo sapiens OX=9606 GN=PDCD6 PE=1 SV=1;tr|A0A024QZ42|A0A024QZ42_HUMAN HCG1985580, isoform CRA_c	5	4	21.664	0	16.173	110790000	0	0	0	0	0	0	0	0	0	104500000	0	6291300
Q9Y2P8;Q5VZU3;Q9Y2P8-2;Q5VZU2;Q5VYW8	RNA 3-terminal phosphate cyclase-like protein	RCL1	sp|Q9Y2P8|RCL1_HUMAN RNA 3-terminal phosphate cyclase-like protein OS=Homo sapiens OX=9606 GN=RCL1 PE=1 SV=3;tr|Q5VZU3|Q5VZU3_HUMAN RNA 3-terminal phosphate cyclase-like protein OS=Homo sapiens OX=9606 GN=RCL1 PE=1 SV=2	5	12	40.842	0	49.003	110620000	0	2872100	0	35644000	141860	0	0	30840000	0	9743100	0	31377000
P33176;O60282;A0A0G2JMZ6;J3KNA1;A0A6Q8PEZ8;A0A6Q8PGJ3;Q12840;O60282-2;A0A6Q8PGN1;A0A6Q8PGT2;C9JWB9;A0A6Q8PGG7	Kinesin-1 heavy chain	KIF5B	sp|P33176|KINH_HUMAN Kinesin-1 heavy chain OS=Homo sapiens OX=9606 GN=KIF5B PE=1 SV=1	12	38	109.68	0	323.31	110140000	0	0	334390	0	0	0	0	0	52057000	0	57751000	0
Q9NY12-2;Q9NY12	H/ACA ribonucleoprotein complex subunit 1	GAR1	sp|Q9NY12-2|GAR1_HUMAN Isoform 2 of H/ACA ribonucleoprotein complex subunit 1 OS=Homo sapiens OX=9606 GN=GAR1;sp|Q9NY12|GAR1_HUMAN H/ACA ribonucleoprotein complex subunit 1 OS=Homo sapiens OX=9606 GN=GAR1 PE=1 SV=1	2	5	20.834	0	11.485	110130000	0	5078100	0	10298000	0	0	0	54828000	0	0	0	39923000
P27824;P27824-2;P27824-3;H0Y9Q7;D6RGY2;D6RAU8;D6RB85;D6RDP7;D6RFL1;D6RAQ8;H0Y9H1;D6RHJ3;D6RD16	Calnexin	CANX	sp|P27824|CALX_HUMAN Calnexin OS=Homo sapiens OX=9606 GN=CANX PE=1 SV=2;sp|P27824-2|CALX_HUMAN Isoform 2 of Calnexin OS=Homo sapiens OX=9606 GN=CANX;sp|P27824-3|CALX_HUMAN Isoform 3 of Calnexin OS=Homo sapiens OX=9606 GN=CANX;tr|H0Y9Q7|H0Y9Q7_HUMAN Calnexi	13	14	67.567	0	45.421	109670000	14727000	1473400	9341600	1377800	9017900	0	21529000	643200	50535000	0	1022600	0
P30041	Peroxiredoxin-6	PRDX6	sp|P30041|PRDX6_HUMAN Peroxiredoxin-6 OS=Homo sapiens OX=9606 GN=PRDX6 PE=1 SV=3	1	9	25.035	0	63.008	109480000	391830	1818000	0	5958000	0	749130	0	4488600	0	85969000	0	10108000
Q9Y265;Q9Y265-2;E7ETR0;H7C4G5;J3QLR1;H7C4I3	RuvB-like 1	RUVBL1	sp|Q9Y265|RUVB1_HUMAN RuvB-like 1 OS=Homo sapiens OX=9606 GN=RUVBL1 PE=1 SV=1;sp|Q9Y265-2|RUVB1_HUMAN Isoform 2 of RuvB-like 1 OS=Homo sapiens OX=9606 GN=RUVBL1;tr|E7ETR0|E7ETR0_HUMAN RuvB-like helicase OS=Homo sapiens OX=9606 GN=RUVBL1 PE=1 SV=1	6	11	50.227	0	41.43	109460000	0	729440	0	3050000	0	0	0	2257100	0	103420000	0	0
F1T0B3;A0A087X2G1;Q92499;Q92499-3;Q92499-2	ATP-dependent RNA helicase DDX1	DDX1	tr|F1T0B3|F1T0B3_HUMAN ATP-dependent RNA helicase DDX1 OS=Homo sapiens OX=9606 GN=DDX1 PE=1 SV=1;tr|A0A087X2G1|A0A087X2G1_HUMAN ATP-dependent RNA helicase DDX1 OS=Homo sapiens OX=9606 GN=DDX1 PE=1 SV=1;sp|Q92499|DDX1_HUMAN ATP-dependent RNA helicase DDX1 O	5	20	73.915	0	115.49	108960000	1375500	0	10747000	0	0	0	6720500	0	74867000	0	15246000	0
Q14126	Desmoglein-2	DSG2	sp|Q14126|DSG2_HUMAN Desmoglein-2 OS=Homo sapiens OX=9606 GN=DSG2 PE=1 SV=2	1	16	122.29	0	164.48	108490000	504310	6948400	4372100	14765000	0	0	19407000	8313200	25815000	720440	25674000	1969100
Q86VP6;Q86VP6-2;A0A0C4DGH5;H0YH27;Q86VP6-3;O75155-2;O75155;A0A3B3ISC4;F8WBB8;F5H6I6	Cullin-associated NEDD8-dissociated protein 1	CAND1	sp|Q86VP6|CAND1_HUMAN Cullin-associated NEDD8-dissociated protein 1 OS=Homo sapiens OX=9606 GN=CAND1 PE=1 SV=2;sp|Q86VP6-2|CAND1_HUMAN Isoform 2 of Cullin-associated NEDD8-dissociated protein 1 OS=Homo sapiens OX=9606 GN=CAND1;tr|A0A0C4DGH5|A0A0C4DGH5_HUMA	10	27	136.37	0	82.852	108390000	0	0	37492	0	0	0	0	0	53919000	0	54438000	0
P57740;P57740-2;P57740-3;H0YG15;G3V1T4	Nuclear pore complex protein Nup107	NUP107	sp|P57740|NU107_HUMAN Nuclear pore complex protein Nup107 OS=Homo sapiens OX=9606 GN=NUP107 PE=1 SV=1;sp|P57740-2|NU107_HUMAN Isoform 2 of Nuclear pore complex protein Nup107 OS=Homo sapiens OX=9606 GN=NUP107;sp|P57740-3|NU107_HUMAN Isoform 3 of Nuclear po	5	26	106.37	0	133.54	108300000	0	0	0	0	0	0	0	0	103520000	0	4778000	0
Q13573;G3V3A4;G3V4X8;G3V5R3	SNW domain-containing protein 1	SNW1	sp|Q13573|SNW1_HUMAN SNW domain-containing protein 1 OS=Homo sapiens OX=9606 GN=SNW1 PE=1 SV=1;tr|G3V3A4|G3V3A4_HUMAN SNW domain-containing protein 1 OS=Homo sapiens OX=9606 GN=SNW1 PE=1 SV=1;tr|G3V4X8|G3V4X8_HUMAN SNW domain-containing protein 1 OS=Homo s	4	14	61.494	0	85.319	107700000	0	5719400	0	20060000	3548400	553270	0	49615000	0	0	0	28207000
P05198;G3V4T5;H0YJS4	Eukaryotic translation initiation factor 2 subunit 1	EIF2S1	sp|P05198|IF2A_HUMAN Eukaryotic translation initiation factor 2 subunit 1 OS=Homo sapiens OX=9606 GN=EIF2S1 PE=1 SV=3;tr|G3V4T5|G3V4T5_HUMAN Eukaryotic translation initiation factor 2 subunit 1 (Fragment) OS=Homo sapiens OX=9606 GN=EIF2S1 PE=1 SV=1;tr|H0YJ	3	13	36.112	0	142.82	107270000	0	0	0	1076800	0	0	0	636470	0	98217000	0	7344000
Q9UQ80-2;Q9UQ80;F8VR77;H0YIN7;F8W0A3;F8VZ69	Proliferation-associated protein 2G4	PA2G4	sp|Q9UQ80-2|PA2G4_HUMAN Isoform 2 of Proliferation-associated protein 2G4 OS=Homo sapiens OX=9606 GN=PA2G4;sp|Q9UQ80|PA2G4_HUMAN Proliferation-associated protein 2G4 OS=Homo sapiens OX=9606 GN=PA2G4 PE=1 SV=3	6	11	38.059	0	26.585	107150000	0	7462300	0	29512000	0	0	0	24395000	0	45780000	0	0
H3BR90;H3BMA1;H3BUX1;Q13421-4;Q13421-3;Q13421;Q13421-2	Mesothelin;Megakaryocyte-potentiating factor;Mesothelin, cleaved form	MSLN	tr|H3BR90|H3BR90_HUMAN Mesothelin (Fragment) OS=Homo sapiens OX=9606 GN=MSLN PE=1 SV=8;tr|H3BMA1|H3BMA1_HUMAN Mesothelin (Fragment) OS=Homo sapiens OX=9606 GN=MSLN PE=1 SV=2;tr|H3BUX1|H3BUX1_HUMAN Mesothelin (Fragment) OS=Homo sapiens OX=9606 GN=MSLN PE=1	7	2	36.728	0.0026483	1.8235	106040000	0	0	0	0	0	0	0	0	0	51881000	0	54164000
Q9Y3I0	tRNA-splicing ligase RtcB homolog	RTCB	sp|Q9Y3I0|RTCB_HUMAN RNA-splicing ligase RtcB homolog OS=Homo sapiens OX=9606 GN=RTCB PE=1 SV=1	1	13	55.21	0	59.128	105810000	0	0	0	2445300	0	0	0	0	0	89140000	0	14224000
Q9BSC4;Q9BSC4-2;Q9BSC4-4;H7C1Z3;Q9BSC4-3	Nucleolar protein 10	NOL10	sp|Q9BSC4|NOL10_HUMAN Nucleolar protein 10 OS=Homo sapiens OX=9606 GN=NOL10 PE=1 SV=1;sp|Q9BSC4-2|NOL10_HUMAN Isoform 2 of Nucleolar protein 10 OS=Homo sapiens OX=9606 GN=NOL10;sp|Q9BSC4-4|NOL10_HUMAN Isoform 4 of Nucleolar protein 10 OS=Homo sapiens OX=96	5	20	80.301	0	43.498	105570000	2256900	7892200	20097000	13990000	3014100	0	22178000	0	35660000	0	482050	0
B8ZZN6;P63165;B8ZZJ0;B8ZZ67;B9A032;G2XKQ0;P63165-2	Small ubiquitin-related modifier 1;Small ubiquitin-related modifier	SUMO1	tr|B8ZZN6|B8ZZN6_HUMAN Small ubiquitin-related modifier 1 OS=Homo sapiens OX=9606 GN=SUMO1 PE=1 SV=1;sp|P63165|SUMO1_HUMAN Small ubiquitin-related modifier 1 OS=Homo sapiens OX=9606 GN=SUMO1 PE=1 SV=1;tr|B8ZZJ0|B8ZZJ0_HUMAN Small ubiquitin-related modifier	7	4	16.645	0	6.0947	105020000	0	0	0	0	0	0	2478400	0	91321000	0	7696200	3523800
Q9Y3A2;Q9Y3A2-2	Probable U3 small nucleolar RNA-associated protein 11	UTP11L	sp|Q9Y3A2|UTP11_HUMAN Probable U3 small nucleolar RNA-associated protein 11 OS=Homo sapiens OX=9606 GN=UTP11 PE=1 SV=2;sp|Q9Y3A2-2|UTP11_HUMAN Isoform 2 of Probable U3 small nucleolar RNA-associated protein 11 OS=Homo sapiens OX=9606 GN=UTP11	2	8	30.446	0	15.323	103960000	0	0	0	24491000	0	0	0	31055000	0	4698600	0	43711000
A0A1B0GW44;A0A1B0GV23;A0A1B0GVD5;A0A1B0GWE8;P07339;A0A1B0GVP3;H7C469;A0A1B0GU92;A0A1B0GU03;H7C1V0;F8WD96;C9JH19;F8W787;A0A1B0GVF1	Cathepsin D;Cathepsin D light chain;Cathepsin D heavy chain	CTSD	tr|A0A1B0GW44|A0A1B0GW44_HUMAN Cathepsin D OS=Homo sapiens OX=9606 GN=CTSD PE=1 SV=1;tr|A0A1B0GV23|A0A1B0GV23_HUMAN Cathepsin D OS=Homo sapiens OX=9606 GN=CTSD PE=1 SV=1;tr|A0A1B0GVD5|A0A1B0GVD5_HUMAN Cathepsin D OS=Homo sapiens OX=9606 GN=CTSD PE=1 SV=1;t	14	9	43.688	0	22.576	102760000	99992000	0	0	0	0	0	0	332510	0	2433900	0	0
Q9H9Y2	Ribosome production factor 1	RPF1	sp|Q9H9Y2|RPF1_HUMAN Ribosome production factor 1 OS=Homo sapiens OX=9606 GN=RPF1 PE=1 SV=2	1	8	40.11	0	36.361	102680000	0	5418000	0	35398000	0	0	0	26111000	0	0	0	35750000
P36957;P36957-2;Q86SW4;H0YJF9;G3V5M3;G3V3F0	Dihydrolipoyllysine-residue succinyltransferase component of 2-oxoglutarate dehydrogenase complex, mitochondrial	DLST	sp|P36957|ODO2_HUMAN Dihydrolipoyllysine-residue succinyltransferase component of 2-oxoglutarate dehydrogenase complex, mitochondrial OS=Homo sapiens OX=9606 GN=DLST PE=1 SV=4;sp|P36957-2|ODO2_HUMAN Isoform 2 of Dihydrolipoyllysine-residue succinyltransfer	6	4	48.755	0	8.6036	102360000	1027000	23207000	5476800	17752000	6750400	0	8214000	0	12044000	6075400	4553000	17264000
Q13123;E7EQZ7;D6REL4;D6RAY9;D6RCQ4;A0A0C4DGW5	Protein Red	IK	sp|Q13123|RED_HUMAN Protein Red OS=Homo sapiens OX=9606 GN=IK PE=1 SV=3;tr|E7EQZ7|E7EQZ7_HUMAN Protein Red (Fragment) OS=Homo sapiens OX=9606 GN=IK PE=1 SV=1;tr|D6REL4|D6REL4_HUMAN Protein Red (Fragment) OS=Homo sapiens OX=9606 GN=IK PE=1 SV=6	6	16	65.601	0	51.672	102340000	1068900	1482300	5952200	13414000	5479700	0	16226000	8804200	47072000	0	0	2844700
Q5H8X8;O95399;O95399-2	Urotensin-2	UTS2	tr|Q5H8X8|Q5H8X8_HUMAN Urotensin-2 OS=Homo sapiens OX=9606 GN=UTS2 PE=1 SV=1;sp|O95399|UTS2_HUMAN Urotensin-2 OS=Homo sapiens OX=9606 GN=UTS2 PE=1 SV=1;sp|O95399-2|UTS2_HUMAN Isoform 2 of Urotensin-2 OS=Homo sapiens OX=9606 GN=UTS2	3	1	16.276	0.0097087	1.0802	101640000	10953000	10364000	16623000	0	9492600	0	0	0	43988000	0	0	10220000
Q9UHA3;H3BMQ2;H3BPF2	Probable ribosome biogenesis protein RLP24	RSL24D1	sp|Q9UHA3|RLP24_HUMAN Probable ribosome biogenesis protein RLP24 OS=Homo sapiens OX=9606 GN=RSL24D1 PE=1 SV=1	3	3	19.621	0	9.1222	101610000	0	0	0	17305000	0	0	0	22807000	0	0	0	61496000
Q13243;Q13243-3;B4DJK0;B4DUA4;G3V5K8;Q13243-2	Serine/arginine-rich splicing factor 5	SRSF5	sp|Q13243|SRSF5_HUMAN Serine/arginine-rich splicing factor 5 OS=Homo sapiens OX=9606 GN=SRSF5 PE=1 SV=1;sp|Q13243-3|SRSF5_HUMAN Isoform SRP40-4 of Serine/arginine-rich splicing factor 5 OS=Homo sapiens OX=9606 GN=SRSF5;tr|B4DJK0|B4DJK0_HUMAN Serine/arginin	6	5	31.263	0	13.848	101200000	0	0	0	17278000	0	0	0	43166000	0	40760000	0	0
Q9BQG0;Q9BQG0-2;I3L1L3;I3L2H8;I3L311	Myb-binding protein 1A	MYBBP1A	sp|Q9BQG0|MBB1A_HUMAN Myb-binding protein 1A OS=Homo sapiens OX=9606 GN=MYBBP1A PE=1 SV=2;sp|Q9BQG0-2|MBB1A_HUMAN Isoform 2 of Myb-binding protein 1A OS=Homo sapiens OX=9606 GN=MYBBP1A;tr|I3L1L3|I3L1L3_HUMAN Myb-binding protein 1A (Fragment) OS=Homo sapien	5	31	148.85	0	79.873	100110000	535520	327510	18214000	1852500	5852400	0	19548000	622240	47265000	0	5892200	0
Q92616	Translational activator GCN1	GCN1L1	sp|Q92616|GCN1_HUMAN eIF-2-alpha kinase activator GCN1 OS=Homo sapiens OX=9606 GN=GCN1 PE=1 SV=6	1	89	292.75	0	323.31	100060000	0	0	142110	215590	0	58366	131630	145470	35649000	253060	63247000	215840
Q09028-3;Q09028;Q09028-2;Q09028-4;H0YCT5;H0YF10;H0YDK2;H0YEU5;Q5JP02;E9PNS2;E9PIC4;E9PNS6;C9JAJ9;C9JPP3	Histone-binding protein RBBP4	RBBP4	sp|Q09028-3|RBBP4_HUMAN Isoform 3 of Histone-binding protein RBBP4 OS=Homo sapiens OX=9606 GN=RBBP4;sp|Q09028|RBBP4_HUMAN Histone-binding protein RBBP4 OS=Homo sapiens OX=9606 GN=RBBP4 PE=1 SV=3;sp|Q09028-2|RBBP4_HUMAN Isoform 2 of Histone-binding protein	14	7	46.158	0	22.45	99938000	0	13506000	0	40557000	0	0	0	8479400	0	37396000	0	0
Q96E39;A0A1B0GUK8	RNA binding motif protein, X-linked-like-1	RBMXL1	sp|Q96E39|RMXL1_HUMAN RNA binding motif protein, X-linked-like-1 OS=Homo sapiens OX=9606 GN=RBMXL1 PE=1 SV=1	2	18	42.141	0	12.448	99746000	0	4502500	0	19842000	3250600	0	0	31467000	0	1373100	0	39310000
A0A0C4DFV9;Q01105-3;Q01105-4;Q01105-2;Q01105;A0A087X027;P0DME0	Protein SET;Protein SETSIP	SET;SETSIP	tr|A0A0C4DFV9|A0A0C4DFV9_HUMAN Protein SET OS=Homo sapiens OX=9606 GN=SET PE=1 SV=1;sp|Q01105-3|SET_HUMAN Isoform 3 of Protein SET OS=Homo sapiens OX=9606 GN=SET;sp|Q01105-4|SET_HUMAN Isoform 4 of Protein SET OS=Homo sapiens OX=9606 GN=SET;sp|Q01105-2|SET_	7	5	31.124	0	27.378	98988000	0	4325300	0	13988000	0	6617400	0	52262000	0	21796000	0	0
Q02539	Histone H1.1	HIST1H1A	sp|Q02539|H11_HUMAN Histone H1.1 OS=Homo sapiens OX=9606 GN=H1-1 PE=1 SV=3	1	8	21.842	0	9.501	98726000	0	3905300	0	0	0	0	0	85632000	0	0	0	9188600
P52948-5;P52948;P52948-6;P52948-2;A0A3B3ITD8;H7C3P6;P52948-4;P52948-3;H0YDF4;H0YEN4;H0YDA1;H0YCT1;H0YCR0	Nuclear pore complex protein Nup98-Nup96;Nuclear pore complex protein Nup98;Nuclear pore complex protein Nup96	NUP98	sp|P52948-5|NUP98_HUMAN Isoform 5 of Nuclear pore complex protein Nup98-Nup96 OS=Homo sapiens OX=9606 GN=NUP98;sp|P52948|NUP98_HUMAN Nuclear pore complex protein Nup98-Nup96 OS=Homo sapiens OX=9606 GN=NUP98 PE=1 SV=4;sp|P52948-6|NUP98_HUMAN Isoform 6 of Nu	13	36	195.82	0	248.17	98208000	0	0	0	0	0	0	0	0	97744000	0	464130	0
P18754;P18754-2;C9JW69;C9JRH2;C9J3R0;C9JMJ4;C9JQZ4	Regulator of chromosome condensation	RCC1	sp|P18754|RCC1_HUMAN Regulator of chromosome condensation OS=Homo sapiens OX=9606 GN=RCC1 PE=1 SV=1;sp|P18754-2|RCC1_HUMAN Isoform 2 of Regulator of chromosome condensation OS=Homo sapiens OX=9606 GN=RCC1;tr|C9JW69|C9JW69_HUMAN Regulator of chromosome cond	7	9	44.969	0	58.678	97826000	0	21976000	0	49287000	0	0	0	23713000	0	2850500	0	0
Q13206;E9PIF2;A0A3B3ISR7	Probable ATP-dependent RNA helicase DDX10	DDX10	sp|Q13206|DDX10_HUMAN Probable ATP-dependent RNA helicase DDX10 OS=Homo sapiens OX=9606 GN=DDX10 PE=1 SV=2;tr|E9PIF2|E9PIF2_HUMAN RNA helicase OS=Homo sapiens OX=9606 GN=DDX10 PE=1 SV=1;tr|A0A3B3ISR7|A0A3B3ISR7_HUMAN RNA helicase OS=Homo sapiens OX=9606 GN	3	25	100.89	0	109.88	97703000	2579800	10807000	19341000	13352000	12190000	0	26014000	1112600	2957100	0	9349100	0
E9PKP7;P17480-2;P17480;E9PMM2;E9PLT2;H0YDH7	Nucleolar transcription factor 1	UBTF	tr|E9PKP7|E9PKP7_HUMAN Nucleolar transcription factor 1 OS=Homo sapiens OX=9606 GN=UBTF PE=1 SV=1;sp|P17480-2|UBF1_HUMAN Isoform UBF2 of Nucleolar transcription factor 1 OS=Homo sapiens OX=9606 GN=UBTF;sp|P17480|UBF1_HUMAN Nucleolar transcription factor 1	6	21	87.435	0	81.05	97586000	1258900	1196000	8702600	3741700	2354200	0	62911000	2859000	984230	0	13578000	0
P53621;A0A3B3IS84;P53621-2;A0A3B3IT15;A0A3B3ISC6;A0A3B3IU89;A0A3B3ITV3;A0A3B3ISK1;A0A3B3ITI7;A0A3B3IU78;A0A3B3IS23;A0A3B3ITX2	Coatomer subunit alpha;Xenin;Proxenin	COPA	sp|P53621|COPA_HUMAN Coatomer subunit alpha OS=Homo sapiens OX=9606 GN=COPA PE=1 SV=2;tr|A0A3B3IS84|A0A3B3IS84_HUMAN Coatomer subunit alpha OS=Homo sapiens OX=9606 GN=COPA PE=1 SV=1;sp|P53621-2|COPA_HUMAN Isoform 2 of Coatomer subunit alpha OS=Homo sapiens	12	34	138.34	0	114.22	97105000	3279400	73433	10274000	0	312610	0	7378800	0	60135000	0	15652000	0
Q96HS1;Q96HS1-2;F5GXG4	Serine/threonine-protein phosphatase PGAM5, mitochondrial	PGAM5	sp|Q96HS1|PGAM5_HUMAN Serine/threonine-protein phosphatase PGAM5, mitochondrial OS=Homo sapiens OX=9606 GN=PGAM5 PE=1 SV=2;sp|Q96HS1-2|PGAM5_HUMAN Isoform 2 of Serine/threonine-protein phosphatase PGAM5, mitochondrial OS=Homo sapiens OX=9606 GN=PGAM5	3	8	32.004	0	26.43	96001000	0	0	0	9422000	0	0	0	8264900	0	19337000	0	58978000
P05089;P05089-2;A0A5F9ZH78;A0A5F9ZGN6;P05089-3	Arginase-1	ARG1	sp|P05089|ARGI1_HUMAN Arginase-1 OS=Homo sapiens OX=9606 GN=ARG1 PE=1 SV=2;sp|P05089-2|ARGI1_HUMAN Isoform 2 of Arginase-1 OS=Homo sapiens OX=9606 GN=ARG1;tr|A0A5F9ZH78|A0A5F9ZH78_HUMAN Arginase-1 OS=Homo sapiens OX=9606 GN=ARG1 PE=1 SV=1;tr|A0A5F9ZGN6|A0A	5	11	34.735	0	54.359	95756000	85102000	4550000	0	4068400	0	0	0	0	0	0	0	2035700
O43747;O43747-2;H3BNR4;H3BR36;H3BUN9;H3BN71;B4DGE1;H3BRM7;B3KNW1	AP-1 complex subunit gamma-1	AP1G1	sp|O43747|AP1G1_HUMAN AP-1 complex subunit gamma-1 OS=Homo sapiens OX=9606 GN=AP1G1 PE=1 SV=5;sp|O43747-2|AP1G1_HUMAN Isoform 2 of AP-1 complex subunit gamma-1 OS=Homo sapiens OX=9606 GN=AP1G1	9	16	91.35	0	41.776	94499000	0	0	0	0	0	0	0	0	92378000	0	2120600	0
Q9BXS5-2;Q9BXS5;E7ENJ6;K7EJL1;K7EPJ8;K7ENA7;K7EQX3;A0A087WZX7;K7ER75;Q9Y6Q5;Q9Y6Q5-2;K7EPR4;K7EQ90;K7EJJ1;K7EL08;K7ERH5;K7EMG5;K7EK69	AP-1 complex subunit mu-1	AP1M1	sp|Q9BXS5-2|AP1M1_HUMAN Isoform 2 of AP-1 complex subunit mu-1 OS=Homo sapiens OX=9606 GN=AP1M1;sp|Q9BXS5|AP1M1_HUMAN AP-1 complex subunit mu-1 OS=Homo sapiens OX=9606 GN=AP1M1 PE=1 SV=3;tr|E7ENJ6|E7ENJ6_HUMAN AP-1 complex subunit mu-1 OS=Homo sapiens OX=9	18	14	49.84	0	48.468	93706000	0	0	9482700	0	0	0	0	0	0	81554000	0	2669300
P49756;P49756-2;P49756-3;E9PQU5;H0YE46;E9PSE8;P49756-4	RNA-binding protein 25	RBM25	sp|P49756|RBM25_HUMAN RNA-binding protein 25 OS=Homo sapiens OX=9606 GN=RBM25 PE=1 SV=3;sp|P49756-2|RBM25_HUMAN Isoform 2 of RNA-binding protein 25 OS=Homo sapiens OX=9606 GN=RBM25;sp|P49756-3|RBM25_HUMAN Isoform 3 of RNA-binding protein 25 OS=Homo sapiens	7	14	100.18	0	51.614	93501000	2112900	952070	19484000	9751400	11853000	0	40253000	4046800	1048400	0	4000500	0
Q96FJ2;P63167	Dynein light chain 2, cytoplasmic;Dynein light chain 1, cytoplasmic	DYNLL2;DYNLL1	sp|Q96FJ2|DYL2_HUMAN Dynein light chain 2, cytoplasmic OS=Homo sapiens OX=9606 GN=DYNLL2 PE=1 SV=1;sp|P63167|DYL1_HUMAN Dynein light chain 1, cytoplasmic OS=Homo sapiens OX=9606 GN=DYNLL1 PE=1 SV=1	2	2	10.35	0	2.9769	92577000	0	0	0	0	0	0	0	9690800	0	41866000	0	41020000
P55081	Microfibrillar-associated protein 1	MFAP1	sp|P55081|MFAP1_HUMAN Microfibrillar-associated protein 1 OS=Homo sapiens OX=9606 GN=MFAP1 PE=1 SV=2	1	6	51.958	0	35.515	92053000	0	11247000	0	19116000	8663100	0	0	33120000	0	0	0	19907000
O60884;I3L320;A0A087WT48	DnaJ homolog subfamily A member 2	DNAJA2	sp|O60884|DNJA2_HUMAN DnaJ homolog subfamily A member 2 OS=Homo sapiens OX=9606 GN=DNAJA2 PE=1 SV=1	3	10	45.745	0	31.543	91867000	0	0	0	417850	0	0	0	0	0	85497000	0	5952600
A0A6Q8PGB0;P24928;P24928-2	DNA-directed RNA polymerase II subunit RPB1	POLR2A	tr|A0A6Q8PGB0|A0A6Q8PGB0_HUMAN DNA-directed RNA polymerase II subunit RPB1 OS=Homo sapiens OX=9606 GN=POLR2A PE=4 SV=1;sp|P24928|RPB1_HUMAN DNA-directed RNA polymerase II subunit RPB1 OS=Homo sapiens OX=9606 GN=POLR2A PE=1 SV=2	3	47	202.97	0	273.74	91699000	8077400	916140	20480000	1006200	7140500	0	23319000	0	1835200	0	28924000	0
O60216;E5RFV8;E5RIN7;E5RJW1;E5RJK5;E5RI01;E5RFZ5;E5RG18;Q9H4I0;A0A140T8W2;Q9H4I0-2	Double-strand-break repair protein rad21 homolog	RAD21	sp|O60216|RAD21_HUMAN Double-strand-break repair protein rad21 homolog OS=Homo sapiens OX=9606 GN=RAD21 PE=1 SV=2	11	17	71.689	0	68.819	90635000	0	0	21314000	1002600	355030	0	12817000	0	47761000	0	7384500	0
P78527;P78527-2;F5GX40;H0YG84	DNA-dependent protein kinase catalytic subunit	PRKDC	sp|P78527|PRKDC_HUMAN DNA-dependent protein kinase catalytic subunit OS=Homo sapiens OX=9606 GN=PRKDC PE=1 SV=3;sp|P78527-2|PRKDC_HUMAN Isoform 2 of DNA-dependent protein kinase catalytic subunit OS=Homo sapiens OX=9606 GN=PRKDC	4	106	469.08	0	323.31	89287000	105550	0	1218900	0	0	0	597480	0	27841000	0	59525000	0
Q14244;A0A087WZ40;Q14244-3;Q14244-6;Q14244-7;Q14244-5;Q14244-2;Q14244-4	Ensconsin	MAP7	sp|Q14244|MAP7_HUMAN Ensconsin OS=Homo sapiens OX=9606 GN=MAP7 PE=1 SV=1;tr|A0A087WZ40|A0A087WZ40_HUMAN Ensconsin OS=Homo sapiens OX=9606 GN=MAP7 PE=1 SV=1;sp|Q14244-3|MAP7_HUMAN Isoform 3 of Ensconsin OS=Homo sapiens OX=9606 GN=MAP7;sp|Q14244-6|MAP7_HUMAN	8	14	84.051	0	45.721	89044000	0	0	0	0	0	0	749780	0	58329000	0	29965000	0
Q5JTH9;Q5JTH9-2;Q5JTH9-3;A0A087X1U8;A0A087X0G0;H7C1M8	RRP12-like protein	RRP12	sp|Q5JTH9|RRP12_HUMAN RRP12-like protein OS=Homo sapiens OX=9606 GN=RRP12 PE=1 SV=2;sp|Q5JTH9-2|RRP12_HUMAN Isoform 2 of RRP12-like protein OS=Homo sapiens OX=9606 GN=RRP12;sp|Q5JTH9-3|RRP12_HUMAN Isoform 3 of RRP12-like protein OS=Homo sapiens OX=9606 GN=	6	28	143.7	0	61.582	88120000	1331400	0	20451000	829030	5104900	0	8723200	0	48190000	0	3490500	0
Q8TEM1;Q8TEM1-2	Nuclear pore membrane glycoprotein 210	NUP210	sp|Q8TEM1|PO210_HUMAN Nuclear pore membrane glycoprotein 210 OS=Homo sapiens OX=9606 GN=NUP210 PE=1 SV=3	2	32	205.11	0	127.85	87027000	221060	0	272020	0	130980	0	101440	0	85293000	0	1009000	0
A0A0A0MRR7;P09234	U1 small nuclear ribonucleoprotein C	SNRPC	tr|A0A0A0MRR7|A0A0A0MRR7_HUMAN U1 small nuclear ribonucleoprotein C OS=Homo sapiens OX=9606 GN=SNRPC PE=1 SV=1;sp|P09234|RU1C_HUMAN U1 small nuclear ribonucleoprotein C OS=Homo sapiens OX=9606 GN=SNRPC PE=1 SV=1	2	2	19.687	0	9.1172	86591000	0	0	0	6517900	0	0	0	39875000	0	40198000	0	0
A0A494C0J7;Q08188	Protein-glutamine gamma-glutamyltransferase E;Protein-glutamine gamma-glutamyltransferase E 50 kDa catalytic chain;Protein-glutamine gamma-glutamyltransferase E 27 kDa non-catalytic chain	TGM3	tr|A0A494C0J7|A0A494C0J7_HUMAN TGc domain-containing protein OS=Homo sapiens OX=9606 PE=3 SV=1;sp|Q08188|TGM3_HUMAN Protein-glutamine gamma-glutamyltransferase E OS=Homo sapiens OX=9606 GN=TGM3 PE=1 SV=4	2	22	78.856	0	119.07	85980000	85224000	0	0	0	0	0	0	0	0	0	0	756580
Q9Y281;Q9Y281-3;F8WDN3;G3V2U0	Cofilin-2	CFL2	sp|Q9Y281|COF2_HUMAN Cofilin-2 OS=Homo sapiens OX=9606 GN=CFL2 PE=1 SV=1;sp|Q9Y281-3|COF2_HUMAN Isoform 3 of Cofilin-2 OS=Homo sapiens OX=9606 GN=CFL2	4	8	18.736	0	34.924	85893000	0	0	0	0	0	0	0	4441200	0	69882000	0	11569000
P78316;E9PFK5;P78316-2	Nucleolar protein 14	NOP14	sp|P78316|NOP14_HUMAN Nucleolar protein 14 OS=Homo sapiens OX=9606 GN=NOP14 PE=1 SV=3;tr|E9PFK5|E9PFK5_HUMAN Nucleolar protein 14 OS=Homo sapiens OX=9606 GN=NOP14 PE=1 SV=1;sp|P78316-2|NOP14_HUMAN Isoform 2 of Nucleolar protein 14 OS=Homo sapiens OX=9606 G	3	16	97.667	0	67.748	85685000	2356900	3383900	8270100	10191000	6250600	0	19750000	1667400	24199000	0	9616200	0
Q10589-2;Q10589	Bone marrow stromal antigen 2	BST2	sp|Q10589-2|BST2_HUMAN Isoform 2 of Bone marrow stromal antigen 2 OS=Homo sapiens OX=9606 GN=BST2;sp|Q10589|BST2_HUMAN Bone marrow stromal antigen 2 OS=Homo sapiens OX=9606 GN=BST2 PE=1 SV=1	2	3	18.394	0	11.767	85655000	0	13377000	0	0	2616100	0	0	0	0	32179000	0	37482000
Q92979;A0A087WVM7;V9GYP5;A0A087WWQ2	Ribosomal RNA small subunit methyltransferase NEP1	EMG1	sp|Q92979|NEP1_HUMAN Ribosomal RNA small subunit methyltransferase NEP1 OS=Homo sapiens OX=9606 GN=EMG1 PE=1 SV=4;tr|A0A087WVM7|A0A087WVM7_HUMAN Ribosomal RNA small subunit methyltransferase NEP1 (Fragment) OS=Homo sapiens OX=9606 GN=EMG1 PE=1 SV=1;tr|V9GY	4	7	26.72	0	19.462	85547000	0	0	0	29931000	0	0	0	6299000	0	44972000	0	4345000
E7EQR4;P15311;V9GZ54;E9PQ82;E9PNP4	Ezrin	EZR	tr|E7EQR4|E7EQR4_HUMAN Ezrin OS=Homo sapiens OX=9606 GN=EZR PE=1 SV=3;sp|P15311|EZRI_HUMAN Ezrin OS=Homo sapiens OX=9606 GN=EZR PE=1 SV=4	5	25	69.371	0	38.116	85474000	2362600	0	12464000	0	2578300	0	24064000	1211900	42793000	0	0	0
Q9NVX2;A0A0A0MRH0;K7EN33;Q9NVX2-2;K7ERN7	Notchless protein homolog 1	NLE1	sp|Q9NVX2|NLE1_HUMAN Notchless protein homolog 1 OS=Homo sapiens OX=9606 GN=NLE1 PE=1 SV=4;tr|A0A0A0MRH0|A0A0A0MRH0_HUMAN Notchless protein homolog 1 OS=Homo sapiens OX=9606 GN=NLE1 PE=1 SV=1;tr|K7EN33|K7EN33_HUMAN Notchless protein homolog 1 (Fragment) OS	5	8	53.32	0	34.814	84975000	0	18351000	0	39064000	0	0	0	20422000	0	0	0	7138500
P17931;G3V3R6	Galectin-3;Galectin	LGALS3	sp|P17931|LEG3_HUMAN Galectin-3 OS=Homo sapiens OX=9606 GN=LGALS3 PE=1 SV=5;tr|G3V3R6|G3V3R6_HUMAN Galectin OS=Homo sapiens OX=9606 GN=LGALS3 PE=1 SV=1	2	4	26.152	0	7.9675	84366000	0	0	0	0	0	0	0	1581000	0	82785000	0	0
Q9NWB6;Q9NWB6-3;Q9NWB6-2	Arginine and glutamate-rich protein 1	ARGLU1	sp|Q9NWB6|ARGL1_HUMAN Arginine and glutamate-rich protein 1 OS=Homo sapiens OX=9606 GN=ARGLU1 PE=1 SV=1;sp|Q9NWB6-3|ARGL1_HUMAN Isoform 3 of Arginine and glutamate-rich protein 1 OS=Homo sapiens OX=9606 GN=ARGLU1;sp|Q9NWB6-2|ARGL1_HUMAN Isoform 2 of Argini	3	4	33.216	0	3.7611	84131000	0	11883000	0	24660000	0	0	0	47589000	0	0	0	0
F8VSA6;E9PS38;S4R3E9;E9PL57;Q15843	NEDD8	NEDD8;NEDD8-MDP1	tr|F8VSA6|F8VSA6_HUMAN NEDD8 OS=Homo sapiens OX=9606 GN=NEDD8 PE=3 SV=1;tr|E9PS38|E9PS38_HUMAN NEDD8 OS=Homo sapiens OX=9606 GN=NEDD8-MDP1 PE=3 SV=2;tr|S4R3E9|S4R3E9_HUMAN NEDD8 OS=Homo sapiens OX=9606 GN=NEDD8-MDP1 PE=3 SV=1;tr|E9PL57|E9PL57_HUMAN NEDD8 (	5	1	5.8668	0	3.9861	83895000	0	0	0	0	0	0	16999000	0	66897000	0	0	0
Q8WWQ0;Q9NSI6-3;Q9NSI6-2;Q9NSI6;Q6RI45-5;Q6RI45-2;Q6RI45;H0Y4A7;H0Y4R9;H0Y500;H7C409;H0Y5I9;H0Y463;H7BZR9;Q6RI45-3;Q6RI45-4	PH-interacting protein	PHIP	sp|Q8WWQ0|PHIP_HUMAN PH-interacting protein OS=Homo sapiens OX=9606 GN=PHIP PE=1 SV=2	16	43	206.69	0	169.61	83245000	2531500	6014200	10656000	11050000	4533100	0	32447000	4824600	10656000	0	532410	0
O15511;B1ALC0;O15511-2	Actin-related protein 2/3 complex subunit 5	ARPC5	sp|O15511|ARPC5_HUMAN Actin-related protein 2/3 complex subunit 5 OS=Homo sapiens OX=9606 GN=ARPC5 PE=1 SV=3;tr|B1ALC0|B1ALC0_HUMAN Actin-related protein 2/3 complex subunit 5 OS=Homo sapiens OX=9606 GN=ARPC5 PE=1 SV=1;sp|O15511-2|ARPC5_HUMAN Isoform 2 of	3	4	16.32	0	11.064	83222000	0	0	0	0	0	0	0	5637800	0	56210000	0	21374000
F8VVM2;Q00325-2;Q00325;F8VZL5;F8VWR4;F8VWQ0	Phosphate carrier protein, mitochondrial	SLC25A3	tr|F8VVM2|F8VVM2_HUMAN Phosphate carrier protein, mitochondrial OS=Homo sapiens OX=9606 GN=SLC25A3 PE=1 SV=1;sp|Q00325-2|MPCP_HUMAN Isoform B of Phosphate carrier protein, mitochondrial OS=Homo sapiens OX=9606 GN=SLC25A3;sp|Q00325|MPCP_HUMAN Phosphate carr	6	6	36.161	0	53.558	83100000	0	4520400	0	5112100	0	0	0	0	18852000	34502000	10016000	10098000
Q09161;X6R941	Nuclear cap-binding protein subunit 1	NCBP1	sp|Q09161|NCBP1_HUMAN Nuclear cap-binding protein subunit 1 OS=Homo sapiens OX=9606 GN=NCBP1 PE=1 SV=1	2	11	91.838	0	47.851	82822000	0	0	9631300	942000	1865000	0	30401000	767800	39215000	0	0	0
P31946-2;P31946;Q4VY20;Q4VY19;A0A0J9YWE8;A0A0J9YWZ2	14-3-3 protein beta/alpha;14-3-3 protein beta/alpha, N-terminally processed	YWHAB	sp|P31946-2|1433B_HUMAN Isoform Short of 14-3-3 protein beta/alpha OS=Homo sapiens OX=9606 GN=YWHAB;sp|P31946|1433B_HUMAN 14-3-3 protein beta/alpha OS=Homo sapiens OX=9606 GN=YWHAB PE=1 SV=3	6	8	27.85	0	170.77	82400000	0	0	0	5900800	0	0	0	2151800	0	68000000	0	6347500
Q8WUM0	Nuclear pore complex protein Nup133	NUP133	sp|Q8WUM0|NU133_HUMAN Nuclear pore complex protein Nup133 OS=Homo sapiens OX=9606 GN=NUP133 PE=1 SV=2	1	30	128.98	0	111.76	82324000	0	0	237630	0	0	0	0	0	80352000	0	1734200	0
P55795	Heterogeneous nuclear ribonucleoprotein H2	HNRNPH2	sp|P55795|HNRH2_HUMAN Heterogeneous nuclear ribonucleoprotein H2 OS=Homo sapiens OX=9606 GN=HNRNPH2 PE=1 SV=1	1	11	49.263	0	12.906	81923000	0	2074700	0	18054000	0	0	0	6401600	0	14073000	0	41320000
Q04637-8;E7EUU4;E9PGM1;E7EX73;Q04637-7;C9K073;C9J2Z7;H7C044;A0A6Q8PFB2;H7C0V6;REV__C9JQZ6;REV__J3KQX6;F8WCF2;C9JWH7;C9JWW9;C9JSU8;C9JHW9;REV__F5H7J8;REV__Q8NEG2-2;C9J556;REV__Q8NEG2	Eukaryotic translation initiation factor 4 gamma 1	EIF4G1	sp|Q04637-8|IF4G1_HUMAN Isoform 8 of Eukaryotic translation initiation factor 4 gamma 1 OS=Homo sapiens OX=9606 GN=EIF4G1;tr|E7EUU4|E7EUU4_HUMAN Eukaryotic translation initiation factor 4 gamma 1 OS=Homo sapiens OX=9606 GN=EIF4G1 PE=1 SV=1;tr|E9PGM1|E9PGM1	21	33	175.62	0	179.25	81871000	384860	747800	463860	319080	413640	0	727280	0	72532000	0	6282600	0
O43823;M0QYL4	A-kinase anchor protein 8	AKAP8	sp|O43823|AKAP8_HUMAN A-kinase anchor protein 8 OS=Homo sapiens OX=9606 GN=AKAP8 PE=1 SV=1	2	12	76.107	0	63.508	81791000	0	0	0	0	0	0	0	0	50555000	0	31237000	0
Q13601-2;Q13601	KRR1 small subunit processome component homolog	KRR1	sp|Q13601-2|KRR1_HUMAN Isoform 2 of KRR1 small subunit processome component homolog OS=Homo sapiens OX=9606 GN=KRR1;sp|Q13601|KRR1_HUMAN KRR1 small subunit processome component homolog OS=Homo sapiens OX=9606 GN=KRR1 PE=1 SV=4	2	5	36.788	0	11.427	80785000	0	3076500	0	32138000	0	0	0	23398000	0	0	0	22173000
O94906;O94906-2	Pre-mRNA-processing factor 6	PRPF6	sp|O94906|PRP6_HUMAN Pre-mRNA-processing factor 6 OS=Homo sapiens OX=9606 GN=PRPF6 PE=1 SV=1;sp|O94906-2|PRP6_HUMAN Isoform 2 of Pre-mRNA-processing factor 6 OS=Homo sapiens OX=9606 GN=PRPF6	2	23	106.92	0	54.356	80726000	0	0	8144700	0	448480	0	14786000	102690	21986000	0	35258000	0
Q92769-3;Q92769;E5RFI6;E5RJ04;E5RGV4;E5RHE7;E5RH52;E5RG37;E5RFP9;H3BM24;E5RK19	Histone deacetylase 2	HDAC2	sp|Q92769-3|HDAC2_HUMAN Isoform 2 of Histone deacetylase 2 OS=Homo sapiens OX=9606 GN=HDAC2;sp|Q92769|HDAC2_HUMAN Histone deacetylase 2 OS=Homo sapiens OX=9606 GN=HDAC2 PE=1 SV=2	11	8	51.998	0	19.878	80577000	0	8290600	0	14123000	0	0	0	1974100	0	56189000	0	0
Q6RFH5;E9PS41;Q6RFH5-2;H0YFP2;F5H0Q8;F5GYL6	WD repeat-containing protein 74	WDR74	sp|Q6RFH5|WDR74_HUMAN WD repeat-containing protein 74 OS=Homo sapiens OX=9606 GN=WDR74 PE=1 SV=1;tr|E9PS41|E9PS41_HUMAN WD repeat-containing protein 74 OS=Homo sapiens OX=9606 GN=WDR74 PE=1 SV=1;sp|Q6RFH5-2|WDR74_HUMAN Isoform 2 of WD repeat-containing pro	6	10	42.441	0	70.234	80265000	0	13737000	0	29435000	0	0	0	17430000	0	0	0	19663000
Q8IXT5;B9ZVT1;E5RHG1;E5RJ83;E5RJV8;E5RJW8	RNA-binding protein 12B	RBM12B	sp|Q8IXT5|RB12B_HUMAN RNA-binding protein 12B OS=Homo sapiens OX=9606 GN=RBM12B PE=1 SV=2;tr|B9ZVT1|B9ZVT1_HUMAN RNA-binding protein 12B OS=Homo sapiens OX=9606 GN=RBM12B PE=1 SV=2	6	29	118.1	0	90.305	79965000	594080	174230	9486700	3725800	282750	0	5667600	0	59381000	0	652810	0
Q9Y5A9;Q9Y5A9-2;S4R3J8;S4R3V3	YTH domain-containing family protein 2	YTHDF2	sp|Q9Y5A9|YTHD2_HUMAN YTH domain-containing family protein 2 OS=Homo sapiens OX=9606 GN=YTHDF2 PE=1 SV=2;sp|Q9Y5A9-2|YTHD2_HUMAN Isoform 2 of YTH domain-containing family protein 2 OS=Homo sapiens OX=9606 GN=YTHDF2	4	6	62.333	0	35.102	79598000	0	0	0	0	0	0	0	0	0	59101000	0	20497000
A0A087X2B5;P35613-2;P35613;A0A087WUV8;P35613-3;P35613-4;I3L192;R4GMX5;R4GN83;A0A2R8YDZ0	Basigin	BSG	tr|A0A087X2B5|A0A087X2B5_HUMAN Basigin (Fragment) OS=Homo sapiens OX=9606 GN=BSG PE=1 SV=1;sp|P35613-2|BASI_HUMAN Isoform 2 of Basigin OS=Homo sapiens OX=9606 GN=BSG;sp|P35613|BASI_HUMAN Basigin OS=Homo sapiens OX=9606 GN=BSG PE=1 SV=2;tr|A0A087WUV8|A0A087	10	5	23.896	0	17.595	79522000	1536300	25478000	0	18301000	0	0	0	14458000	0	19749000	0	0
Q7Z3B4;Q7Z3B4-3;Q7Z3B4-2	Nucleoporin p54	NUP54	sp|Q7Z3B4|NUP54_HUMAN Nucleoporin p54 OS=Homo sapiens OX=9606 GN=NUP54 PE=1 SV=2;sp|Q7Z3B4-3|NUP54_HUMAN Isoform 3 of Nucleoporin p54 OS=Homo sapiens OX=9606 GN=NUP54;sp|Q7Z3B4-2|NUP54_HUMAN Isoform 2 of Nucleoporin p54 OS=Homo sapiens OX=9606 GN=NUP54	3	14	55.435	0	80.453	79402000	0	0	0	0	0	0	0	0	0	77814000	0	1588200
Q9Y4W2-2;Q9Y4W2;Q9Y4W2-3;Q9Y4W2-4	Ribosomal biogenesis protein LAS1L	LAS1L	sp|Q9Y4W2-2|LAS1L_HUMAN Isoform 2 of Ribosomal biogenesis protein LAS1L OS=Homo sapiens OX=9606 GN=LAS1L;sp|Q9Y4W2|LAS1L_HUMAN Ribosomal biogenesis protein LAS1L OS=Homo sapiens OX=9606 GN=LAS1L PE=1 SV=2;sp|Q9Y4W2-3|LAS1L_HUMAN Isoform 3 of Ribosomal biog	4	14	81.242	0	102.07	79378000	1263600	0	13316000	0	1475500	0	7695600	0	20169000	0	35458000	0
Q92621;U3KPX2;U3KQ97;U3KQ47	Nuclear pore complex protein Nup205	NUP205	sp|Q92621|NU205_HUMAN Nuclear pore complex protein Nup205 OS=Homo sapiens OX=9606 GN=NUP205 PE=1 SV=3	4	42	227.92	0	129.19	79256000	0	0	0	0	0	0	0	0	75127000	51751	4076800	0
Q9Y230;Q9Y230-2;M0R0Y3;X6R2L4;M0QXI6	RuvB-like 2	RUVBL2	sp|Q9Y230|RUVB2_HUMAN RuvB-like 2 OS=Homo sapiens OX=9606 GN=RUVBL2 PE=1 SV=3;sp|Q9Y230-2|RUVB2_HUMAN Isoform 2 of RuvB-like 2 OS=Homo sapiens OX=9606 GN=RUVBL2;tr|M0R0Y3|M0R0Y3_HUMAN RuvB-like helicase OS=Homo sapiens OX=9606 GN=RUVBL2 PE=1 SV=1	5	13	51.156	0	49.773	78928000	0	0	0	734330	0	0	0	427170	0	77136000	0	630450
F8VVA7;P61923;P61923-4;F8W651;F8VYK5;F8VXB1;F8VUC5;F8W156;F8VXR1;F8VYZ4;P61923-2;P61923-3;P61923-5	Coatomer subunit zeta-1	COPZ1	tr|F8VVA7|F8VVA7_HUMAN Coatomer subunit zeta OS=Homo sapiens OX=9606 GN=COPZ1 PE=1 SV=1;sp|P61923|COPZ1_HUMAN Coatomer subunit zeta-1 OS=Homo sapiens OX=9606 GN=COPZ1 PE=1 SV=1;sp|P61923-4|COPZ1_HUMAN Isoform 4 of Coatomer subunit zeta-1 OS=Homo sapiens OX	13	4	22.34	0	23.452	78862000	0	0	0	0	0	0	0	0	0	78862000	0	0
A6NHL2-2;A6NHL2	Tubulin alpha chain-like 3	TUBAL3	sp|A6NHL2-2|TBAL3_HUMAN Isoform 2 of Tubulin alpha chain-like 3 OS=Homo sapiens OX=9606 GN=TUBAL3;sp|A6NHL2|TBAL3_HUMAN Tubulin alpha chain-like 3 OS=Homo sapiens OX=9606 GN=TUBAL3 PE=1 SV=2	2	5	45.517	0	3.8778	78737000	0	619890	0	0	0	0	0	2153900	0	31087000	0	44877000
Q9BVJ6-3;Q9BVJ6;Q9BVJ6-2;Q5TAP6;X6RJY0	U3 small nucleolar RNA-associated protein 14 homolog A	UTP14A	sp|Q9BVJ6-3|UT14A_HUMAN Isoform 3 of U3 small nucleolar RNA-associated protein 14 homolog A OS=Homo sapiens OX=9606 GN=UTP14A;sp|Q9BVJ6|UT14A_HUMAN U3 small nucleolar RNA-associated protein 14 homolog A OS=Homo sapiens OX=9606 GN=UTP14A PE=1 SV=1;sp|Q9BVJ6	5	22	82.004	0	111.8	78553000	0	1089100	971700	4672700	6441100	0	15486000	6435100	18670000	0	24788000	0
A0A087WWX0;A0A087WVZ9;P19388;A0A0A0MQR7;A0A087WVN5	DNA-directed RNA polymerases I, II, and III subunit RPABC1	POLR2E	tr|A0A087WWX0|A0A087WWX0_HUMAN DNA-directed RNA polymerases I, II, and III subunit RPABC1 (Fragment) OS=Homo sapiens OX=9606 GN=POLR2E PE=1 SV=1;tr|A0A087WVZ9|A0A087WVZ9_HUMAN DNA-directed RNA polymerase II subunit E OS=Homo sapiens OX=9606 GN=POLR2E PE=1	5	3	15.421	0	9.8415	78381000	0	0	0	0	0	0	0	13705000	0	24223000	0	40453000
P84077;P61204;F5H423;P61204-2;F5H0C7;C9J1Z8;P84085;F5H1V1;F5H6T5;F8WDB3;H0YGG7	ADP-ribosylation factor 1;ADP-ribosylation factor 3	ARF1;ARF3	sp|P84077|ARF1_HUMAN ADP-ribosylation factor 1 OS=Homo sapiens OX=9606 GN=ARF1 PE=1 SV=2;sp|P61204|ARF3_HUMAN ADP-ribosylation factor 3 OS=Homo sapiens OX=9606 GN=ARF3 PE=1 SV=2;tr|F5H423|F5H423_HUMAN Uncharacterized protein OS=Homo sapiens OX=9606 PE=3 SV	11	5	20.697	0	11.346	78352000	516410	4860300	0	8073900	0	0	498940	8232300	0	41485000	0	14685000
Q13283;E5RIZ6;E5RH00;E5RI46;E5RIF8;E5RH42;E5RJU8;Q13283-2;D6R9X5;D6R9A4;D6RBM9;D6REX8;D6RBR0;D6RE13;D6RBW8	Ras GTPase-activating protein-binding protein 1	G3BP1	sp|Q13283|G3BP1_HUMAN Ras GTPase-activating protein-binding protein 1 OS=Homo sapiens OX=9606 GN=G3BP1 PE=1 SV=1	15	9	52.164	0	54.48	78087000	0	1246900	0	815920	0	0	0	0	0	76024000	0	0
Q13885;Q9BVA1	Tubulin beta-2A chain;Tubulin beta-2B chain	TUBB2A;TUBB2B	sp|Q13885|TBB2A_HUMAN Tubulin beta-2A chain OS=Homo sapiens OX=9606 GN=TUBB2A PE=1 SV=1;sp|Q9BVA1|TBB2B_HUMAN Tubulin beta-2B chain OS=Homo sapiens OX=9606 GN=TUBB2B PE=1 SV=1	2	23	49.906	0	16.119	78060000	241420	0	0	1208400	0	0	0	4060700	0	24081000	0	48468000
Q8WUM4;Q8WUM4-2;A0A3B3IT07;Q8WUM4-3;C9IZF9;F8WEQ7;F8WBR8;F8WDK9	Programmed cell death 6-interacting protein	PDCD6IP	sp|Q8WUM4|PDC6I_HUMAN Programmed cell death 6-interacting protein OS=Homo sapiens OX=9606 GN=PDCD6IP PE=1 SV=1;sp|Q8WUM4-2|PDC6I_HUMAN Isoform 2 of Programmed cell death 6-interacting protein OS=Homo sapiens OX=9606 GN=PDCD6IP	8	25	96.022	0	106.53	77238000	0	0	0	0	0	0	0	0	75495000	0	1743400	0
Q8NAV1	Pre-mRNA-splicing factor 38A	PRPF38A	sp|Q8NAV1|PR38A_HUMAN Pre-mRNA-splicing factor 38A OS=Homo sapiens OX=9606 GN=PRPF38A PE=1 SV=1	1	9	37.476	0	23.48	77210000	0	14420000	0	39847000	0	0	0	17210000	0	0	0	5733100
Q9NZM5;M0QX73;M0QZU5;M0QYZ9;M0QZ34	Glioma tumor suppressor candidate region gene 2 protein	GLTSCR2	sp|Q9NZM5|NOP53_HUMAN Ribosome biogenesis protein NOP53 OS=Homo sapiens OX=9606 GN=NOP53 PE=1 SV=2	5	6	54.389	0	56.959	76502000	0	0	0	0	0	0	0	0	0	76502000	0	0
P55072;C9JUP7;C9IZA5	Transitional endoplasmic reticulum ATPase	VCP	sp|P55072|TERA_HUMAN Transitional endoplasmic reticulum ATPase OS=Homo sapiens OX=9606 GN=VCP PE=1 SV=4	3	22	89.321	0	133.03	76465000	2549400	0	4057300	0	767940	0	3313900	0	63970000	0	1806900	0
A0A2R8Y5P9;Q8TF72	Protein Shroom3	SHROOM3	tr|A0A2R8Y5P9|A0A2R8Y5P9_HUMAN Protein Shroom3 OS=Homo sapiens OX=9606 GN=SHROOM3 PE=1 SV=1;sp|Q8TF72|SHRM3_HUMAN Protein Shroom3 OS=Homo sapiens OX=9606 GN=SHROOM3 PE=1 SV=2	2	1	208.05	0.0069273	1.2117	76416000	6006200	0	0	9296300	9366600	0	0	17724000	7092500	13284000	7244300	6402600
A0A087WYT3;Q15185-3;Q15185-4;Q15185;Q15185-2;B4DDC6	Prostaglandin E synthase 3	PTGES3	tr|A0A087WYT3|A0A087WYT3_HUMAN Prostaglandin E synthase 3 OS=Homo sapiens OX=9606 GN=PTGES3 PE=1 SV=1;sp|Q15185-3|TEBP_HUMAN Isoform 3 of Prostaglandin E synthase 3 OS=Homo sapiens OX=9606 GN=PTGES3;sp|Q15185-4|TEBP_HUMAN Isoform 4 of Prostaglandin E synth	6	3	19.155	0	11.191	75287000	0	6759000	0	8782300	0	0	0	6946300	0	33250000	0	19549000
O14880;Q5VV89;Q5VV87	Microsomal glutathione S-transferase 3	MGST3	sp|O14880|MGST3_HUMAN Microsomal glutathione S-transferase 3 OS=Homo sapiens OX=9606 GN=MGST3 PE=1 SV=1;tr|Q5VV89|Q5VV89_HUMAN Microsomal glutathione S-transferase 3 OS=Homo sapiens OX=9606 GN=MGST3 PE=1 SV=1;tr|Q5VV87|Q5VV87_HUMAN Microsomal glutathione S	3	4	16.516	0	30.109	74947000	0	0	0	46037000	0	0	0	0	0	28909000	0	0
P30566;A0A1B0GTJ7;A0A1B0GWJ0;P30566-2;A0A0A6YY92;A0A1B0GWF8;A0A1B0GTG9;A0A096LNY5;A0A096LNY6;A0A096LNY4;A0A096LP92;A0A096LP72;A0A096LPA2;B4DEP1;A0A1W2PRX2;A0A096LP76;V9GY96	Adenylosuccinate lyase	ADSL	sp|P30566|PUR8_HUMAN Adenylosuccinate lyase OS=Homo sapiens OX=9606 GN=ADSL PE=1 SV=2;tr|A0A1B0GTJ7|A0A1B0GTJ7_HUMAN Adenylosuccinate lyase OS=Homo sapiens OX=9606 GN=ADSL PE=1 SV=1;tr|A0A1B0GWJ0|A0A1B0GWJ0_HUMAN Adenylosuccinate lyase OS=Homo sapiens OX=9	17	8	54.889	0	68.412	74664000	0	0	0	0	0	0	0	0	0	47475000	0	27190000
B9A008;E7ENR5;H0Y714;Q96G21;B8ZZ47	U3 small nucleolar ribonucleoprotein protein IMP4	IMP4	tr|B9A008|B9A008_HUMAN U3 small nucleolar ribonucleoprotein protein IMP4 (Fragment) OS=Homo sapiens OX=9606 GN=IMP4 PE=1 SV=1;tr|E7ENR5|E7ENR5_HUMAN U3 small nucleolar ribonucleoprotein protein IMP4 (Fragment) OS=Homo sapiens OX=9606 GN=IMP4 PE=1 SV=1;tr|H	5	4	19.619	0	27.605	74287000	0	3718700	0	27564000	0	0	0	22240000	0	4613800	0	16150000
Q96I24;Q96I24-2;A0A494C1K6	Far upstream element-binding protein 3	FUBP3	sp|Q96I24|FUBP3_HUMAN Far upstream element-binding protein 3 OS=Homo sapiens OX=9606 GN=FUBP3 PE=1 SV=2;sp|Q96I24-2|FUBP3_HUMAN Isoform 2 of Far upstream element-binding protein 3 OS=Homo sapiens OX=9606 GN=FUBP3	3	15	61.64	0	67.222	73678000	0	0	0	0	0	0	0	3065200	0	38266000	0	32347000
Q9UNX3;E5RIT6;E5RHH1	60S ribosomal protein L26-like 1	RPL26L1	sp|Q9UNX3|RL26L_HUMAN 60S ribosomal protein L26-like 1 OS=Homo sapiens OX=9606 GN=RPL26L1 PE=1 SV=1;tr|E5RIT6|E5RIT6_HUMAN 60S ribosomal protein L26-like 1 (Fragment) OS=Homo sapiens OX=9606 GN=RPL26L1 PE=1 SV=1	3	10	17.256	0	5.7181	73158000	0	0	0	0	0	0	0	0	0	73158000	0	0
Q9BVI4;F5H303	Nucleolar complex protein 4 homolog	NOC4L	sp|Q9BVI4|NOC4L_HUMAN Nucleolar complex protein 4 homolog OS=Homo sapiens OX=9606 GN=NOC4L PE=1 SV=1	2	11	58.467	0	50	72829000	0	0	0	15712000	0	0	0	13264000	0	42112000	0	1740000
P28074;P28074-3;H0YJM8;P28074-2	Proteasome subunit beta type-5	PSMB5	sp|P28074|PSB5_HUMAN Proteasome subunit beta type-5 OS=Homo sapiens OX=9606 GN=PSMB5 PE=1 SV=3;sp|P28074-3|PSB5_HUMAN Isoform 3 of Proteasome subunit beta type-5 OS=Homo sapiens OX=9606 GN=PSMB5	4	8	28.48	0	32.633	72585000	21713000	9807600	0	0	0	0	0	0	0	41064000	0	0
P61604;B8ZZL8;B8ZZ54;S4R3N1	10 kDa heat shock protein, mitochondrial	HSPE1	sp|P61604|CH10_HUMAN 10 kDa heat shock protein, mitochondrial OS=Homo sapiens OX=9606 GN=HSPE1 PE=1 SV=2;tr|B8ZZL8|B8ZZL8_HUMAN 10 kDa heat shock protein, mitochondrial OS=Homo sapiens OX=9606 GN=HSPE1 PE=1 SV=1;tr|B8ZZ54|B8ZZ54_HUMAN 10 kDa heat shock pro	4	5	10.932	0	8.9064	72227000	13676000	3433500	0	0	352760	0	0	9832800	0	44932000	0	0
X6RJP6;P37802;P37802-2	Transgelin-2	TAGLN2	tr|X6RJP6|X6RJP6_HUMAN Transgelin-2 (Fragment) OS=Homo sapiens OX=9606 GN=TAGLN2 PE=1 SV=1;sp|P37802|TAGL2_HUMAN Transgelin-2 OS=Homo sapiens OX=9606 GN=TAGLN2 PE=1 SV=3;sp|P37802-2|TAGL2_HUMAN Isoform 2 of Transgelin-2 OS=Homo sapiens OX=9606 GN=TAGLN2	3	7	21.086	0	27.506	72185000	0	2356500	0	1201200	0	0	0	4387100	0	64240000	0	0
Q6PKG0;Q6PKG0-3;A0A0B4J210;E5RH50;H0YBW1;H0YC73;H0YC33;H0YAN4;A0A3B3ISF0;Q659C4-7;Q659C4-6;Q659C4-5;Q659C4-2;Q659C4;E5RHK4;Q659C4-9;H0YAX9	La-related protein 1	LARP1	sp|Q6PKG0|LARP1_HUMAN La-related protein 1 OS=Homo sapiens OX=9606 GN=LARP1 PE=1 SV=2;sp|Q6PKG0-3|LARP1_HUMAN Isoform 2 of La-related protein 1 OS=Homo sapiens OX=9606 GN=LARP1;tr|A0A0B4J210|A0A0B4J210_HUMAN La-related protein 1 (Fragment) OS=Homo sapiens	17	24	123.51	0	95.611	72141000	0	0	0	0	0	0	933860	0	60880000	0	10327000	0
P55060-4;P55060-3;P55060;P55060-2	Exportin-2	CSE1L	sp|P55060-4|XPO2_HUMAN Isoform 4 of Exportin-2 OS=Homo sapiens OX=9606 GN=CSE1L;sp|P55060-3|XPO2_HUMAN Isoform 3 of Exportin-2 OS=Homo sapiens OX=9606 GN=CSE1L;sp|P55060|XPO2_HUMAN Exportin-2 OS=Homo sapiens OX=9606 GN=CSE1L PE=1 SV=3	4	24	103.88	0	130.79	72119000	0	0	318890	0	10899000	0	0	0	36254000	0	24647000	0
E9PS63;F5H8L0;Q5R372-7;Q5R372-8;Q5R372-6;Q5R372-5;B7ZAP0	Rab GTPase-activating protein 1-like, isoform 10	RABGAP1L	tr|E9PS63|E9PS63_HUMAN Rab GTPase-activating protein 1-like (Fragment) OS=Homo sapiens OX=9606 GN=RABGAP1L PE=1 SV=1;tr|F5H8L0|F5H8L0_HUMAN Rab GTPase-activating protein 1-like OS=Homo sapiens OX=9606 GN=RABGAP1L PE=1 SV=1;sp|Q5R372-7|RBG1L_HUMAN Isoform 7	7	1	22.512	0.0041026	1.5016	71879000	0	5904800	0	23934000	3662600	0	0	16478000	0	0	0	21900000
Q9UGI8-2;Q9UGI8;F8W7T0;F8WDI4;H7BYK1	Testin	TES	sp|Q9UGI8-2|TES_HUMAN Isoform 2 of Testin OS=Homo sapiens OX=9606 GN=TES;sp|Q9UGI8|TES_HUMAN Testin OS=Homo sapiens OX=9606 GN=TES PE=1 SV=1	5	10	46.91	0	55.522	71872000	0	0	0	0	0	0	0	0	0	60327000	0	11545000
O15226;O15226-2	NF-kappa-B-repressing factor	NKRF	sp|O15226|NKRF_HUMAN NF-kappa-B-repressing factor OS=Homo sapiens OX=9606 GN=NKRF PE=1 SV=2;sp|O15226-2|NKRF_HUMAN Isoform 2 of NF-kappa-B-repressing factor OS=Homo sapiens OX=9606 GN=NKRF	2	21	77.672	0	67.062	71743000	0	731690	11558000	0	0	0	5822800	0	3445500	0	50185000	0
Q00577	Transcriptional activator protein Pur-alpha	PURA	sp|Q00577|PURA_HUMAN Transcriptional activator protein Pur-alpha OS=Homo sapiens OX=9606 GN=PURA PE=1 SV=2	1	5	34.91	0	42.5	71715000	4763200	1483100	0	2246300	0	0	0	2666000	0	30119000	0	30438000
P30101	Protein disulfide-isomerase A3	PDIA3	sp|P30101|PDIA3_HUMAN Protein disulfide-isomerase A3 OS=Homo sapiens OX=9606 GN=PDIA3 PE=1 SV=4	1	14	56.782	0	50.951	71659000	481330	7591600	0	9404600	0	0	0	8542600	0	45639000	0	0
P55209;F8W118;H0YIV4;F5H4R6;F8W0J6;B7Z9C2;F8VV59;F8VY35;F8W020;H0YHC3;P55209-2;H0YH88;F8VUX1;F8VXI6;F8VRJ2;P55209-3;F8W543;F8VVB5;E9PJJ2;Q99733-2;Q99733;E9PS34;C9JZI7;E9PKT8;E9PNJ7;A8MXH2;C9J6D1;E9PNW0	Nucleosome assembly protein 1-like 1	NAP1L1	sp|P55209|NP1L1_HUMAN Nucleosome assembly protein 1-like 1 OS=Homo sapiens OX=9606 GN=NAP1L1 PE=1 SV=1;tr|F8W118|F8W118_HUMAN Nucleosome assembly protein 1-like 1 (Fragment) OS=Homo sapiens OX=9606 GN=NAP1L1 PE=1 SV=1;tr|H0YIV4|H0YIV4_HUMAN Nucleosome asse	28	5	45.374	0	15.441	71587000	0	8229100	0	28475000	0	0	0	11421000	0	23461000	0	0
O75531	Barrier-to-autointegration factor;Barrier-to-autointegration factor, N-terminally processed	BANF1	sp|O75531|BAF_HUMAN Barrier-to-autointegration factor OS=Homo sapiens OX=9606 GN=BANF1 PE=1 SV=1	1	1	10.058	0	7.9481	71281000	0	0	0	0	0	0	0	36731000	0	15091000	0	19459000
Q8WTT2	Nucleolar complex protein 3 homolog	NOC3L	sp|Q8WTT2|NOC3L_HUMAN Nucleolar complex protein 3 homolog OS=Homo sapiens OX=9606 GN=NOC3L PE=1 SV=1	1	15	92.547	0	38.906	71033000	0	0	3885600	0	338050	0	907470	0	41038000	0	24863000	0
A0A2R8Y851;P62273;P62273-2	40S ribosomal protein S29	RPS29	tr|A0A2R8Y851|A0A2R8Y851_HUMAN 40S ribosomal protein S29 OS=Homo sapiens OX=9606 GN=RPS29 PE=1 SV=1;sp|P62273|RS29_HUMAN 40S ribosomal protein S29 OS=Homo sapiens OX=9606 GN=RPS29 PE=1 SV=2;sp|P62273-2|RS29_HUMAN Isoform 2 of 40S ribosomal protein S29 OS=H	3	1	10.256	0	3.9929	70764000	0	0	0	0	0	0	0	0	0	70764000	0	0
P49792;F8WBP7	E3 SUMO-protein ligase RanBP2	RANBP2	sp|P49792|RBP2_HUMAN E3 SUMO-protein ligase RanBP2 OS=Homo sapiens OX=9606 GN=RANBP2 PE=1 SV=2	2	81	358.2	0	323.31	70515000	38446	0	304500	0	0	0	243070	0	13778000	0	56150000	0
P49411;H3BNU3	Elongation factor Tu, mitochondrial	TUFM	sp|P49411|EFTU_HUMAN Elongation factor Tu, mitochondrial OS=Homo sapiens OX=9606 GN=TUFM PE=1 SV=2	2	9	49.541	0	153.2	69474000	0	7895000	0	2729000	0	0	0	1707200	0	53136000	0	4006900
P05455;E7ERC4;E9PGX9;E9PFL9	Lupus La protein	SSB	sp|P05455|LA_HUMAN Lupus La protein OS=Homo sapiens OX=9606 GN=SSB PE=1 SV=2;tr|E7ERC4|E7ERC4_HUMAN Lupus La protein (Fragment) OS=Homo sapiens OX=9606 GN=SSB PE=1 SV=1	4	8	46.836	0	30.972	69351000	0	3136200	0	19652000	0	0	0	14749000	0	16213000	0	15600000
Q8NC51-4;Q8NC51-3;Q8NC51-2;Q8NC51	Plasminogen activator inhibitor 1 RNA-binding protein	SERBP1	sp|Q8NC51-4|PAIRB_HUMAN Isoform 4 of Plasminogen activator inhibitor 1 RNA-binding protein OS=Homo sapiens OX=9606 GN=SERBP1;sp|Q8NC51-3|PAIRB_HUMAN Isoform 3 of Plasminogen activator inhibitor 1 RNA-binding protein OS=Homo sapiens OX=9606 GN=SERBP1;sp|Q8N	4	5	42.426	0	51.016	68764000	0	2651000	0	4402500	0	494480	0	7269600	0	53946000	0	0
O14818;O14818-2;Q8TAA3-2;Q8TAA3-5;Q8TAA3;H0Y586;O14818-4;A0A087WYS6;F5GY34	Proteasome subunit alpha type-7;Proteasome subunit alpha type-7-like	PSMA7;PSMA8	sp|O14818|PSA7_HUMAN Proteasome subunit alpha type-7 OS=Homo sapiens OX=9606 GN=PSMA7 PE=1 SV=1;sp|O14818-2|PSA7_HUMAN Isoform 2 of Proteasome subunit alpha type-7 OS=Homo sapiens OX=9606 GN=PSMA7;sp|Q8TAA3-2|PSMA8_HUMAN Isoform 2 of Proteasome subunit alp	9	8	27.887	0	32.692	68715000	14447000	0	0	1986500	0	0	0	0	0	48684000	0	3597200
Q12769;G3V198;E9PR16;Q12769-3;Q12769-2;E9PSI3	Nuclear pore complex protein Nup160	NUP160	sp|Q12769|NU160_HUMAN Nuclear pore complex protein Nup160 OS=Homo sapiens OX=9606 GN=NUP160 PE=1 SV=3;tr|G3V198|G3V198_HUMAN Nuclear pore complex protein Nup160 (Fragment) OS=Homo sapiens OX=9606 GN=NUP160 PE=1 SV=2;tr|E9PR16|E9PR16_HUMAN Nuclear pore comp	6	25	162.12	0	91.648	68639000	0	0	0	0	0	0	0	0	68337000	0	302130	0
Q9Y2Z0-2;Q9Y2Z0	Suppressor of G2 allele of SKP1 homolog	SUGT1	sp|Q9Y2Z0-2|SGT1_HUMAN Isoform 2 of Protein SGT1 homolog OS=Homo sapiens OX=9606 GN=SUGT1;sp|Q9Y2Z0|SGT1_HUMAN Protein SGT1 homolog OS=Homo sapiens OX=9606 GN=SUGT1 PE=1 SV=3	2	8	37.804	0	34.678	68584000	0	0	0	0	0	0	0	0	0	51499000	0	17085000
Q71RC2-5;Q71RC2;Q71RC2-4;Q71RC2-3;Q71RC2-2;Q71RC2-6;X6RLN4;Q71RC2-7;Q96J85;F8W1Z5;Q8TBL5;A0A087WTL9	La-related protein 4	LARP4	sp|Q71RC2-5|LARP4_HUMAN Isoform 5 of La-related protein 4 OS=Homo sapiens OX=9606 GN=LARP4;sp|Q71RC2|LARP4_HUMAN La-related protein 4 OS=Homo sapiens OX=9606 GN=LARP4 PE=1 SV=3;sp|Q71RC2-4|LARP4_HUMAN Isoform 4 of La-related protein 4 OS=Homo sapiens OX=96	12	9	72.399	0	31.549	66946000	0	0	0	0	0	0	0	0	42069000	0	24877000	0
P22314-2;P22314;Q5JRR6;Q5JRR9;Q5JRS0;Q5JRS2;Q5JRS1;Q5JRS3	Ubiquitin-like modifier-activating enzyme 1	UBA1	sp|P22314-2|UBA1_HUMAN Isoform 2 of Ubiquitin-like modifier-activating enzyme 1 OS=Homo sapiens OX=9606 GN=UBA1;sp|P22314|UBA1_HUMAN Ubiquitin-like modifier-activating enzyme 1 OS=Homo sapiens OX=9606 GN=UBA1 PE=1 SV=3	8	23	113.8	0	174.22	66872000	3900600	901740	7419500	447230	722600	0	7102200	0	44715000	0	1663100	0
P18085;C9JPM4;C9JAK5;U3KQF2	ADP-ribosylation factor 4	ARF4	sp|P18085|ARF4_HUMAN ADP-ribosylation factor 4 OS=Homo sapiens OX=9606 GN=ARF4 PE=1 SV=3;tr|C9JPM4|C9JPM4_HUMAN ADP-ribosylation factor 4 (Fragment) OS=Homo sapiens OX=9606 GN=ARF4 PE=1 SV=1;tr|C9JAK5|C9JAK5_HUMAN ADP-ribosylation factor 4 OS=Homo sapiens	4	5	20.511	0	6.4686	66658000	0	17117000	0	11357000	0	0	0	4168100	0	27182000	0	6834200
P62310	U6 snRNA-associated Sm-like protein LSm3	LSM3	sp|P62310|LSM3_HUMAN U6 snRNA-associated Sm-like protein LSm3 OS=Homo sapiens OX=9606 GN=LSM3 PE=1 SV=2	1	2	11.845	0.003148	1.6954	66495000	0	0	0	29921000	0	0	0	36575000	0	0	0	0
Q14254;J3QLD9;E7EMK3;K7EKW9	Flotillin-2	FLOT2	sp|Q14254|FLOT2_HUMAN Flotillin-2 OS=Homo sapiens OX=9606 GN=FLOT2 PE=1 SV=2;tr|J3QLD9|J3QLD9_HUMAN Flotillin OS=Homo sapiens OX=9606 GN=FLOT2 PE=1 SV=1;tr|E7EMK3|E7EMK3_HUMAN Flotillin OS=Homo sapiens OX=9606 GN=FLOT2 PE=1 SV=1	4	14	47.064	0	63.065	66389000	0	306520	0	6291000	0	0	0	2661800	0	2766100	3059200	51304000
Q14498-3;Q14498-2;Q14498;A0A0U1RQH7;H0Y4X3;G3XAC6;A0A0U1RQW2;Q5QP23;A0A087X122;Q5QP22	RNA-binding protein 39	RBM39	sp|Q14498-3|RBM39_HUMAN Isoform 3 of RNA-binding protein 39 OS=Homo sapiens OX=9606 GN=RBM39;sp|Q14498-2|RBM39_HUMAN Isoform 2 of RNA-binding protein 39 OS=Homo sapiens OX=9606 GN=RBM39;sp|Q14498|RBM39_HUMAN RNA-binding protein 39 OS=Homo sapiens OX=9606 G	10	9	57.089	0	55.396	66079000	0	2850800	1418200	20819000	1196500	0	1400900	3050300	13001000	17643000	2577800	2121900
Q01085;Q01085-2;E7ETJ9;E7ETC0;C9JTN7;P31483-2;A6NKZ9;H7BY49	Nucleolysin TIAR	TIAL1	sp|Q01085|TIAR_HUMAN Nucleolysin TIAR OS=Homo sapiens OX=9606 GN=TIAL1 PE=1 SV=1;sp|Q01085-2|TIAR_HUMAN Isoform 2 of Nucleolysin TIAR OS=Homo sapiens OX=9606 GN=TIAL1;tr|E7ETJ9|E7ETJ9_HUMAN Nucleolysin TIAR (Fragment) OS=Homo sapiens OX=9606 GN=TIAL1 PE=1	8	7	41.59	0	20.5	66017000	0	3488000	0	15466000	0	0	0	0	0	33099000	0	13964000
Q5JR04;Q9HCE1;Q9HCE1-2	Putative helicase MOV-10	MOV10	tr|Q5JR04|Q5JR04_HUMAN RNA helicase OS=Homo sapiens OX=9606 GN=MOV10 PE=1 SV=1;sp|Q9HCE1|MOV10_HUMAN Helicase MOV-10 OS=Homo sapiens OX=9606 GN=MOV10 PE=1 SV=2;sp|Q9HCE1-2|MOV10_HUMAN Isoform 2 of Helicase MOV-10 OS=Homo sapiens OX=9606 GN=MOV10	3	28	107.21	0	100.58	65880000	0	0	2374100	0	0	0	3681700	0	18515000	0	41309000	0
F8W7C6;A0A087WV22;H7C123;H7C2C5;Q96L21;H7C2U2		RPL10	tr|F8W7C6|F8W7C6_HUMAN 60S ribosomal protein L10 OS=Homo sapiens OX=9606 GN=RPL10 PE=1 SV=2;tr|A0A087WV22|A0A087WV22_HUMAN 60S ribosomal protein L10 OS=Homo sapiens OX=9606 GN=RPL10 PE=1 SV=1;tr|H7C123|H7C123_HUMAN 60S ribosomal protein L10 (Fragment) OS=H	6	9	18.565	0	41.23	65397000	0	0	0	0	0	0	0	0	0	50900000	0	14497000
Q9Y3A5;A0A087X020;F8WE72	Ribosome maturation protein SBDS	SBDS	sp|Q9Y3A5|SBDS_HUMAN Ribosome maturation protein SBDS OS=Homo sapiens OX=9606 GN=SBDS PE=1 SV=4;tr|A0A087X020|A0A087X020_HUMAN Ribosome maturation protein SBDS OS=Homo sapiens OX=9606 GN=SBDS PE=1 SV=1	3	8	28.763	0	10.147	65339000	0	0	0	0	0	0	0	0	0	36580000	0	28759000
Q9Y4C8;H0YIL2	Probable RNA-binding protein 19	RBM19	sp|Q9Y4C8|RBM19_HUMAN Probable RNA-binding protein 19 OS=Homo sapiens OX=9606 GN=RBM19 PE=1 SV=3	2	18	107.33	0	95.079	65225000	5450800	5043600	13302000	7514200	5481800	0	17948000	353790	2062700	0	8068100	0
Q9BW27-3;Q9BW27;J3KT10;J3QL54;Q9BW27-2;J3QLD4;J3QLH0;J3QLV0;J3KSH3;J3KRC0;F5H0W7	Nuclear pore complex protein Nup85	NUP85	sp|Q9BW27-3|NUP85_HUMAN Isoform 3 of Nuclear pore complex protein Nup85 OS=Homo sapiens OX=9606 GN=NUP85;sp|Q9BW27|NUP85_HUMAN Nuclear pore complex protein Nup85 OS=Homo sapiens OX=9606 GN=NUP85 PE=1 SV=1;tr|J3KT10|J3KT10_HUMAN Nuclear pore complex protein	11	11	69.799	0	44.87	64945000	0	0	0	0	0	0	0	0	0	64945000	0	0
Q9NY61;A0A087WWS8;A0A087WTH8;A0A087WW41	Protein AATF	AATF	sp|Q9NY61|AATF_HUMAN Protein AATF OS=Homo sapiens OX=9606 GN=AATF PE=1 SV=1	4	13	63.132	0	72.463	64640000	631120	0	13583000	1264200	4552600	0	17346000	0	27263000	0	0	0
O00571-2;A0A2R8Y645;A0A2R8Y4A4;O00571;A0A2R8YFS5;A0A2U3TZJ9;A0A2R8YFR4;A0A0D9SG12;A0A2R8YCW1;A0A2R8YF78;A0A0D9SFB3;A0A0D9SF53;A0A2R8Y5G6;A0A2R8Y7T2;A0A2R8YDT5;F6S8Q4;O15523;O15523-2;A0A2R8YDH3;A0A087WVZ1;A0A0J9YVQ7;O15523-3;A0A2R8YCU0;C9J081;C9J8G5;A0A2R8Y650;D6RCM4;A0A2R8YF89;Q9NQI0;Q9NQI0-4;Q9NQI0-2;Q9NQI0-3;A0A2R8Y4D2	ATP-dependent RNA helicase DDX3X;ATP-dependent RNA helicase DDX3Y	DDX3X;DDX3Y	sp|O00571-2|DDX3X_HUMAN Isoform 2 of ATP-dependent RNA helicase DDX3X OS=Homo sapiens OX=9606 GN=DDX3X;tr|A0A2R8Y645|A0A2R8Y645_HUMAN RNA helicase OS=Homo sapiens OX=9606 GN=DDX3X PE=1 SV=1;tr|A0A2R8Y4A4|A0A2R8Y4A4_HUMAN RNA helicase OS=Homo sapiens OX=960	33	14	71.354	0	53.276	64293000	2233500	1866700	1299500	1365300	885410	0	3134300	301540	33941000	12169000	0	7096500
K7ELG9;Q3MHD2;Q3MHD2-2	Protein LSM12 homolog	LSM12	tr|K7ELG9|K7ELG9_HUMAN Protein LSM12 homolog OS=Homo sapiens OX=9606 GN=LSM12 PE=1 SV=1;sp|Q3MHD2|LSM12_HUMAN Protein LSM12 homolog OS=Homo sapiens OX=9606 GN=LSM12 PE=1 SV=2;sp|Q3MHD2-2|LSM12_HUMAN Isoform 2 of Protein LSM12 homolog OS=Homo sapiens OX=960	3	3	24.955	0	11.161	64055000	0	0	0	0	0	0	0	0	0	55930000	0	8125300
P35606-2;P35606;H0YAC7;D6R997;D6RBZ7;D6RCL6;D6RBG7;D6RBT6;H0Y938	Coatomer subunit beta	COPB2	sp|P35606-2|COPB2_HUMAN Isoform 2 of Coatomer subunit beta OS=Homo sapiens OX=9606 GN=COPB2;sp|P35606|COPB2_HUMAN Coatomer subunit beta OS=Homo sapiens OX=9606 GN=COPB2 PE=1 SV=2	9	18	99.045	0	74.849	63969000	1564300	0	10591000	0	379170	0	5185300	0	45652000	0	597070	0
Q9UNN8;A0A0U1RQQ4;A0A0U1RRC4	Endothelial protein C receptor	PROCR	sp|Q9UNN8|EPCR_HUMAN Endothelial protein C receptor OS=Homo sapiens OX=9606 GN=PROCR PE=1 SV=1;tr|A0A0U1RQQ4|A0A0U1RQQ4_HUMAN Endothelial protein C receptor (Fragment) OS=Homo sapiens OX=9606 GN=PROCR PE=1 SV=1	3	4	26.671	0	14.305	63892000	0	4709600	0	18759000	632050	0	0	5561700	0	30238000	0	3992200
O15042-2;O15042;E7ET15;O15042-3;H7C4V2;H0Y8D9;E7EW00	U2 snRNP-associated SURP motif-containing protein	U2SURP	sp|O15042-2|SR140_HUMAN Isoform 2 of U2 snRNP-associated SURP motif-containing protein OS=Homo sapiens OX=9606 GN=U2SURP;sp|O15042|SR140_HUMAN U2 snRNP-associated SURP motif-containing protein OS=Homo sapiens OX=9606 GN=U2SURP PE=1 SV=2;tr|E7ET15|E7ET15_HU	7	17	118.23	0	52.727	63812000	2566700	0	24737000	1077700	308720	0	5891800	0	24711000	0	4518800	0
P02794;G3V1D1;G3V192;E9PRK8;E9PKY7;E9PQR3;E9PPQ4;E9PKM5;E9PK45	Ferritin heavy chain;Ferritin heavy chain, N-terminally processed;Ferritin	FTH1	sp|P02794|FRIH_HUMAN Ferritin heavy chain OS=Homo sapiens OX=9606 GN=FTH1 PE=1 SV=2;tr|G3V1D1|G3V1D1_HUMAN Ferritin OS=Homo sapiens OX=9606 GN=FTH1 PE=1 SV=1;tr|G3V192|G3V192_HUMAN Ferritin OS=Homo sapiens OX=9606 GN=FTH1 PE=1 SV=1;tr|E9PRK8|E9PRK8_HUMAN F	9	4	21.225	0	9.958	63676000	0	775440	2991400	9318900	0	0	0	13478000	0	23070000	3192000	10850000
Q9NQZ2	Something about silencing protein 10	UTP3	sp|Q9NQZ2|SAS10_HUMAN Something about silencing protein 10 OS=Homo sapiens OX=9606 GN=UTP3 PE=1 SV=1	1	4	54.557	0	23.018	63534000	0	2189200	0	7606000	1977200	0	0	0	41335000	0	0	10427000
A0A286YF22;A0A2C9F2M7;O43175;A0A286YFL2;A0A286YFA2;A0A286YFM8;A0A286YER3;A0A286YFC8;A0A286YFB2;A0A286YF78;A0A286YFF3;A0A286YF34;A0A286YFE1;A0A286YFK5	D-3-phosphoglycerate dehydrogenase	PHGDH	tr|A0A286YF22|A0A286YF22_HUMAN D-3-phosphoglycerate dehydrogenase OS=Homo sapiens OX=9606 GN=PHGDH PE=1 SV=1;tr|A0A2C9F2M7|A0A2C9F2M7_HUMAN D-3-phosphoglycerate dehydrogenase OS=Homo sapiens OX=9606 GN=PHGDH PE=1 SV=1;sp|O43175|SERA_HUMAN D-3-phosphoglycer	14	6	55.938	0	41.223	62766000	202350	0	0	0	0	0	0	2948800	0	51178000	0	8437100
Q8NE71;Q8NE71-2;H0YGW7;A0A0G2JIC2;Q5STZ8;F5GYK6	ATP-binding cassette sub-family F member 1	ABCF1	sp|Q8NE71|ABCF1_HUMAN ATP-binding cassette sub-family F member 1 OS=Homo sapiens OX=9606 GN=ABCF1 PE=1 SV=2;sp|Q8NE71-2|ABCF1_HUMAN Isoform 2 of ATP-binding cassette sub-family F member 1 OS=Homo sapiens OX=9606 GN=ABCF1;tr|H0YGW7|H0YGW7_HUMAN ATP-binding	6	19	95.925	0	82.286	62615000	337070	1245600	3731100	2108500	7571500	0	43845000	3775800	0	0	0	0
O00425;O00425-2;F8WD15	Insulin-like growth factor 2 mRNA-binding protein 3	IGF2BP3	sp|O00425|IF2B3_HUMAN Insulin-like growth factor 2 mRNA-binding protein 3 OS=Homo sapiens OX=9606 GN=IGF2BP3 PE=1 SV=2;sp|O00425-2|IF2B3_HUMAN Isoform 2 of Insulin-like growth factor 2 mRNA-binding protein 3 OS=Homo sapiens OX=9606 GN=IGF2BP3	3	12	63.704	0	60.935	62503000	0	0	0	0	0	0	0	1283800	0	32121000	0	29098000
A6NDG6;H3BV17	Phosphoglycolate phosphatase	PGP	sp|A6NDG6|PGP_HUMAN Glycerol-3-phosphate phosphatase OS=Homo sapiens OX=9606 GN=PGP PE=1 SV=1	2	8	34.006	0	27.98	62418000	0	0	0	0	0	0	0	0	0	53792000	0	8626100
D6RGZ2;Q96J01-2;Q96J01	THO complex subunit 3	THOC3	tr|D6RGZ2|D6RGZ2_HUMAN THO complex subunit 3 OS=Homo sapiens OX=9606 GN=THOC3 PE=1 SV=1;sp|Q96J01-2|THOC3_HUMAN Isoform 2 of THO complex subunit 3 OS=Homo sapiens OX=9606 GN=THOC3;sp|Q96J01|THOC3_HUMAN THO complex subunit 3 OS=Homo sapiens OX=9606 GN=THOC3	3	2	11.062	0	4.569	62365000	0	7714000	0	25512000	0	0	0	8317000	0	6482000	0	14340000
A0A1W2PNV4;E9PF58;Q92747-2			tr|A0A1W2PNV4|A0A1W2PNV4_HUMAN Uncharacterized protein OS=Homo sapiens OX=9606 PE=3 SV=1	3	10	75.872	0	34.26	62036000	0	11755000	0	19187000	0	0	0	2254000	2294400	13350000	10693000	2503000
H0YK49;H0YL12;H0YNX6;H0YLU7;P13804-2;P13804;H0YKF0	Electron transfer flavoprotein subunit alpha, mitochondrial	ETFA	tr|H0YK49|H0YK49_HUMAN Electron transfer flavoprotein subunit alpha OS=Homo sapiens OX=9606 GN=ETFA PE=1 SV=1;tr|H0YL12|H0YL12_HUMAN Electron transfer flavoprotein subunit alpha, mitochondrial (Fragment) OS=Homo sapiens OX=9606 GN=ETFA PE=1 SV=8;tr|H0YNX6|	7	2	24.16	0	7.9522	61874000	1249800	11599000	0	6516900	1132000	0	0	14056000	2465200	16981000	0	7873400
O43395;O43395-3	U4/U6 small nuclear ribonucleoprotein Prp3	PRPF3	sp|O43395|PRPF3_HUMAN U4/U6 small nuclear ribonucleoprotein Prp3 OS=Homo sapiens OX=9606 GN=PRPF3 PE=1 SV=2	2	11	77.528	0	70.06	61735000	0	0	5486300	1695700	880790	0	22905000	2569900	13527000	0	14670000	0
E9PLA9;G3V153;Q14444-2;Q14444	Caprin-1	CAPRIN1	tr|E9PLA9|E9PLA9_HUMAN Caprin-1 (Fragment) OS=Homo sapiens OX=9606 GN=CAPRIN1 PE=1 SV=1;tr|G3V153|G3V153_HUMAN Caprin-1 OS=Homo sapiens OX=9606 GN=CAPRIN1 PE=1 SV=1;sp|Q14444-2|CAPR1_HUMAN Isoform 2 of Caprin-1 OS=Homo sapiens OX=9606 GN=CAPRIN1;sp|Q14444|	4	4	20.236	0	13.57	60991000	0	0	0	0	0	0	0	0	54609000	0	6382000	0
Q96HJ9-2;A0A0A6YYJ8;Q9Y383-3;Q9Y383-2;Q9Y383;B8ZZ09;B8ZZ10;A8MYV2;Q9NQ29-2;Q9NQ29-3;Q9NQ29	Putative RNA-binding protein Luc7-like 2	LUC7L2	sp|Q96HJ9-2|FMC1_HUMAN Isoform 2 of Protein FMC1 homolog OS=Homo sapiens OX=9606 GN=FMC1;tr|A0A0A6YYJ8|A0A0A6YYJ8_HUMAN Putative RNA-binding protein Luc7-like 2 OS=Homo sapiens OX=9606 GN=LUC7L2 PE=3 SV=1;sp|Q9Y383-3|LC7L2_HUMAN Isoform 3 of Putative RNA-b	11	5	54.223	0	36.076	60967000	0	2068000	0	27873000	0	0	0	26048000	0	4978000	0	0
P67936;A0A2R8Y5V9;A0A2R8YGX3;A0A2R8YH90;A0A2R8YE05;K7ENT6;A0A5F9UN72;A0A590UJB9;A0A590UK79;K7EPB9	Tropomyosin alpha-4 chain	TPM4	sp|P67936|TPM4_HUMAN Tropomyosin alpha-4 chain OS=Homo sapiens OX=9606 GN=TPM4 PE=1 SV=3;tr|A0A2R8Y5V9|A0A2R8Y5V9_HUMAN Tropomyosin alpha-4 chain OS=Homo sapiens OX=9606 GN=TPM4 PE=1 SV=1;tr|A0A2R8YGX3|A0A2R8YGX3_HUMAN Tropomyosin alpha-4 chain OS=Homo sap	10	11	28.521	0	22.195	60781000	0	0	0	0	0	0	0	0	0	60781000	0	0
O75475;O75475-3;O75475-2;H3BPQ6;M0R0J3;Q9Y3E1;Q7Z4V5-2;Q7Z4V5;Q7Z4V5-4;Q7Z4V5-3	PC4 and SFRS1-interacting protein	PSIP1	sp|O75475|PSIP1_HUMAN PC4 and SFRS1-interacting protein OS=Homo sapiens OX=9606 GN=PSIP1 PE=1 SV=1;sp|O75475-3|PSIP1_HUMAN Isoform 3 of PC4 and SFRS1-interacting protein OS=Homo sapiens OX=9606 GN=PSIP1;sp|O75475-2|PSIP1_HUMAN Isoform 2 of PC4 and SFRS1-in	10	9	60.103	0	43.68	60487000	0	4897600	588010	14081000	527250	549200	5611200	29098000	3913500	0	1221900	0
E9PF10;O75694;O75694-2;D6RA13	Nuclear pore complex protein Nup155	NUP155	tr|E9PF10|E9PF10_HUMAN Nuclear pore complex protein Nup155 OS=Homo sapiens OX=9606 GN=NUP155 PE=1 SV=1;sp|O75694|NU155_HUMAN Nuclear pore complex protein Nup155 OS=Homo sapiens OX=9606 GN=NUP155 PE=1 SV=1;sp|O75694-2|NU155_HUMAN Isoform 2 of Nuclear pore c	4	21	148.09	0	140.9	60375000	248690	0	106120	0	0	0	0	0	52943000	0	7076800	0
P55265-5;P55265;P55265-4;A0A3B3IRQ9;P55265-3;P55265-2;A0A3B3ISX1;A0A3B3ITG9;A0A3B3ISU1	Double-stranded RNA-specific adenosine deaminase	ADAR	sp|P55265-5|DSRAD_HUMAN Isoform 5 of Double-stranded RNA-specific adenosine deaminase OS=Homo sapiens OX=9606 GN=ADAR;sp|P55265|DSRAD_HUMAN Double-stranded RNA-specific adenosine deaminase OS=Homo sapiens OX=9606 GN=ADAR PE=1 SV=4;sp|P55265-4|DSRAD_HUMAN I	9	25	103.64	0	58.67	60316000	0	0	5726100	872730	0	0	0	0	26583000	0	27133000	0
F5H365;Q15436;Q15436-2;G3V4V1;G3V1W4;G3V3G5;G3V2R6;G3V5X8;G3V4Q2;A0A2R8YF30;G3V5K1;A0A2R8Y633;A0A2R8Y7S7	Protein transport protein Sec23A	SEC23A	tr|F5H365|F5H365_HUMAN Protein transport protein SEC23 OS=Homo sapiens OX=9606 GN=SEC23A PE=1 SV=1;sp|Q15436|SC23A_HUMAN Protein transport protein Sec23A OS=Homo sapiens OX=9606 GN=SEC23A PE=1 SV=2;sp|Q15436-2|SC23A_HUMAN Isoform 2 of Protein transport pro	13	15	82.968	0	116.19	59896000	0	0	0	0	0	0	661540	0	52312000	0	6923000	0
P07814;V9GYZ6;V9GZ76	Bifunctional glutamate/proline--tRNA ligase;Glutamate--tRNA ligase;Proline--tRNA ligase	EPRS	sp|P07814|SYEP_HUMAN Bifunctional glutamate/proline--tRNA ligase OS=Homo sapiens OX=9606 GN=EPRS1 PE=1 SV=5;tr|V9GYZ6|V9GYZ6_HUMAN Glutamyl-tRNA synthetase (Fragment) OS=Homo sapiens OX=9606 GN=EPRS1 PE=1 SV=1	3	30	170.59	0	140.65	58737000	1720100	0	3119500	0	222280	0	2444900	0	38125000	0	13105000	0
Q9BR76;A0A087WW53;F5H390;F5H0D2	Coronin-1B;Coronin	CORO1B	sp|Q9BR76|COR1B_HUMAN Coronin-1B OS=Homo sapiens OX=9606 GN=CORO1B PE=1 SV=1;tr|A0A087WW53|A0A087WW53_HUMAN Coronin OS=Homo sapiens OX=9606 GN=CORO1B PE=1 SV=1;tr|F5H390|F5H390_HUMAN Coronin OS=Homo sapiens OX=9606 GN=CORO1B PE=1 SV=1	4	7	54.234	0	20.537	58711000	0	6761700	0	9760600	0	0	0	2959600	0	37978000	0	1250600
Q8N726;Q8N726-2	Tumor suppressor ARF	CDKN2A	sp|Q8N726|ARF_HUMAN Tumor suppressor ARF OS=Homo sapiens OX=9606 GN=CDKN2A PE=1 SV=2;sp|Q8N726-2|ARF_HUMAN Isoform smARF of Tumor suppressor ARF OS=Homo sapiens OX=9606 GN=CDKN2A	2	3	13.903	0	6.8016	58201000	0	0	0	6860300	0	0	0	0	0	45437000	0	5903300
P18669;P15259;Q8N0Y7	Phosphoglycerate mutase 1	PGAM1	sp|P18669|PGAM1_HUMAN Phosphoglycerate mutase 1 OS=Homo sapiens OX=9606 GN=PGAM1 PE=1 SV=2	3	5	28.804	0	53.564	58148000	0	0	0	0	0	0	0	0	0	58148000	0	0
B8ZZ51;B9A041;P40925-2;P40925;P40925-3;A0A5K1VW95;C9JF79	Malate dehydrogenase, cytoplasmic	MDH1	tr|B8ZZ51|B8ZZ51_HUMAN Malate dehydrogenase, cytoplasmic OS=Homo sapiens OX=9606 GN=MDH1 PE=1 SV=1;tr|B9A041|B9A041_HUMAN Malate dehydrogenase, cytoplasmic OS=Homo sapiens OX=9606 GN=MDH1 PE=1 SV=1;sp|P40925-2|MDHC_HUMAN Isoform 2 of Malate dehydrogenase,	7	4	18.689	0	10.079	58134000	0	2135100	0	2348200	0	0	0	3007900	0	50642000	0	0
Q5SY16	Polynucleotide 5-hydroxyl-kinase NOL9	NOL9	sp|Q5SY16|NOL9_HUMAN Polynucleotide 5-hydroxyl-kinase NOL9 OS=Homo sapiens OX=9606 GN=NOL9 PE=1 SV=1	1	12	79.322	0	42.18	58079000	203160	0	8385800	4370200	332260	0	7442300	0	16835000	0	19634000	876760
E7EU85;E9PFF5;B4DXZ6;P51114-3;P51114-2;P51114;P51116;C9JZE0;C9JY20	Fragile X mental retardation syndrome-related protein 1	FXR1	tr|E7EU85|E7EU85_HUMAN Fragile X mental retardation syndrome-related protein 1 OS=Homo sapiens OX=9606 GN=FXR1 PE=1 SV=1;tr|E9PFF5|E9PFF5_HUMAN Fragile X mental retardation syndrome-related protein 1 OS=Homo sapiens OX=9606 GN=FXR1 PE=1 SV=1;tr|B4DXZ6|B4DX	9	6	50.99	0	13.433	57850000	0	0	0	0	0	0	0	0	14254000	35819000	0	7778000
Q8NI27;A0A0C4DG98;H0Y815;Q8NI27-2;H7C477;H0Y7U4;F2Z2V2	THO complex subunit 2	THOC2	sp|Q8NI27|THOC2_HUMAN THO complex subunit 2 OS=Homo sapiens OX=9606 GN=THOC2 PE=1 SV=2;tr|A0A0C4DG98|A0A0C4DG98_HUMAN THO complex subunit 2 OS=Homo sapiens OX=9606 GN=THOC2 PE=1 SV=1	7	33	182.77	0	98.282	57668000	794230	404210	16017000	2958000	4810700	0	32400000	283750	0	0	0	0
P05976-2;P05976;P08590	Myosin light chain 1/3, skeletal muscle isoform;Myosin light chain 3	MYL1;MYL3	sp|P05976-2|MYL1_HUMAN Isoform MLC3 of Myosin light chain 1/3, skeletal muscle isoform OS=Homo sapiens OX=9606 GN=MYL1;sp|P05976|MYL1_HUMAN Myosin light chain 1/3, skeletal muscle isoform OS=Homo sapiens OX=9606 GN=MYL1 PE=1 SV=3;sp|P08590|MYL3_HUMAN Myosi	3	2	16.684	0	6.5139	57645000	0	0	0	0	0	0	0	4549900	0	0	0	53095000
F8VYE8;P36873;P36873-2;F8VR82;F8W0W8;P62136;P62136-2;E9PMD7;P62136-3;A0A087WYY5;E7ETD8;H0Y3Y6;F5H1L6;F5H037	Serine/threonine-protein phosphatase;Serine/threonine-protein phosphatase PP1-gamma catalytic subunit;Serine/threonine-protein phosphatase PP1-alpha catalytic subunit	PPP1CC;PPP1CA	tr|F8VYE8|F8VYE8_HUMAN Serine/threonine-protein phosphatase OS=Homo sapiens OX=9606 GN=PPP1CC PE=1 SV=1;sp|P36873|PP1G_HUMAN Serine/threonine-protein phosphatase PP1-gamma catalytic subunit OS=Homo sapiens OX=9606 GN=PPP1CC PE=1 SV=1;sp|P36873-2|PP1G_HUMAN	14	7	34.95	0	58.239	57340000	0	211270	0	6464000	0	0	0	2025300	0	43366000	0	5273900
O00299	Chloride intracellular channel protein 1	CLIC1	sp|O00299|CLIC1_HUMAN Chloride intracellular channel protein 1 OS=Homo sapiens OX=9606 GN=CLIC1 PE=1 SV=4	1	5	26.922	0	23.34	57313000	980440	752650	0	2782500	0	0	0	2803200	0	44106000	0	5888100
Q9H501	ESF1 homolog	ESF1	sp|Q9H501|ESF1_HUMAN ESF1 homolog OS=Homo sapiens OX=9606 GN=ESF1 PE=1 SV=1	1	15	98.795	0	42.442	57230000	4336700	1337000	14543000	4870200	8467000	0	19432000	0	939250	0	3304600	0
E9PIE3;Q969G5	Protein kinase C delta-binding protein	PRKCDBP	tr|E9PIE3|E9PIE3_HUMAN Caveolae-associated protein 3 OS=Homo sapiens OX=9606 GN=CAVIN3 PE=1 SV=1;sp|Q969G5|CAVN3_HUMAN Caveolae-associated protein 3 OS=Homo sapiens OX=9606 GN=CAVIN3 PE=1 SV=3	2	4	31.088	0	15.407	57132000	0	0	0	0	0	0	0	0	0	57132000	0	0
F5GYQ1;P61421;J3QL14;R4GN72;H3BQJ1;H3BQB4;H3BSG7	V-type proton ATPase subunit d 1	ATP6V0D1	tr|F5GYQ1|F5GYQ1_HUMAN V-type proton ATPase subunit OS=Homo sapiens OX=9606 GN=ATP6V0D1 PE=1 SV=1;sp|P61421|VA0D1_HUMAN V-type proton ATPase subunit d 1 OS=Homo sapiens OX=9606 GN=ATP6V0D1 PE=1 SV=1;tr|J3QL14|J3QL14_HUMAN V-type proton ATPase subunit d 1 (	7	5	44.659	0	26.054	57042000	0	0	0	0	0	0	0	0	0	40260000	0	16782000
Q7KZF4;H7C597	Staphylococcal nuclease domain-containing protein 1	SND1	sp|Q7KZF4|SND1_HUMAN Staphylococcal nuclease domain-containing protein 1 OS=Homo sapiens OX=9606 GN=SND1 PE=1 SV=1	2	22	102	0	154.22	57023000	2984000	249990	9523100	445170	0	0	24139000	0	19401000	0	280160	0
Q9BTT0-3;Q9BTT0;E9PPH5;Q5TB19;E9PLC4	Acidic leucine-rich nuclear phosphoprotein 32 family member E	ANP32E	sp|Q9BTT0-3|AN32E_HUMAN Isoform 3 of Acidic leucine-rich nuclear phosphoprotein 32 family member E OS=Homo sapiens OX=9606 GN=ANP32E;sp|Q9BTT0|AN32E_HUMAN Acidic leucine-rich nuclear phosphoprotein 32 family member E OS=Homo sapiens OX=9606 GN=ANP32E PE=1	5	4	25.125	0	14.842	56923000	0	0	0	0	0	0	0	5185000	0	36407000	0	15331000
Q3ZCM7;A0A075B736;Q5SQY0	Tubulin beta-8 chain	TUBB8	sp|Q3ZCM7|TBB8_HUMAN Tubulin beta-8 chain OS=Homo sapiens OX=9606 GN=TUBB8 PE=1 SV=2;tr|A0A075B736|A0A075B736_HUMAN Tubulin beta chain OS=Homo sapiens OX=9606 GN=TUBB8 PE=1 SV=1;tr|Q5SQY0|Q5SQY0_HUMAN Tubulin beta chain OS=Homo sapiens OX=9606 GN=TUBB8 PE=	3	11	49.775	0	129.71	56918000	0	0	0	3036800	0	0	0	11774000	0	22173000	0	19935000
P16989-3;P16989;P16989-2;Q9Y2T7;A0A0D9SEI8	Y-box-binding protein 3;Y-box-binding protein 2	YBX3;YBX2	sp|P16989-3|YBOX3_HUMAN Isoform 3 of Y-box-binding protein 3 OS=Homo sapiens OX=9606 GN=YBX3;sp|P16989|YBOX3_HUMAN Y-box-binding protein 3 OS=Homo sapiens OX=9606 GN=YBX3 PE=1 SV=4;sp|P16989-2|YBOX3_HUMAN Isoform 2 of Y-box-binding protein 3 OS=Homo sapien	5	8	37.02	0	35.082	56554000	0	0	0	0	0	0	0	0	0	49302000	0	7251600
O60701-2;O60701;O60701-3;E7ER95;E7ER83;E7ETF4;E7EV97;D6RHF4;E9PBD2	UDP-glucose 6-dehydrogenase	UGDH	sp|O60701-2|UGDH_HUMAN Isoform 2 of UDP-glucose 6-dehydrogenase OS=Homo sapiens OX=9606 GN=UGDH;sp|O60701|UGDH_HUMAN UDP-glucose 6-dehydrogenase OS=Homo sapiens OX=9606 GN=UGDH PE=1 SV=1;sp|O60701-3|UGDH_HUMAN Isoform 3 of UDP-glucose 6-dehydrogenase OS=Ho	9	10	47.602	0	52.44	56355000	0	0	0	0	0	0	0	0	0	43577000	0	12778000
P25788-2;P25788;G3V4X5;G3V3W4;G3V5N4;H0YJ03	Proteasome subunit alpha type-3	PSMA3	sp|P25788-2|PSA3_HUMAN Isoform 2 of Proteasome subunit alpha type-3 OS=Homo sapiens OX=9606 GN=PSMA3;sp|P25788|PSA3_HUMAN Proteasome subunit alpha type-3 OS=Homo sapiens OX=9606 GN=PSMA3 PE=1 SV=2;tr|G3V4X5|G3V4X5_HUMAN Proteasome subunit alpha type-3 OS=H	6	9	27.647	0	28.575	56287000	22910000	0	0	2098800	0	0	0	0	0	31278000	0	0
Q8NFH3;Q8NFH3-2	Nucleoporin Nup43	NUP43	sp|Q8NFH3|NUP43_HUMAN Nucleoporin Nup43 OS=Homo sapiens OX=9606 GN=NUP43 PE=1 SV=1;sp|Q8NFH3-2|NUP43_HUMAN Isoform 2 of Nucleoporin Nup43 OS=Homo sapiens OX=9606 GN=NUP43	2	4	42.15	0	7.1426	56255000	0	0	0	0	0	0	0	0	0	56255000	0	0
P34932;A0A087WYC1;A0A087WTS8;P34932-2	Heat shock 70 kDa protein 4	HSPA4	sp|P34932|HSP74_HUMAN Heat shock 70 kDa protein 4 OS=Homo sapiens OX=9606 GN=HSPA4 PE=1 SV=4;tr|A0A087WYC1|A0A087WYC1_HUMAN Heat shock 70 kDa protein 4 OS=Homo sapiens OX=9606 GN=HSPA4 PE=1 SV=1;tr|A0A087WTS8|A0A087WTS8_HUMAN Heat shock 70 kDa protein 4 OS	4	20	94.33	0	94.527	56222000	1769400	1290000	10170000	0	1897700	0	3782800	0	36009000	0	1303000	0
P49790;P49790-2;P49790-3	Nuclear pore complex protein Nup153	NUP153	sp|P49790|NU153_HUMAN Nuclear pore complex protein Nup153 OS=Homo sapiens OX=9606 GN=NUP153 PE=1 SV=2;sp|P49790-2|NU153_HUMAN Isoform 2 of Nuclear pore complex protein Nup153 OS=Homo sapiens OX=9606 GN=NUP153;sp|P49790-3|NU153_HUMAN Isoform 3 of Nuclear po	3	21	153.94	0	97.934	56087000	0	0	0	0	0	0	0	0	55103000	0	983920	0
P30153;B3KQV6;C9J9C1;E9PH38;E9PPI5;E9PHZ6;P30154-5;P30154-4;P30154;P30154-2	Serine/threonine-protein phosphatase 2A 65 kDa regulatory subunit A alpha isoform	PPP2R1A	sp|P30153|2AAA_HUMAN Serine/threonine-protein phosphatase 2A 65 kDa regulatory subunit A alpha isoform OS=Homo sapiens OX=9606 GN=PPP2R1A PE=1 SV=4;tr|B3KQV6|B3KQV6_HUMAN Serine/threonine-protein phosphatase 2A 65 kDa regulatory subunit A alpha isoform OS=	10	9	65.308	0	21.845	56058000	0	0	0	483370	0	0	0	0	0	48507000	0	7067600
Q92522	Histone H1x	H1FX	sp|Q92522|H1X_HUMAN Histone H1.10 OS=Homo sapiens OX=9606 GN=H1-10 PE=1 SV=1	1	4	22.487	0	11.273	55745000	0	10096000	0	15795000	0	0	0	23453000	0	6401600	0	0
Q13200;Q13200-3;Q13200-2;H7C1H2;H7C2Q3;C9JPC0	26S proteasome non-ATPase regulatory subunit 2	PSMD2	sp|Q13200|PSMD2_HUMAN 26S proteasome non-ATPase regulatory subunit 2 OS=Homo sapiens OX=9606 GN=PSMD2 PE=1 SV=3;sp|Q13200-3|PSMD2_HUMAN Isoform 3 of 26S proteasome non-ATPase regulatory subunit 2 OS=Homo sapiens OX=9606 GN=PSMD2;sp|Q13200-2|PSMD2_HUMAN Iso	6	16	100.2	0	44.836	55667000	211360	175800	1731400	0	0	0	198720	0	46531000	0	6818700	0
O15143;C9JEY1;C9K057;F8VXW2;C9JBJ7;C9JTT6;C9JM51;F8WEB3	Actin-related protein 2/3 complex subunit 1B	ARPC1B	sp|O15143|ARC1B_HUMAN Actin-related protein 2/3 complex subunit 1B OS=Homo sapiens OX=9606 GN=ARPC1B PE=1 SV=3;tr|C9JEY1|C9JEY1_HUMAN Actin-related protein 2/3 complex subunit 1B (Fragment) OS=Homo sapiens OX=9606 GN=ARPC1B PE=1 SV=2;tr|C9K057|C9K057_HUMAN	8	9	40.949	0	19.126	55380000	0	7866100	0	10838000	0	0	782530	6858700	0	17824000	5808400	5402200
P62081;B5MCP9;A0A2R8Y623	40S ribosomal protein S7	RPS7	sp|P62081|RS7_HUMAN 40S ribosomal protein S7 OS=Homo sapiens OX=9606 GN=RPS7 PE=1 SV=1;tr|B5MCP9|B5MCP9_HUMAN 40S ribosomal protein S7 OS=Homo sapiens OX=9606 GN=RPS7 PE=1 SV=1;tr|A0A2R8Y623|A0A2R8Y623_HUMAN 40S ribosomal protein S7 (Fragment) OS=Homo sapi	3	3	22.127	0	2.9147	55328000	0	5179500	0	8635000	0	0	0	2689300	0	38824000	0	0
Q7Z417;Q7Z417-2	Nuclear fragile X mental retardation-interacting protein 2	NUFIP2	sp|Q7Z417|NUFP2_HUMAN Nuclear fragile X mental retardation-interacting protein 2 OS=Homo sapiens OX=9606 GN=NUFIP2 PE=1 SV=1	2	12	76.12	0	72.52	55301000	0	0	0	0	0	0	0	0	45195000	2638000	5465500	2002500
P55884;P55884-2;C9JZG1;C9JQN7	Eukaryotic translation initiation factor 3 subunit B	EIF3B	sp|P55884|EIF3B_HUMAN Eukaryotic translation initiation factor 3 subunit B OS=Homo sapiens OX=9606 GN=EIF3B PE=1 SV=3;sp|P55884-2|EIF3B_HUMAN Isoform 2 of Eukaryotic translation initiation factor 3 subunit B OS=Homo sapiens OX=9606 GN=EIF3B	4	16	92.48	0	62.264	54875000	4999100	211440	9897200	0	4075400	0	6053700	0	28632000	0	1006500	0
Q9ULX6;Q9ULX6-2;V9GZ50;M0R1Y5;M0R010;M0QYT7	A-kinase anchor protein 8-like	AKAP8L	sp|Q9ULX6|AKP8L_HUMAN A-kinase anchor protein 8-like OS=Homo sapiens OX=9606 GN=AKAP8L PE=1 SV=4;sp|Q9ULX6-2|AKP8L_HUMAN Isoform 2 of A-kinase anchor protein 8-like OS=Homo sapiens OX=9606 GN=AKAP8L;tr|V9GZ50|V9GZ50_HUMAN A kinase (PRKA) anchor protein 8-l	6	11	71.639	0	65.406	54858000	0	0	562040	0	0	0	908470	0	9266100	0	44121000	0
H0YMZ1;H0YL69;P25789;H0YN18;H0YLC2;H0YMI6;H0YMA1;P25789-2;H0YLS6;H0YKT8;H0YMV3;H0YKS0	Proteasome subunit alpha type;Proteasome subunit alpha type-4	PSMA4	tr|H0YMZ1|H0YMZ1_HUMAN Proteasome subunit alpha type (Fragment) OS=Homo sapiens OX=9606 GN=PSMA4 PE=1 SV=8;tr|H0YL69|H0YL69_HUMAN Proteasome subunit alpha type (Fragment) OS=Homo sapiens OX=9606 GN=PSMA4 PE=1 SV=1;sp|P25789|PSA4_HUMAN Proteasome subunit al	12	5	24.526	0	12.554	54623000	15771000	1776800	0	2469600	0	0	0	1271000	0	26055000	0	7279900
E5RHW4;O94905;E5RJ09;B0QZ43;O94905-2;O94905-3	Erlin-2	ERLIN2	tr|E5RHW4|E5RHW4_HUMAN Erlin-2 (Fragment) OS=Homo sapiens OX=9606 GN=ERLIN2 PE=1 SV=1;sp|O94905|ERLN2_HUMAN Erlin-2 OS=Homo sapiens OX=9606 GN=ERLIN2 PE=1 SV=1	6	5	37.725	0	18.779	54534000	0	0	0	0	0	0	0	0	0	36225000	0	18309000
Q99615;Q99615-2;A0A6I8PU73;A0A6I8PUD4;A0A6I8PS32;A0A6I8PIK4;A0A6I8PRZ0;K7ER44;A0A6I8PLE7;A0A6I8PR89;K7EPP7;A0A6I8PUC2;A0A6I8PU89;K7EIH8;K7EK03;K7ESP1;K7EJV7;K7EN19;K7EJL5;K7EJE9;K7ELJ8;A0A6I8PR93	DnaJ homolog subfamily C member 7	DNAJC7	sp|Q99615|DNJC7_HUMAN DnaJ homolog subfamily C member 7 OS=Homo sapiens OX=9606 GN=DNAJC7 PE=1 SV=2;sp|Q99615-2|DNJC7_HUMAN Isoform 2 of DnaJ homolog subfamily C member 7 OS=Homo sapiens OX=9606 GN=DNAJC7;tr|A0A6I8PU73|A0A6I8PU73_HUMAN DnaJ homolog subfami	22	10	56.44	0	75.042	54443000	0	0	0	0	0	0	0	0	0	51317000	0	3126300
O60716;O60716-21;O60716-10;O60716-9;O60716-17;O60716-5;O60716-2;O60716-3;A0A669KB05;O60716-11;O60716-19;O60716-13;C9JZR2;O60716-18;O60716-24;A0A669KB62;O60716-7;O60716-6;O60716-4;O60716-23;O60716-12;O60716-8;O60716-14;O60716-15;O60716-20;O60716-22;O60716-16;O60716-25;O60716-27;O60716-29;O60716-26;O60716-28;O60716-31;O60716-32;O60716-30;E9PKY0;H0YC95;E9PKL1	Catenin delta-1	CTNND1	sp|O60716|CTND1_HUMAN Catenin delta-1 OS=Homo sapiens OX=9606 GN=CTNND1 PE=1 SV=1;sp|O60716-21|CTND1_HUMAN Isoform 3A of Catenin delta-1 OS=Homo sapiens OX=9606 GN=CTNND1;sp|O60716-10|CTND1_HUMAN Isoform 2AB of Catenin delta-1 OS=Homo sapiens OX=9606 GN=CT	38	24	108.17	0	149.22	54307000	0	0	0	0	0	0	0	0	19683000	0	34076000	547780
E9PP21;P21291;E9PS42;E9PND2	Cysteine and glycine-rich protein 1	CSRP1	tr|E9PP21|E9PP21_HUMAN Cysteine and glycine-rich protein 1 OS=Homo sapiens OX=9606 GN=CSRP1 PE=1 SV=1;sp|P21291|CSRP1_HUMAN Cysteine and glycine-rich protein 1 OS=Homo sapiens OX=9606 GN=CSRP1 PE=1 SV=3;tr|E9PS42|E9PS42_HUMAN Cysteine and glycine-rich prot	4	3	16.94	0	4.6998	54071000	0	16764000	0	7240100	0	0	0	0	0	30067000	0	0
O75400-2;O75400;F5H578;H7C2N3	Pre-mRNA-processing factor 40 homolog A	PRPF40A	sp|O75400-2|PR40A_HUMAN Isoform 2 of Pre-mRNA-processing factor 40 homolog A OS=Homo sapiens OX=9606 GN=PRPF40A;sp|O75400|PR40A_HUMAN Pre-mRNA-processing factor 40 homolog A OS=Homo sapiens OX=9606 GN=PRPF40A PE=1 SV=2;tr|F5H578|F5H578_HUMAN Pre-mRNA-proce	4	13	105.93	0	85.334	53747000	867510	362430	29921000	651800	2611900	0	17005000	371060	0	0	1955700	0
M0QYU8;P49862-2;P49862	Kallikrein-7	KLK7	tr|M0QYU8|M0QYU8_HUMAN Kallikrein-7 (Fragment) OS=Homo sapiens OX=9606 GN=KLK7 PE=1 SV=1;sp|P49862-2|KLK7_HUMAN Isoform 2 of Kallikrein-7 OS=Homo sapiens OX=9606 GN=KLK7;sp|P49862|KLK7_HUMAN Kallikrein-7 OS=Homo sapiens OX=9606 GN=KLK7 PE=1 SV=1	3	2	7.7959	0	7.6864	53205000	53205000	0	0	0	0	0	0	0	0	0	0	0
P17096-2	High mobility group protein HMG-I/HMG-Y	HMGA1	sp|P17096-2|HMGA1_HUMAN Isoform HMG-Y of High mobility group protein HMG-I/HMG-Y OS=Homo sapiens OX=9606 GN=HMGA1	1	4	10.679	0	2.918	53136000	0	0	0	41569000	0	11567000	0	0	0	0	0	0
P28066;P28066-2	Proteasome subunit alpha type-5	PSMA5	sp|P28066|PSA5_HUMAN Proteasome subunit alpha type-5 OS=Homo sapiens OX=9606 GN=PSMA5 PE=1 SV=3;sp|P28066-2|PSA5_HUMAN Isoform 2 of Proteasome subunit alpha type-5 OS=Homo sapiens OX=9606 GN=PSMA5	2	4	26.411	0	17.108	52669000	13404000	0	0	0	0	0	0	0	0	38501000	0	763630
Q9Y263;E5RIM3;H0YBW4;H0YC16;H0YAU9	Phospholipase A-2-activating protein	PLAA	sp|Q9Y263|PLAP_HUMAN Phospholipase A-2-activating protein OS=Homo sapiens OX=9606 GN=PLAA PE=1 SV=2;tr|E5RIM3|E5RIM3_HUMAN Phospholipase A-2-activating protein OS=Homo sapiens OX=9606 GN=PLAA PE=1 SV=1	5	20	87.156	0	172.48	52533000	0	0	0	0	0	0	0	0	21407000	0	29899000	1227300
P19525;P19525-2;C9JZT2	Interferon-induced, double-stranded RNA-activated protein kinase	EIF2AK2	sp|P19525|E2AK2_HUMAN Interferon-induced, double-stranded RNA-activated protein kinase OS=Homo sapiens OX=9606 GN=EIF2AK2 PE=1 SV=2;sp|P19525-2|E2AK2_HUMAN Isoform 2 of Interferon-induced, double-stranded RNA-activated protein kinase OS=Homo sapiens OX=960	3	7	62.094	0	19.116	52472000	0	4290700	0	19721000	315890	393410	0	25395000	0	1201400	0	1153900
Q9H0U4;E9PLD0;Q92928;P62820-2;E7END7;P62820;G3V196;H0YLJ8;H0YNE9;A0A2R8YFB8;H0YMN7;H0YL94;A0A2R8YDI9;P61026;P51153;P61006;P61006-2;Q92930;P59190-2;P59190;P62820-3	Ras-related protein Rab-1B;Putative Ras-related protein Rab-1C;Ras-related protein Rab-1A	RAB1B;RAB1C;RAB1A	sp|Q9H0U4|RAB1B_HUMAN Ras-related protein Rab-1B OS=Homo sapiens OX=9606 GN=RAB1B PE=1 SV=1;tr|E9PLD0|E9PLD0_HUMAN Ras-related protein Rab-1B OS=Homo sapiens OX=9606 GN=RAB1B PE=1 SV=1;sp|Q92928|RAB1C_HUMAN Putative Ras-related protein Rab-1C OS=Homo sapie	21	3	22.171	0	3.7981	52139000	1929700	7797000	0	4365400	0	0	0	2868700	0	27070000	0	8108200
H3BQF7;H3BMU1;H3BUI0;P53990-2;P53990-3;P53990;P53990-4;P53990-5;F5GXM3;J3KR23;H3BPP6;H3BRE2	IST1 homolog	IST1	tr|H3BQF7|H3BQF7_HUMAN IST1 homolog (Fragment) OS=Homo sapiens OX=9606 GN=IST1 PE=1 SV=1;tr|H3BMU1|H3BMU1_HUMAN IST1 homolog (Fragment) OS=Homo sapiens OX=9606 GN=IST1 PE=1 SV=1;tr|H3BUI0|H3BUI0_HUMAN IST1 homolog (Fragment) OS=Homo sapiens OX=9606 GN=IST1	12	3	19.013	0	7.5235	52100000	0	0	0	0	0	0	0	0	0	43913000	0	8186900
Q9BUQ8;H0YI52;F8VVA2	Probable ATP-dependent RNA helicase DDX23	DDX23	sp|Q9BUQ8|DDX23_HUMAN Probable ATP-dependent RNA helicase DDX23 OS=Homo sapiens OX=9606 GN=DDX23 PE=1 SV=3	3	16	95.581	0	26.741	52045000	0	0	963710	2117100	266760	0	7725300	0	37922000	0	3050100	0
Q04917;F8WEB6;A2IDB1;A2IDB2	14-3-3 protein eta	YWHAH	sp|Q04917|1433F_HUMAN 14-3-3 protein eta OS=Homo sapiens OX=9606 GN=YWHAH PE=1 SV=4	4	7	28.218	0	95.504	51951000	0	0	0	0	0	0	0	0	0	51951000	0	0
Q99459	Cell division cycle 5-like protein	CDC5L	sp|Q99459|CDC5L_HUMAN Cell division cycle 5-like protein OS=Homo sapiens OX=9606 GN=CDC5L PE=1 SV=2	1	20	92.25	0	81.661	51896000	0	0	2007500	0	258340	0	6649800	368060	15473000	0	27138000	0
Q8NFH5-2;Q8NFH5;C9IYQ7;F8WCF5;F8WEL4;Q8NFH5-3;C9JWU7;C9JIY9	Nucleoporin NUP53	NUP35	sp|Q8NFH5-2|NUP35_HUMAN Isoform 2 of Nucleoporin NUP35 OS=Homo sapiens OX=9606 GN=NUP35;sp|Q8NFH5|NUP35_HUMAN Nucleoporin NUP35 OS=Homo sapiens OX=9606 GN=NUP35 PE=1 SV=1;tr|C9IYQ7|C9IYQ7_HUMAN Nucleoporin NUP35 (Fragment) OS=Homo sapiens OX=9606 GN=NUP35	8	4	33.12	0	16.713	51841000	0	0	0	0	0	0	0	0	0	51841000	0	0
Q5VYK3;J3KN16;R4GMY1;R4GMY3;F6XAQ5	Proteasome-associated protein ECM29 homolog	ECM29;KIAA0368	sp|Q5VYK3|ECM29_HUMAN Proteasome adapter and scaffold protein ECM29 OS=Homo sapiens OX=9606 GN=ECPAS PE=1 SV=2;tr|J3KN16|J3KN16_HUMAN Proteasome adapter and scaffold protein ECM29 OS=Homo sapiens OX=9606 GN=ECPAS PE=1 SV=1	5	41	204.29	0	248.16	51608000	0	0	0	0	0	0	0	0	21078000	0	30530000	0
Q7Z2W4;C9J6P4;Q7Z2W4-2;Q7Z2W4-3;Q7Z2W4-4;H7C5K1;Q7Z2W4-5;G5E9U9	Zinc finger CCCH-type antiviral protein 1	ZC3HAV1	sp|Q7Z2W4|ZCCHV_HUMAN Zinc finger CCCH-type antiviral protein 1 OS=Homo sapiens OX=9606 GN=ZC3HAV1 PE=1 SV=3;tr|C9J6P4|C9J6P4_HUMAN Zinc finger CCCH-type antiviral protein 1 OS=Homo sapiens OX=9606 GN=ZC3HAV1 PE=1 SV=1;sp|Q7Z2W4-2|ZCCHV_HUMAN Isoform 2 of	8	24	101.43	0	202.91	51469000	0	0	0	0	0	0	1808900	492630	22671000	174050	25102000	1220400
Q9UBI6	Guanine nucleotide-binding protein G(I)/G(S)/G(O) subunit gamma-12	GNG12	sp|Q9UBI6|GBG12_HUMAN Guanine nucleotide-binding protein G(I)/G(S)/G(O) subunit gamma-12 OS=Homo sapiens OX=9606 GN=GNG12 PE=1 SV=3	1	1	8.0061	0	7.189	50445000	0	0	0	0	0	0	0	0	0	50445000	0	0
Q9NYH9;J3QSA7;J3KRR8	U3 small nucleolar RNA-associated protein 6 homolog	UTP6	sp|Q9NYH9|UTP6_HUMAN U3 small nucleolar RNA-associated protein 6 homolog OS=Homo sapiens OX=9606 GN=UTP6 PE=2 SV=2	3	13	70.193	0	61.453	50226000	0	0	0	17689000	997670	0	0	16866000	0	394180	0	14279000
Q14204;A0A2R8Y706;A0A2R8YFZ7;A0A2R8Y5T0;A0A2R8Y542;A0A2R8Y6H2;A0A2R8YGC7;A0A2R8Y6I5;H0YJ21	Cytoplasmic dynein 1 heavy chain 1	DYNC1H1	sp|Q14204|DYHC1_HUMAN Cytoplasmic dynein 1 heavy chain 1 OS=Homo sapiens OX=9606 GN=DYNC1H1 PE=1 SV=5	9	103	532.4	0	323.31	50122000	196920	0	505900	0	0	0	74187	0	42815000	0	6529700	0
E9PQ57;P78406;E9PPG9;B0QZ36;B0QZ37	mRNA export factor	RAE1	tr|E9PQ57|E9PQ57_HUMAN Rae1 protein homolog OS=Homo sapiens OX=9606 GN=RAE1 PE=1 SV=1;sp|P78406|RAE1L_HUMAN mRNA export factor OS=Homo sapiens OX=9606 GN=RAE1 PE=1 SV=1;tr|E9PPG9|E9PPG9_HUMAN Rae1 protein homolog OS=Homo sapiens OX=9606 GN=RAE1 PE=1 SV=1	5	7	47.831	0	94.945	50062000	0	707010	0	1321400	0	0	0	864940	0	45137000	0	2031800
Q15084-3;Q15084;Q15084-4;Q15084-5;Q15084-2	Protein disulfide-isomerase A6	PDIA6	sp|Q15084-3|PDIA6_HUMAN Isoform 3 of Protein disulfide-isomerase A6 OS=Homo sapiens OX=9606 GN=PDIA6;sp|Q15084|PDIA6_HUMAN Protein disulfide-isomerase A6 OS=Homo sapiens OX=9606 GN=PDIA6 PE=1 SV=1;sp|Q15084-4|PDIA6_HUMAN Isoform 4 of Protein disulfide-isom	5	5	47.837	0	18.388	50049000	0	4767000	0	0	0	0	0	3389800	0	40604000	0	1289000
C9JLU1;P52434;P52434-3;P52434-2;P52434-4;P52434-5	DNA-directed RNA polymerases I, II, and III subunit RPABC3	POLR2H	tr|C9JLU1|C9JLU1_HUMAN DNA-directed RNA polymerases I, II, and III subunit RPABC3 (Fragment) OS=Homo sapiens OX=9606 GN=POLR2H PE=1 SV=8;sp|P52434|RPAB3_HUMAN DNA-directed RNA polymerases I, II, and III subunit RPABC3 OS=Homo sapiens OX=9606 GN=POLR2H PE=1	6	3	16.925	0	9.6349	50045000	0	0	0	12841000	0	0	0	5632200	0	11922000	0	19650000
P98179	RNA-binding protein 3	RBM3	sp|P98179|RBM3_HUMAN RNA-binding protein 3 OS=Homo sapiens OX=9606 GN=RBM3 PE=1 SV=1	1	3	17.17	0	7.767	49807000	0	946500	0	3867000	0	0	0	15044000	0	28277000	0	1672200
J3KPP4;O95232;D6RDI2;D6RHH0;U3KQT3;H0YA81	Luc7-like protein 3	LUC7L3	tr|J3KPP4|J3KPP4_HUMAN Cisplatin resistance-associated overexpressed protein, isoform CRA_b OS=Homo sapiens OX=9606 GN=LUC7L3 PE=1 SV=1;sp|O95232|LC7L3_HUMAN Luc7-like protein 3 OS=Homo sapiens OX=9606 GN=LUC7L3 PE=1 SV=2	6	5	58.22	0	39.546	49711000	0	3110500	3648800	20302000	1619500	0	9441800	11589000	0	0	0	0
Q9NZB2;Q9NZB2-6;Q9NZB2-4;A0A0C4DG79;Q9NZB2-2;Q9NZB2-5;A0A0C4DH52;A0A494C0Y9;Q5T035	Constitutive coactivator of PPAR-gamma-like protein 1	FAM120A	sp|Q9NZB2|F120A_HUMAN Constitutive coactivator of PPAR-gamma-like protein 1 OS=Homo sapiens OX=9606 GN=FAM120A PE=1 SV=2;sp|Q9NZB2-6|F120A_HUMAN Isoform F of Constitutive coactivator of PPAR-gamma-like protein 1 OS=Homo sapiens OX=9606 GN=FAM120A;sp|Q9NZB2	9	21	121.89	0	85.51	49456000	0	0	0	0	0	0	0	0	27540000	0	21917000	0
Q15427;Q5SZ64	Splicing factor 3B subunit 4	SF3B4	sp|Q15427|SF3B4_HUMAN Splicing factor 3B subunit 4 OS=Homo sapiens OX=9606 GN=SF3B4 PE=1 SV=1;tr|Q5SZ64|Q5SZ64_HUMAN Splicing factor 3B subunit 4 (Fragment) OS=Homo sapiens OX=9606 GN=SF3B4 PE=1 SV=1	2	3	44.385	0	17.194	49416000	0	2815900	0	16415000	0	0	0	11841000	0	7865300	0	10478000
G3V5Z7;P60900;G3V295;G3V3I1;P60900-2;G3V3U4;P60900-3;G3V4S5;G3V2S7;H0YJC4	Proteasome subunit alpha type;Proteasome subunit alpha type-6	PSMA6	tr|G3V5Z7|G3V5Z7_HUMAN Proteasome subunit alpha type OS=Homo sapiens OX=9606 GN=PSMA6 PE=1 SV=1;sp|P60900|PSA6_HUMAN Proteasome subunit alpha type-6 OS=Homo sapiens OX=9606 GN=PSMA6 PE=1 SV=1;tr|G3V295|G3V295_HUMAN Proteasome subunit alpha type OS=Homo sap	10	8	28.147	0	21.881	49303000	14013000	5872900	0	6728500	0	0	0	8241900	0	14447000	0	0
P42167;G5E972;P42167-2;H0YJH7	Lamina-associated polypeptide 2, isoforms beta/gamma;Thymopoietin;Thymopentin	TMPO	sp|P42167|LAP2B_HUMAN Lamina-associated polypeptide 2, isoforms beta/gamma OS=Homo sapiens OX=9606 GN=TMPO PE=1 SV=2;tr|G5E972|G5E972_HUMAN Lamina-associated polypeptide 2, isoforms beta/gamma OS=Homo sapiens OX=9606 GN=TMPO PE=1 SV=1;sp|P42167-2|LAP2B_HUM	4	9	50.67	0	44.073	49301000	0	0	0	2285700	0	0	0	3001300	3747900	39249000	1016900	0
Q9Y6U3;Q9Y6U3-2;Q9Y6U3-3;E5RHX6;E5RHN8;C9JGB6;F8WBX5	Adseverin	SCIN	sp|Q9Y6U3|ADSV_HUMAN Adseverin OS=Homo sapiens OX=9606 GN=SCIN PE=1 SV=4;sp|Q9Y6U3-2|ADSV_HUMAN Isoform 2 of Adseverin OS=Homo sapiens OX=9606 GN=SCIN;sp|Q9Y6U3-3|ADSV_HUMAN Isoform 3 of Adseverin OS=Homo sapiens OX=9606 GN=SCIN	7	21	80.488	0	88.396	49105000	2054200	1999600	15861000	394580	531350	0	25218000	639020	2406300	0	0	0
P49915-2;P49915	GMP synthase [glutamine-hydrolyzing]	GMPS	sp|P49915-2|GUAA_HUMAN Isoform 2 of GMP synthase [glutamine-hydrolyzing] OS=Homo sapiens OX=9606 GN=GMPS;sp|P49915|GUAA_HUMAN GMP synthase [glutamine-hydrolyzing] OS=Homo sapiens OX=9606 GN=GMPS PE=1 SV=1	2	14	65.928	0	82.698	49099000	0	0	0	0	0	0	0	0	14276000	2792000	0	32031000
Q9UQ35;Q9UQ35-2;I3L1I8;I3L182;I3L4D8;Q9UQ35-3;I3L1C0;A0A087X1W1;I3L3Q8	Serine/arginine repetitive matrix protein 2	SRRM2	sp|Q9UQ35|SRRM2_HUMAN Serine/arginine repetitive matrix protein 2 OS=Homo sapiens OX=9606 GN=SRRM2 PE=1 SV=2;sp|Q9UQ35-2|SRRM2_HUMAN Isoform 2 of Serine/arginine repetitive matrix protein 2 OS=Homo sapiens OX=9606 GN=SRRM2	9	28	299.61	0	130.34	48991000	124870	166190	645950	533690	312840	0	11190000	9771000	15860000	0	10386000	0
A0A6I8PL42;B4DER1;A0A6I8PIT3;A0A6I8PIV1;Q9P2J5;A0A6I8PS05;A0A6I8PLB8;A0A6I8PRS0;Q9P2J5-2;A0A6I8PLB3;A0A6I8PIP7;Q9P2J5-3;A0A6I8PTV8;A0A6I8PRU9	Leucine--tRNA ligase, cytoplasmic	LARS	tr|A0A6I8PL42|A0A6I8PL42_HUMAN Leucyl-tRNA synthetase OS=Homo sapiens OX=9606 GN=LARS1 PE=1 SV=1;tr|B4DER1|B4DER1_HUMAN Leucyl-tRNA synthetase OS=Homo sapiens OX=9606 GN=LARS1 PE=1 SV=1;tr|A0A6I8PIT3|A0A6I8PIT3_HUMAN Leucyl-tRNA synthetase OS=Homo sapiens	14	21	129.21	0	76.149	48893000	312390	0	183420	0	0	0	177480	0	29346000	0	18874000	0
Q8TDD1;Q8TDD1-2;F8VRX4;H0YHH7	ATP-dependent RNA helicase DDX54	DDX54	sp|Q8TDD1|DDX54_HUMAN ATP-dependent RNA helicase DDX54 OS=Homo sapiens OX=9606 GN=DDX54 PE=1 SV=2;sp|Q8TDD1-2|DDX54_HUMAN Isoform 2 of ATP-dependent RNA helicase DDX54 OS=Homo sapiens OX=9606 GN=DDX54	4	23	98.594	0	68.077	48821000	0	581890	1905400	2842100	1327000	0	3599900	273940	35862000	1200000	1228600	0
P80723;P80723-2	Brain acid soluble protein 1	BASP1	sp|P80723|BASP1_HUMAN Brain acid soluble protein 1 OS=Homo sapiens OX=9606 GN=BASP1 PE=1 SV=2;sp|P80723-2|BASP1_HUMAN Isoform 2 of Brain acid soluble protein 1 OS=Homo sapiens OX=9606 GN=BASP1	2	5	22.693	0	13.484	48811000	0	0	0	5243600	0	0	0	0	0	43568000	0	0
P31151;Q86SG5	Protein S100-A7	S100A7	sp|P31151|S10A7_HUMAN Protein S100-A7 OS=Homo sapiens OX=9606 GN=S100A7 PE=1 SV=4	2	6	11.471	0	8.9157	48650000	25668000	10240000	1559400	3517000	1608900	0	0	4263900	0	0	1793100	0
P24534;F8WF65;F2Z2G2;C9JZW3	Elongation factor 1-beta	EEF1B2	sp|P24534|EF1B_HUMAN Elongation factor 1-beta OS=Homo sapiens OX=9606 GN=EEF1B2 PE=1 SV=3	4	3	24.763	0	34.882	48450000	0	987330	0	0	0	0	0	0	0	38427000	0	9035400
P22234;P22234-2;E9PBS1;D6RF62	Multifunctional protein ADE2;Phosphoribosylaminoimidazole-succinocarboxamide synthase;Phosphoribosylaminoimidazole carboxylase	PAICS	sp|P22234|PUR6_HUMAN Multifunctional protein ADE2 OS=Homo sapiens OX=9606 GN=PAICS PE=1 SV=3;sp|P22234-2|PUR6_HUMAN Isoform 2 of Multifunctional protein ADE2 OS=Homo sapiens OX=9606 GN=PAICS;tr|E9PBS1|E9PBS1_HUMAN AIR carboxylase (Fragment) OS=Homo sapiens	4	9	47.079	0	27.835	48226000	2069000	1539500	0	1150100	0	0	0	1042200	6891300	16304000	18134000	1095200
Q86W42-3;Q86W42-2;Q86W42	THO complex subunit 6 homolog	THOC6	sp|Q86W42-3|THOC6_HUMAN Isoform 3 of THO complex subunit 6 homolog OS=Homo sapiens OX=9606 GN=THOC6;sp|Q86W42-2|THOC6_HUMAN Isoform 2 of THO complex subunit 6 homolog OS=Homo sapiens OX=9606 GN=THOC6;sp|Q86W42|THOC6_HUMAN THO complex subunit 6 homolog OS=H	3	6	32.89	0	26.037	48178000	0	0	0	25227000	0	0	0	22951000	0	0	0	0
Q86Y56;Q86Y56-2;H0Y650;E9PGY2;Q86Y56-3	Dynein assembly factor 5, axonemal	DNAAF5	sp|Q86Y56|DAAF5_HUMAN Dynein assembly factor 5, axonemal OS=Homo sapiens OX=9606 GN=DNAAF5 PE=1 SV=4;sp|Q86Y56-2|DAAF5_HUMAN Isoform 2 of Dynein assembly factor 5, axonemal OS=Homo sapiens OX=9606 GN=DNAAF5;tr|H0Y650|H0Y650_HUMAN Dynein assembly factor 5,	5	17	93.52	0	106.19	47352000	0	0	0	0	0	0	0	0	14086000	0	33266000	0
Q9Y224;G3V4C6;H0YJB9;G3V4E7	UPF0568 protein C14orf166	C14orf166	sp|Q9Y224|RTRAF_HUMAN RNA transcription, translation and transport factor protein OS=Homo sapiens OX=9606 GN=RTRAF PE=1 SV=1;tr|G3V4C6|G3V4C6_HUMAN RNA transcription, translation and transport factor protein OS=Homo sapiens OX=9606 GN=RTRAF PE=1 SV=1	4	5	28.068	0	19.23	46967000	0	0	0	0	0	0	0	0	0	44285000	0	2682400
Q08170;A0A0D9SEM4;A0A0D9SGD2	Serine/arginine-rich splicing factor 4	SRSF4	sp|Q08170|SRSF4_HUMAN Serine/arginine-rich splicing factor 4 OS=Homo sapiens OX=9606 GN=SRSF4 PE=1 SV=2;tr|A0A0D9SEM4|A0A0D9SEM4_HUMAN Serine/arginine-rich-splicing factor 4 (Fragment) OS=Homo sapiens OX=9606 GN=SRSF4 PE=1 SV=1	3	8	56.678	0	8.9901	46920000	0	467530	0	6870500	0	0	12596000	26986000	0	0	0	0
P11279;P11279-2	Lysosome-associated membrane glycoprotein 1	LAMP1	sp|P11279|LAMP1_HUMAN Lysosome-associated membrane glycoprotein 1 OS=Homo sapiens OX=9606 GN=LAMP1 PE=1 SV=3;sp|P11279-2|LAMP1_HUMAN Isoform 2 of Lysosome-associated membrane glycoprotein 1 OS=Homo sapiens OX=9606 GN=LAMP1	2	4	44.882	0	8.0141	46741000	15361000	0	9327400	0	4577400	0	7876600	0	9598300	0	0	0
A0A0A0MRW6;Q9H6R4-2;Q9H6R4-4;Q9H6R4;Q9H6R4-3	Nucleolar protein 6	NOL6	tr|A0A0A0MRW6|A0A0A0MRW6_HUMAN Nucleolar protein 6 OS=Homo sapiens OX=9606 GN=NOL6 PE=1 SV=1;sp|Q9H6R4-2|NOL6_HUMAN Isoform 2 of Nucleolar protein 6 OS=Homo sapiens OX=9606 GN=NOL6;sp|Q9H6R4-4|NOL6_HUMAN Isoform 4 of Nucleolar protein 6 OS=Homo sapiens OX=	5	16	112.16	0	60.355	46585000	0	0	19442000	676790	1096300	0	5398200	0	16349000	0	3623100	0
F5GY37;J3KPX7;Q99623;F5H3X6;Q99623-2;F5GWA7;F5H2D2;F5H0C5;U3KPZ5	Prohibitin-2	PHB2	tr|F5GY37|F5GY37_HUMAN Prohibitin OS=Homo sapiens OX=9606 GN=PHB2 PE=1 SV=1;tr|J3KPX7|J3KPX7_HUMAN Prohibitin OS=Homo sapiens OX=9606 GN=PHB2 PE=1 SV=2;sp|Q99623|PHB2_HUMAN Prohibitin-2 OS=Homo sapiens OX=9606 GN=PHB2 PE=1 SV=2;tr|F5H3X6|F5H3X6_HUMAN Prohi	9	7	29.723	0	14.653	46572000	0	1479300	0	520760	0	0	0	2079800	0	42492000	0	0
Q6P2E9;Q6P2E9-2;I3L3M2;I3L2F4;I3L0V0	Enhancer of mRNA-decapping protein 4	EDC4	sp|Q6P2E9|EDC4_HUMAN Enhancer of mRNA-decapping protein 4 OS=Homo sapiens OX=9606 GN=EDC4 PE=1 SV=1;sp|Q6P2E9-2|EDC4_HUMAN Isoform 2 of Enhancer of mRNA-decapping protein 4 OS=Homo sapiens OX=9606 GN=EDC4	5	22	151.66	0	99.443	46097000	0	0	0	0	0	0	0	0	28384000	0	17713000	0
Q8NFH4;F8VTY2	Nucleoporin Nup37	NUP37	sp|Q8NFH4|NUP37_HUMAN Nucleoporin Nup37 OS=Homo sapiens OX=9606 GN=NUP37 PE=1 SV=1;tr|F8VTY2|F8VTY2_HUMAN Nucleoporin Nup37 (Fragment) OS=Homo sapiens OX=9606 GN=NUP37 PE=1 SV=8	2	4	36.707	0	53.864	45604000	0	0	0	0	0	0	0	0	0	43215000	0	2388400
O94901-9;E9PHI4;O94901-8;O94901-5;O94901;H0Y742;O94901-6;H0Y6N5;H7C2K3;O94901-3;O94901-7;O94901-2;H7C3X3;C9JS54;C9JK55;H7C019;C9K051;C9JJU6;O94901-4;C9JR15	SUN domain-containing protein 1	SUN1	sp|O94901-9|SUN1_HUMAN Isoform 9 of SUN domain-containing protein 1 OS=Homo sapiens OX=9606 GN=SUN1;tr|E9PHI4|E9PHI4_HUMAN SUN domain-containing protein 1 OS=Homo sapiens OX=9606 GN=SUN1 PE=1 SV=1;sp|O94901-8|SUN1_HUMAN Isoform 8 of SUN domain-containing p	20	20	101.93	0	137.96	45517000	174420	152040	9194900	1979700	1973500	0	17979000	0	0	0	14064000	0
Q10567-3;Q10567-2;Q10567;Q10567-4;C9J1E7;K7EJX1;H7C034;A0A087WXS3;K7EKZ5	AP-1 complex subunit beta-1	AP1B1	sp|Q10567-3|AP1B1_HUMAN Isoform C of AP-1 complex subunit beta-1 OS=Homo sapiens OX=9606 GN=AP1B1;sp|Q10567-2|AP1B1_HUMAN Isoform B of AP-1 complex subunit beta-1 OS=Homo sapiens OX=9606 GN=AP1B1;sp|Q10567|AP1B1_HUMAN AP-1 complex subunit beta-1 OS=Homo sa	9	26	103.56	0	29.839	45350000	0	0	0	0	0	0	0	0	45350000	0	0	0
Q8TEX9;Q8TEX9-2;H0YN14;H0YMR4;H0YN07;H0YLV0;H0YL92;H0YKG5;H0YK93	Importin-4	IPO4	sp|Q8TEX9|IPO4_HUMAN Importin-4 OS=Homo sapiens OX=9606 GN=IPO4 PE=1 SV=2;sp|Q8TEX9-2|IPO4_HUMAN Isoform 2 of Importin-4 OS=Homo sapiens OX=9606 GN=IPO4;tr|H0YN14|H0YN14_HUMAN Importin-4 OS=Homo sapiens OX=9606 GN=IPO4 PE=1 SV=1	9	16	118.71	0	55.01	45329000	0	0	0	0	0	0	0	0	25773000	0	19556000	0
P28070	Proteasome subunit beta type-4	PSMB4	sp|P28070|PSB4_HUMAN Proteasome subunit beta type-4 OS=Homo sapiens OX=9606 GN=PSMB4 PE=1 SV=4	1	4	29.204	0	14.23	45272000	14459000	0	0	0	0	0	0	0	0	30814000	0	0
Q96T23;Q96T23-2;H0YER1;H0YCN2;Q96T23-3;H7C306;H0YEX0;H0YDG9	Remodeling and spacing factor 1	RSF1	sp|Q96T23|RSF1_HUMAN Remodeling and spacing factor 1 OS=Homo sapiens OX=9606 GN=RSF1 PE=1 SV=2;sp|Q96T23-2|RSF1_HUMAN Isoform 2 of Remodeling and spacing factor 1 OS=Homo sapiens OX=9606 GN=RSF1;tr|H0YER1|H0YER1_HUMAN Remodeling and spacing factor 1 (Fragm	8	23	163.82	0	73.794	45111000	2771900	566040	10697000	842470	3206300	0	15251000	0	10633000	0	1143200	0
Q15125;C9J719;C9JJ78;A0A494C0F3	3-beta-hydroxysteroid-Delta(8),Delta(7)-isomerase	EBP	sp|Q15125|EBP_HUMAN 3-beta-hydroxysteroid-Delta(8),Delta(7)-isomerase OS=Homo sapiens OX=9606 GN=EBP PE=1 SV=3;tr|C9J719|C9J719_HUMAN 3-beta-hydroxysteroid-Delta(8),Delta(7)-isomerase (Fragment) OS=Homo sapiens OX=9606 GN=EBP PE=1 SV=8;tr|C9JJ78|C9JJ78_HUM	4	2	26.352	0	7.1294	44874000	0	4642200	0	0	0	0	0	0	0	40232000	0	0
Q8WXF1;Q8WXF1-2;X6RDA4	Paraspeckle component 1	PSPC1	sp|Q8WXF1|PSPC1_HUMAN Paraspeckle component 1 OS=Homo sapiens OX=9606 GN=PSPC1 PE=1 SV=1;sp|Q8WXF1-2|PSPC1_HUMAN Isoform 2 of Paraspeckle component 1 OS=Homo sapiens OX=9606 GN=PSPC1;tr|X6RDA4|X6RDA4_HUMAN Paraspeckle component 1 (Fragment) OS=Homo sapiens	3	6	58.743	0	21.099	44489000	0	0	0	3104700	0	0	0	2149700	0	37380000	0	1854100
Q9UBC2-3;Q9UBC2;Q9UBC2-2;M0R165;Q9UBC2-4;M0R2S2;M0R3I1;M0R1V5;M0QX30;K7EJR2;M0R330	Epidermal growth factor receptor substrate 15-like 1	EPS15L1	sp|Q9UBC2-3|EP15R_HUMAN Isoform 3 of Epidermal growth factor receptor substrate 15-like 1 OS=Homo sapiens OX=9606 GN=EPS15L1;sp|Q9UBC2|EP15R_HUMAN Epidermal growth factor receptor substrate 15-like 1 OS=Homo sapiens OX=9606 GN=EPS15L1 PE=1 SV=1;sp|Q9UBC2-2	11	23	83.247	0	142.53	44451000	0	0	0	0	0	0	0	0	44451000	0	0	0
O75955;O75955-2;A0A140T9R1;A2AB10;A2AB12;A0A140T9W4;A2AB09;A0A140T9X0;A0A0G2JJQ6;A2AB13;A0A140T959;A2AB11;A0A140T9C3;A0A140T974;A0A140T905;A0A140T910;A2ABJ5;A0A140T957;A0A140T9B1;A0A140T907	Flotillin-1	FLOT1	sp|O75955|FLOT1_HUMAN Flotillin-1 OS=Homo sapiens OX=9606 GN=FLOT1 PE=1 SV=3;sp|O75955-2|FLOT1_HUMAN Isoform 2 of Flotillin-1 OS=Homo sapiens OX=9606 GN=FLOT1;tr|A0A140T9R1|A0A140T9R1_HUMAN Flotillin (Fragment) OS=Homo sapiens OX=9606 GN=FLOT1 PE=1 SV=1;tr	20	13	47.355	0	72.762	44209000	0	0	0	1382100	0	0	0	0	0	4432000	0	38395000
P08758;D6RBL5;D6RBE9;E9PHT9;D6RCN3	Annexin A5;Annexin	ANXA5	sp|P08758|ANXA5_HUMAN Annexin A5 OS=Homo sapiens OX=9606 GN=ANXA5 PE=1 SV=2;tr|D6RBL5|D6RBL5_HUMAN Annexin OS=Homo sapiens OX=9606 GN=ANXA5 PE=1 SV=1;tr|D6RBE9|D6RBE9_HUMAN Annexin OS=Homo sapiens OX=9606 GN=ANXA5 PE=1 SV=1;tr|E9PHT9|E9PHT9_HUMAN Annexin O	5	8	35.936	0	19.365	43982000	805020	1879700	0	0	0	0	0	1406700	0	39441000	0	450090
P78344;D3DQV9;P78344-2;H0Y3P2;E9PKF8;H0YCH5;H0YD77;H0YE22;H0YEC5;H0YCF8;H0YD99;H0YE44;H0YEN8;H0YDC0	Eukaryotic translation initiation factor 4 gamma 2	EIF4G2	sp|P78344|IF4G2_HUMAN Eukaryotic translation initiation factor 4 gamma 2 OS=Homo sapiens OX=9606 GN=EIF4G2 PE=1 SV=1;tr|D3DQV9|D3DQV9_HUMAN Eukaryotic translation initiation factor 4 gamma 2 (Fragment) OS=Homo sapiens OX=9606 GN=EIF4G2 PE=1 SV=1;sp|P78344-	14	23	102.36	0	103.93	43876000	0	0	0	0	0	0	0	0	28836000	109170	14931000	0
O75874;C9J4N6;P48735-2;P48735	Isocitrate dehydrogenase [NADP] cytoplasmic	IDH1	sp|O75874|IDHC_HUMAN Isocitrate dehydrogenase [NADP] cytoplasmic OS=Homo sapiens OX=9606 GN=IDH1 PE=1 SV=2;tr|C9J4N6|C9J4N6_HUMAN Isocitrate dehydrogenase [NADP] cytoplasmic (Fragment) OS=Homo sapiens OX=9606 GN=IDH1 PE=1 SV=1	4	6	46.659	0	52.368	43445000	6430000	4846200	0	4230100	0	0	0	4948900	0	19933000	0	3056800
A0A087X1A9;O75396	Vesicle-trafficking protein SEC22b	SEC22B	tr|A0A087X1A9|A0A087X1A9_HUMAN Vesicle-trafficking protein SEC22b (Fragment) OS=Homo sapiens OX=9606 GN=SEC22B PE=1 SV=1;sp|O75396|SC22B_HUMAN Vesicle-trafficking protein SEC22b OS=Homo sapiens OX=9606 GN=SEC22B PE=1 SV=4	2	2	8.7819	0	13.2	43411000	0	0	0	0	0	0	0	0	0	43411000	0	0
C9JZ20;E7ESE2;E9PCW0;C9JW96;P35232-2;P35232;D6RBK0	Prohibitin	PHB	tr|C9JZ20|C9JZ20_HUMAN Prohibitin (Fragment) OS=Homo sapiens OX=9606 GN=PHB PE=1 SV=1;tr|E7ESE2|E7ESE2_HUMAN Prohibitin (Fragment) OS=Homo sapiens OX=9606 GN=PHB PE=1 SV=2;tr|E9PCW0|E9PCW0_HUMAN Prohibitin (Fragment) OS=Homo sapiens OX=9606 GN=PHB PE=1 SV=	7	4	22.27	0	12.135	43403000	0	840170	0	0	0	0	0	895820	0	41667000	0	0
Q9P0K7-4;Q9P0K7-3;Q9P0K7;Q9P0K7-2;D6RB27;D6R9G4;D6RBY4;D6REL2;D6R9G6;D6RF74;D6RE17;D6RB25;D6RBW6	Ankycorbin	RAI14	sp|Q9P0K7-4|RAI14_HUMAN Isoform 4 of Ankycorbin OS=Homo sapiens OX=9606 GN=RAI14;sp|Q9P0K7-3|RAI14_HUMAN Isoform 3 of Ankycorbin OS=Homo sapiens OX=9606 GN=RAI14;sp|Q9P0K7|RAI14_HUMAN Ankycorbin OS=Homo sapiens OX=9606 GN=RAI14 PE=1 SV=2;sp|Q9P0K7-2|RAI14_	13	24	106.9	0	165.6	43343000	0	0	0	0	0	0	0	0	17145000	0	26198000	0
O75534-2;O75534;O75534-3;O75534-4;E9PLT0;E9PNG3;E9PKN4;E9PLD4	Cold shock domain-containing protein E1	CSDE1	sp|O75534-2|CSDE1_HUMAN Isoform 2 of Cold shock domain-containing protein E1 OS=Homo sapiens OX=9606 GN=CSDE1;sp|O75534|CSDE1_HUMAN Cold shock domain-containing protein E1 OS=Homo sapiens OX=9606 GN=CSDE1 PE=1 SV=2;sp|O75534-3|CSDE1_HUMAN Isoform 3 of Cold	8	18	85.746	0	71.515	43123000	403980	0	3218000	421840	422800	0	4042800	0	27729000	0	6884300	0
K7EQ02;K7EQ55;K7EK33;Q96EP5-2;Q96EP5	DAZ-associated protein 1	DAZAP1	tr|K7EQ02|K7EQ02_HUMAN DAZ-associated protein 1 (Fragment) OS=Homo sapiens OX=9606 GN=DAZAP1 PE=1 SV=2;tr|K7EQ55|K7EQ55_HUMAN DAZ-associated protein 1 OS=Homo sapiens OX=9606 GN=DAZAP1 PE=1 SV=2;tr|K7EK33|K7EK33_HUMAN DAZ-associated protein 1 OS=Homo sapie	5	2	35.02	0	17.129	42992000	0	0	0	14357000	0	0	0	14817000	0	8085500	0	5732800
A0A0G2JHC2;Q6NYC8;Q6NYC8-2;Q6NYC8-3;Q6NYC8-4	Phostensin	PPP1R18	tr|A0A0G2JHC2|A0A0G2JHC2_HUMAN PPP1R18 OS=Homo sapiens OX=9606 GN=PPP1R18 PE=1 SV=1;sp|Q6NYC8|PPR18_HUMAN Phostensin OS=Homo sapiens OX=9606 GN=PPP1R18 PE=1 SV=1;sp|Q6NYC8-2|PPR18_HUMAN Isoform 2 of Phostensin OS=Homo sapiens OX=9606 GN=PPP1R18	5	9	68.041	0	31.293	42985000	0	0	0	0	0	0	0	0	42311000	0	674360	0
Q9NRX1;F8WBJ6	RNA-binding protein PNO1	PNO1	sp|Q9NRX1|PNO1_HUMAN RNA-binding protein PNO1 OS=Homo sapiens OX=9606 GN=PNO1 PE=1 SV=1	2	3	27.924	0	4.987	42881000	0	0	0	1309300	0	0	0	11259000	0	21697000	0	8615300
Q8NEJ9-2;Q8NEJ9;H0YJ17;G3V4G1	Neuroguidin	NGDN	sp|Q8NEJ9-2|NGDN_HUMAN Isoform 2 of Neuroguidin OS=Homo sapiens OX=9606 GN=NGDN;sp|Q8NEJ9|NGDN_HUMAN Neuroguidin OS=Homo sapiens OX=9606 GN=NGDN PE=1 SV=1;tr|H0YJ17|H0YJ17_HUMAN Neuroguidin (Fragment) OS=Homo sapiens OX=9606 GN=NGDN PE=1 SV=1;tr|G3V4G1|G3V	4	5	35.25	0	20.969	42768000	0	0	0	0	0	0	0	0	0	42768000	0	0
P26640;A0A140T936;A0A140T954;P26640-2;A2ABF4;A0A0G2JJT9;A0A140T904;H0Y426	Valine--tRNA ligase	VARS	sp|P26640|SYVC_HUMAN Valine--tRNA ligase OS=Homo sapiens OX=9606 GN=VARS1 PE=1 SV=4;tr|A0A140T936|A0A140T936_HUMAN Valyl-tRNA synthetase (Fragment) OS=Homo sapiens OX=9606 GN=VARS1 PE=1 SV=1	8	19	140.47	0	110.48	42674000	0	0	174840	0	0	0	372940	0	37512000	0	4614300	0
O75152;E9PQ61;E9PBY7;A0A1W2PPR9;A0A1B0GTU1;A0A494C0C4	Zinc finger CCCH domain-containing protein 11A	ZC3H11A	sp|O75152|ZC11A_HUMAN Zinc finger CCCH domain-containing protein 11A OS=Homo sapiens OX=9606 GN=ZC3H11A PE=1 SV=3;tr|E9PQ61|E9PQ61_HUMAN Zinc finger CCCH domain-containing protein 11A OS=Homo sapiens OX=9606 GN=ZC3H11A PE=1 SV=1;tr|E9PBY7|E9PBY7_HUMAN Zinc	6	14	89.13	0	50.211	42633000	0	0	208160	1126000	0	0	452910	351780	38332000	0	2162200	0
P45974-2;P45974	Ubiquitin carboxyl-terminal hydrolase 5	USP5	sp|P45974-2|UBP5_HUMAN Isoform Short of Ubiquitin carboxyl-terminal hydrolase 5 OS=Homo sapiens OX=9606 GN=USP5;sp|P45974|UBP5_HUMAN Ubiquitin carboxyl-terminal hydrolase 5 OS=Homo sapiens OX=9606 GN=USP5 PE=1 SV=2	2	15	93.307	0	49.344	42188000	0	0	0	0	0	0	0	0	32193000	0	9995800	0
O15027;O15027-5;F1T0I1;O15027-2;O15027-4;O15027-3;A0A3F2YNX0;A0A3F2YNZ0;X6RGP5;A0A0C4DH09;Q8N9G1	Protein transport protein Sec16A	SEC16A	sp|O15027|SC16A_HUMAN Protein transport protein Sec16A OS=Homo sapiens OX=9606 GN=SEC16A PE=1 SV=4;sp|O15027-5|SC16A_HUMAN Isoform 5 of Protein transport protein Sec16A OS=Homo sapiens OX=9606 GN=SEC16A;tr|F1T0I1|F1T0I1_HUMAN Protein transport protein sec1	11	32	251.89	0	153.62	42051000	0	0	0	0	0	0	0	0	15076000	0	26975000	0
Q9Y3B4	Splicing factor 3B subunit 6	SF3B6	sp|Q9Y3B4|SF3B6_HUMAN Splicing factor 3B subunit 6 OS=Homo sapiens OX=9606 GN=SF3B6 PE=1 SV=1	1	2	14.585	0	7.1385	41980000	0	0	0	0	0	0	0	14266000	0	13977000	0	13736000
A0A0G2JH68;O60610;A0A2R8Y5N1;A0A140T8Z0;O60610-2;O60610-3;H9KV28;B4E2I7;A0A2R8YEF8;H7C2W8	Protein diaphanous homolog 1	DIAPH1	tr|A0A0G2JH68|A0A0G2JH68_HUMAN Protein diaphanous homolog 1 OS=Homo sapiens OX=9606 GN=DIAPH1 PE=1 SV=1;sp|O60610|DIAP1_HUMAN Protein diaphanous homolog 1 OS=Homo sapiens OX=9606 GN=DIAPH1 PE=1 SV=2;tr|A0A2R8Y5N1|A0A2R8Y5N1_HUMAN Protein diaphanous homolog	10	24	141.36	0	75.607	41787000	0	0	0	0	0	0	0	0	17628000	5816700	17338000	1004100
P14868;P14868-2;C9J7S3;C9JLC1;H7C278;C9JQM9;H7BZ35	Aspartate--tRNA ligase, cytoplasmic	DARS	sp|P14868|SYDC_HUMAN Aspartate--tRNA ligase, cytoplasmic OS=Homo sapiens OX=9606 GN=DARS1 PE=1 SV=2;sp|P14868-2|SYDC_HUMAN Isoform 2 of Aspartate--tRNA ligase, cytoplasmic OS=Homo sapiens OX=9606 GN=DARS1	7	13	57.136	0	37.939	41557000	0	0	0	386400	0	0	0	0	0	41170000	0	0
H7C3I1;F6VDH7;Q3KNR6;Q8IZP2;P50502;Q8NFI4	Putative protein FAM10A4;Hsc70-interacting protein;Putative protein FAM10A5	ST13;ST13P4;ST13P5	tr|H7C3I1|H7C3I1_HUMAN Hsc70-interacting protein (Fragment) OS=Homo sapiens OX=9606 GN=ST13 PE=1 SV=1;tr|F6VDH7|F6VDH7_HUMAN Hsc70-interacting protein (Fragment) OS=Homo sapiens OX=9606 GN=ST13 PE=1 SV=1;tr|Q3KNR6|Q3KNR6_HUMAN Hsc70-interacting protein OS=	6	2	16.219	0	4.7887	41547000	0	0	0	0	0	0	0	0	0	41547000	0	0
Q6UWP8;K7ESC4;Q6UWP8-2	Suprabasin	SBSN	sp|Q6UWP8|SBSN_HUMAN Suprabasin OS=Homo sapiens OX=9606 GN=SBSN PE=1 SV=2	3	7	60.54	0	43.72	41509000	40188000	0	0	0	0	674590	646240	0	0	0	0	0
Q9NWT1	p21-activated protein kinase-interacting protein 1	PAK1IP1	sp|Q9NWT1|PK1IP_HUMAN p21-activated protein kinase-interacting protein 1 OS=Homo sapiens OX=9606 GN=PAK1IP1 PE=1 SV=2	1	6	43.963	0	14.931	41485000	0	10893000	0	23694000	0	0	0	6898200	0	0	0	0
Q9P2E9;Q9P2E9-3;A0A087WVV2;F8W7S5;A0A087WU26;A2A2S5;V9GY78;C9J066;E9PN67;H9KV85;H0YDJ4;Q8N4C6-6;REV__Q9P2M7;Q8N4C6-11;Q8N4C6-4;Q8N4C6-9;Q8N4C6-2;Q8N4C6;Q8N4C6-5;Q8N4C6-10;Q8N4C6-7	Ribosome-binding protein 1	RRBP1	sp|Q9P2E9|RRBP1_HUMAN Ribosome-binding protein 1 OS=Homo sapiens OX=9606 GN=RRBP1 PE=1 SV=5;sp|Q9P2E9-3|RRBP1_HUMAN Isoform 2 of Ribosome-binding protein 1 OS=Homo sapiens OX=9606 GN=RRBP1;tr|A0A087WVV2|A0A087WVV2_HUMAN Ribosome-binding protein 1 OS=Homo s	21	41	152.45	0	242.35	41476000	641520	0	6243200	0	3462700	0	29999000	1129800	0	0	0	0
Q96P63;Q96P63-2	Serpin B12	SERPINB12	sp|Q96P63|SPB12_HUMAN Serpin B12 OS=Homo sapiens OX=9606 GN=SERPINB12 PE=1 SV=1;sp|Q96P63-2|SPB12_HUMAN Isoform 2 of Serpin B12 OS=Homo sapiens OX=9606 GN=SERPINB12	2	9	46.276	0	27.57	41453000	31127000	1860700	569830	3756500	0	0	1375700	0	0	1327600	0	1435100
C9JRZ6;F8WAR4;Q9NX63;A0A286YEX5	MICOS complex subunit MIC19	CHCHD3	tr|C9JRZ6|C9JRZ6_HUMAN MICOS complex subunit MIC19 OS=Homo sapiens OX=9606 GN=CHCHD3 PE=1 SV=2;tr|F8WAR4|F8WAR4_HUMAN MICOS complex subunit MIC19 OS=Homo sapiens OX=9606 GN=CHCHD3 PE=1 SV=1;sp|Q9NX63|MIC19_HUMAN MICOS complex subunit MIC19 OS=Homo sapiens	4	3	26.753	0	12.985	41331000	0	0	0	0	0	0	0	0	0	34023000	0	7308600
Q04760-2;Q04760	Lactoylglutathione lyase	GLO1	sp|Q04760-2|LGUL_HUMAN Isoform 2 of Lactoylglutathione lyase OS=Homo sapiens OX=9606 GN=GLO1;sp|Q04760|LGUL_HUMAN Lactoylglutathione lyase OS=Homo sapiens OX=9606 GN=GLO1 PE=1 SV=4	2	4	19.043	0	3.3293	41304000	3018300	7910900	0	4560500	0	0	0	0	4166100	21648000	0	0
Q8IWZ3;Q8IWZ3-4;Q8IWZ3-6;E9PDP5;H7C2F5;H3BLS9;Q8IWZ3-5;Q8IWZ3-2;D6RHC4;H0Y785;H0Y472;H0Y4P6;Q8IWZ3-3;H7C0V5;A0A0A0MQZ8;H0Y7Y3	Ankyrin repeat and KH domain-containing protein 1	ANKHD1	sp|Q8IWZ3|ANKH1_HUMAN Ankyrin repeat and KH domain-containing protein 1 OS=Homo sapiens OX=9606 GN=ANKHD1 PE=1 SV=1;sp|Q8IWZ3-4|ANKH1_HUMAN Isoform 4 of Ankyrin repeat and KH domain-containing protein 1 OS=Homo sapiens OX=9606 GN=ANKHD1;sp|Q8IWZ3-6|ANKH1_H	16	10	269.45	0	42.09	40979000	2205900	5061400	1524400	4783000	1899700	0	1834100	9187800	3589100	5938100	4955300	0
C9JXG8;C9JGV6;F6WQW2;P43487-2;P43487;C9JIC6;C9JJ34;C9JDM3	Ran-specific GTPase-activating protein	RANBP1	tr|C9JXG8|C9JXG8_HUMAN Ran-specific GTPase-activating protein (Fragment) OS=Homo sapiens OX=9606 GN=RANBP1 PE=1 SV=2;tr|C9JGV6|C9JGV6_HUMAN Ran-specific GTPase-activating protein (Fragment) OS=Homo sapiens OX=9606 GN=RANBP1 PE=1 SV=8;tr|F6WQW2|F6WQW2_HUMAN	8	2	16.9	0	5.5178	40827000	0	0	0	0	0	0	0	0	0	40827000	0	0
F8WJN3;Q16630-3;Q16630;Q16630-2	Cleavage and polyadenylation specificity factor subunit 6	CPSF6	tr|F8WJN3|F8WJN3_HUMAN Cleavage and polyadenylation specificity factor subunit 6 OS=Homo sapiens OX=9606 GN=CPSF6 PE=1 SV=1;sp|Q16630-3|CPSF6_HUMAN Isoform 3 of Cleavage and polyadenylation specificity factor subunit 6 OS=Homo sapiens OX=9606 GN=CPSF6;sp|Q	4	4	52.269	0	41.734	40684000	0	7186300	0	15301000	0	0	0	16917000	0	1279300	0	0
Q9BPX5	Actin-related protein 2/3 complex subunit 5-like protein	ARPC5L	sp|Q9BPX5|ARP5L_HUMAN Actin-related protein 2/3 complex subunit 5-like protein OS=Homo sapiens OX=9606 GN=ARPC5L PE=1 SV=1	1	2	16.941	0	11.009	39770000	0	0	0	0	0	0	0	0	0	18601000	0	21169000
P28072;I3L3X7;A0A087X2I4	Proteasome subunit beta type-6;Proteasome subunit beta type	PSMB6	sp|P28072|PSB6_HUMAN Proteasome subunit beta type-6 OS=Homo sapiens OX=9606 GN=PSMB6 PE=1 SV=4;tr|I3L3X7|I3L3X7_HUMAN Proteasome subunit beta type-6 (Fragment) OS=Homo sapiens OX=9606 GN=PSMB6 PE=1 SV=1;tr|A0A087X2I4|A0A087X2I4_HUMAN Proteasome subunit bet	3	3	25.357	0	6.4906	39586000	15739000	3917500	0	0	0	0	0	0	0	19930000	0	0
P19387;H3BRR2	DNA-directed RNA polymerase II subunit RPB3	POLR2C	sp|P19387|RPB3_HUMAN DNA-directed RNA polymerase II subunit RPB3 OS=Homo sapiens OX=9606 GN=POLR2C PE=1 SV=2;tr|H3BRR2|H3BRR2_HUMAN DNA-directed RNA polymerase II subunit RPB3 OS=Homo sapiens OX=9606 GN=POLR2C PE=1 SV=1	2	5	31.441	0	10.691	39495000	0	0	0	6008800	0	0	0	7982900	0	8836900	0	16666000
P07237;H7BZ94;I3L398;H0Y3Z3;I3L4M2;I3L312;I3NI03;I3L3U6;I3L0S0;I3L514;I3L3P5	Protein disulfide-isomerase	P4HB	sp|P07237|PDIA1_HUMAN Protein disulfide-isomerase OS=Homo sapiens OX=9606 GN=P4HB PE=1 SV=3;tr|H7BZ94|H7BZ94_HUMAN Protein disulfide-isomerase OS=Homo sapiens OX=9606 GN=P4HB PE=1 SV=2;tr|I3L398|I3L398_HUMAN Protein disulfide-isomerase (Fragment) OS=Homo s	11	12	57.116	0	80.626	39289000	1874100	4117600	120900	2206300	0	0	0	1854200	0	28428000	0	688070
Q9H040;B1AKT1;Q9H040-3;Q9H040-2	SprT-like domain-containing protein Spartan	SPRTN	sp|Q9H040|SPRTN_HUMAN DNA-dependent metalloprotease SPRTN OS=Homo sapiens OX=9606 GN=SPRTN PE=1 SV=2;tr|B1AKT1|B1AKT1_HUMAN SprT-like domain-containing protein Spartan (Fragment) OS=Homo sapiens OX=9606 GN=SPRTN PE=1 SV=1	4	7	55.133	0	12.082	39169000	1546600	11734000	1136200	7882300	596590	0	753760	5510800	907470	3436200	507520	5157900
M0QXB4;O14579;O14579-2;O14579-3;M0R061	Coatomer subunit epsilon	COPE	tr|M0QXB4|M0QXB4_HUMAN Coatomer subunit epsilon OS=Homo sapiens OX=9606 GN=COPE PE=1 SV=1;sp|O14579|COPE_HUMAN Coatomer subunit epsilon OS=Homo sapiens OX=9606 GN=COPE PE=1 SV=3;sp|O14579-2|COPE_HUMAN Isoform 2 of Coatomer subunit epsilon OS=Homo sapiens O	5	6	36.923	0	42.548	39127000	0	0	0	0	0	0	0	0	0	39127000	0	0
P20839;P20839-3;P20839-7;P20839-5;P20839-6;C9J381;P20839-2;P20839-4;A0A3B3IRL5;C9K0R9	Inosine-5-monophosphate dehydrogenase 1;Inosine-5-monophosphate dehydrogenase	IMPDH1	sp|P20839|IMDH1_HUMAN Inosine-5-monophosphate dehydrogenase 1 OS=Homo sapiens OX=9606 GN=IMPDH1 PE=1 SV=2;sp|P20839-3|IMDH1_HUMAN Isoform 3 of Inosine-5-monophosphate dehydrogenase 1 OS=Homo sapiens OX=9606 GN=IMPDH1;sp|P20839-7|IMDH1_HUMAN Isoform 7 of	10	6	55.405	0	26.217	38936000	0	0	0	0	0	0	0	0	0	38936000	0	0
Q93077;Q7L7L0;P04908	Histone H2A type 1-C;Histone H2A type 3;Histone H2A type 1-B/E	HIST1H2AC;HIST3H2A;HIST1H2AB	sp|Q93077|H2A1C_HUMAN Histone H2A type 1-C OS=Homo sapiens OX=9606 GN=H2AC6 PE=1 SV=3;sp|Q7L7L0|H2A3_HUMAN Histone H2A type 3 OS=Homo sapiens OX=9606 GN=H2AW PE=1 SV=3;sp|P04908|H2A1B_HUMAN Histone H2A type 1-B/E OS=Homo sapiens OX=9606 GN=H2AC4 PE=1 SV=2	3	7	14.105	0	10.071	38737000	0	0	0	0	0	0	0	10220000	0	0	0	28518000
P13807;P13807-2;M0QYU1	Glycogen [starch] synthase, muscle	GYS1	sp|P13807|GYS1_HUMAN Glycogen [starch] synthase, muscle OS=Homo sapiens OX=9606 GN=GYS1 PE=1 SV=2;sp|P13807-2|GYS1_HUMAN Isoform 2 of Glycogen [starch] synthase, muscle OS=Homo sapiens OX=9606 GN=GYS1	3	9	83.785	0	27.436	38706000	3158500	1760400	12775000	1530900	3574400	0	11575000	1130900	3200600	0	0	0
P05023;P05023-3;P05023-4;P05023-2;A0A2R8YEY8;A0A0A0MT26;M0R116;P13637;P13637-2;P13637-3;P50993;B1AKY9;H0Y7C1;P20648;P54707;P54707-2;Q5TC01;M0QXF2;Q5TC02	Sodium/potassium-transporting ATPase subunit alpha-1	ATP1A1	sp|P05023|AT1A1_HUMAN Sodium/potassium-transporting ATPase subunit alpha-1 OS=Homo sapiens OX=9606 GN=ATP1A1 PE=1 SV=1;sp|P05023-3|AT1A1_HUMAN Isoform 3 of Sodium/potassium-transporting ATPase subunit alpha-1 OS=Homo sapiens OX=9606 GN=ATP1A1;sp|P05023-4|A	19	15	112.89	0	92.633	38289000	4442700	0	5211400	342360	1833500	0	5851100	0	19638000	0	969720	0
H0Y875;O43852-15;O43852-2;O43852;O43852-4;O43852-3;O43852-9;O43852-5	Calumenin	CALU	tr|H0Y875|H0Y875_HUMAN Calumenin (Fragment) OS=Homo sapiens OX=9606 GN=CALU PE=1 SV=1;sp|O43852-15|CALU_HUMAN Isoform 15 of Calumenin OS=Homo sapiens OX=9606 GN=CALU;sp|O43852-2|CALU_HUMAN Isoform 2 of Calumenin OS=Homo sapiens OX=9606 GN=CALU;sp|O43852|CA	8	2	17.26	0	6.3531	38287000	0	0	0	0	0	0	0	0	0	31022000	0	7264500
Q92504	Zinc transporter SLC39A7	SLC39A7	sp|Q92504|S39A7_HUMAN Zinc transporter SLC39A7 OS=Homo sapiens OX=9606 GN=SLC39A7 PE=1 SV=2	1	1	50.117	0	6.7991	38278000	0	2159200	0	36119000	0	0	0	0	0	0	0	0
P20618	Proteasome subunit beta type-1	PSMB1	sp|P20618|PSB1_HUMAN Proteasome subunit beta type-1 OS=Homo sapiens OX=9606 GN=PSMB1 PE=1 SV=2	1	5	26.489	0	24.989	38063000	8327000	0	0	0	0	0	0	0	0	29736000	0	0
O14646;O14646-2;H0Y8V4;A0A087WVF4;A0A1B0GU59;H3BTW3;A0A2R8Y840;A0A0D9SFA3;H0YJG4;A0A0D9SGK0;O14647-3;B7Z3I4;Q9HCK8-2;Q9HCK8;Q8TD26;Q3L8U1-2;Q3L8U1-3;Q3L8U1;Q9P2D1	Chromodomain-helicase-DNA-binding protein 1	CHD1	sp|O14646|CHD1_HUMAN Chromodomain-helicase-DNA-binding protein 1 OS=Homo sapiens OX=9606 GN=CHD1 PE=1 SV=2;sp|O14646-2|CHD1_HUMAN Isoform 2 of Chromodomain-helicase-DNA-binding protein 1 OS=Homo sapiens OX=9606 GN=CHD1	19	30	196.69	0	107.9	38059000	512200	1564100	7228000	5604600	1714300	0	20306000	0	343880	0	786120	0
Q6WCQ1-2;Q6WCQ1;A0A494BZV2;Q6WCQ1-3;J3KSW8;H0Y2S9;H0Y7E2;H7C3G6;J3QRL2;J3KSK7;F6TR96;A8MZF8;H0Y5J9;A0A1W2PPU9;J3QL44;F6WYE2;K7EL39;F6WMF4;Q9H2D6-6;Q9H2D6-7;Q9H2D6-3;Q9H2D6-2;Q9H2D6;Q9H2D6-5	Myosin phosphatase Rho-interacting protein	MPRIP	sp|Q6WCQ1-2|MPRIP_HUMAN Isoform 2 of Myosin phosphatase Rho-interacting protein OS=Homo sapiens OX=9606 GN=MPRIP;sp|Q6WCQ1|MPRIP_HUMAN Myosin phosphatase Rho-interacting protein OS=Homo sapiens OX=9606 GN=MPRIP PE=1 SV=3;tr|A0A494BZV2|A0A494BZV2_HUMAN Myos	24	29	118.1	0	214.28	37969000	124590	0	0	0	0	0	371690	0	14494000	0	22978000	0
P51665;H3BNT7;H3BTM8;H3BQV2	26S proteasome non-ATPase regulatory subunit 7	PSMD7	sp|P51665|PSMD7_HUMAN 26S proteasome non-ATPase regulatory subunit 7 OS=Homo sapiens OX=9606 GN=PSMD7 PE=1 SV=2;tr|H3BNT7|H3BNT7_HUMAN 26S proteasome non-ATPase regulatory subunit 7 OS=Homo sapiens OX=9606 GN=PSMD7 PE=1 SV=1;tr|H3BTM8|H3BTM8_HUMAN 26S prot	4	6	37.025	0	21.65	37605000	0	0	0	0	0	0	0	0	0	37605000	0	0
Q13409;Q13409-5;Q13409-2;Q13409-7;Q13409-3;Q13409-6;E7EQL5;E7EV09;E7ETL8;E7ESD3;E7EMU4;E9PGG1;E7ET01;E7EQU2;E7ERR6;E7EUM4;E7ERH4;E7EU01	Cytoplasmic dynein 1 intermediate chain 2	DYNC1I2	sp|Q13409|DC1I2_HUMAN Cytoplasmic dynein 1 intermediate chain 2 OS=Homo sapiens OX=9606 GN=DYNC1I2 PE=1 SV=3;sp|Q13409-5|DC1I2_HUMAN Isoform 2E of Cytoplasmic dynein 1 intermediate chain 2 OS=Homo sapiens OX=9606 GN=DYNC1I2;sp|Q13409-2|DC1I2_HUMAN Isoform	18	6	71.456	0	37.272	37590000	0	0	0	0	0	0	0	0	37590000	0	0	0
J3QK89;Q8IWX8	Calcium homeostasis endoplasmic reticulum protein	CHERP	tr|J3QK89|J3QK89_HUMAN Calcium homeostasis endoplasmic reticulum protein OS=Homo sapiens OX=9606 GN=CHERP PE=1 SV=1;sp|Q8IWX8|CHERP_HUMAN Calcium homeostasis endoplasmic reticulum protein OS=Homo sapiens OX=9606 GN=CHERP PE=1 SV=3	2	8	104.93	0	21.432	37579000	922750	0	16718000	0	0	0	2336000	0	12844000	0	4757700	0
O14980;C9JKM9;C9JF49;C9IYM2;F8WF71;C9IZS4;C9JQ02;C9JV99;C9J673	Exportin-1	XPO1	sp|O14980|XPO1_HUMAN Exportin-1 OS=Homo sapiens OX=9606 GN=XPO1 PE=1 SV=1	9	16	123.38	0	61.554	37376000	0	0	35591	0	0	0	0	0	36045000	0	1295300	0
Q9Y3F4-2;Q9Y3F4;H0YH33	Serine-threonine kinase receptor-associated protein	STRAP	sp|Q9Y3F4-2|STRAP_HUMAN Isoform 2 of Serine-threonine kinase receptor-associated protein OS=Homo sapiens OX=9606 GN=STRAP;sp|Q9Y3F4|STRAP_HUMAN Serine-threonine kinase receptor-associated protein OS=Homo sapiens OX=9606 GN=STRAP PE=1 SV=1	3	7	39.777	0	64.583	37204000	0	3148800	0	3802300	0	0	0	0	0	29436000	0	817600
O43809;H3BND3;H3BV41	Cleavage and polyadenylation specificity factor subunit 5	NUDT21	sp|O43809|CPSF5_HUMAN Cleavage and polyadenylation specificity factor subunit 5 OS=Homo sapiens OX=9606 GN=NUDT21 PE=1 SV=1;tr|H3BND3|H3BND3_HUMAN Cleavage and polyadenylation specificity factor subunit 5 (Fragment) OS=Homo sapiens OX=9606 GN=NUDT21 PE=1 S	3	3	26.227	0	3.5706	37149000	0	0	0	0	0	0	0	7872300	0	29277000	0	0
A8MU58;Q13155-2;Q13155	Aminoacyl tRNA synthase complex-interacting multifunctional protein 2	AIMP2	tr|A8MU58|A8MU58_HUMAN Aminoacyl tRNA synthase complex-interacting multifunctional protein 2 OS=Homo sapiens OX=9606 GN=AIMP2 PE=1 SV=2;sp|Q13155-2|AIMP2_HUMAN Isoform 2 of Aminoacyl tRNA synthase complex-interacting multifunctional protein 2 OS=Homo sapie	3	1	26.76	0.0005534	2.3643	37095000	0	0	0	0	0	0	0	0	0	37095000	0	0
P63000;P63000-2;J3KSC4;J3QLK0;B1AH77;B1AH80;P60763;P15153	Ras-related C3 botulinum toxin substrate 1;Ras-related C3 botulinum toxin substrate 3;Ras-related C3 botulinum toxin substrate 2	RAC1;RAC3;RAC2	sp|P63000|RAC1_HUMAN Ras-related C3 botulinum toxin substrate 1 OS=Homo sapiens OX=9606 GN=RAC1 PE=1 SV=1;sp|P63000-2|RAC1_HUMAN Isoform B of Ras-related C3 botulinum toxin substrate 1 OS=Homo sapiens OX=9606 GN=RAC1;tr|J3KSC4|J3KSC4_HUMAN Ras-related C3 b	8	2	21.45	0.00056211	2.5274	37047000	0	0	0	0	0	0	0	0	0	37047000	0	0
Q9H0D6-2;Q9H0D6	5-3 exoribonuclease 2	XRN2	sp|Q9H0D6-2|XRN2_HUMAN Isoform 2 of 5-3 exoribonuclease 2 OS=Homo sapiens OX=9606 GN=XRN2;sp|Q9H0D6|XRN2_HUMAN 5-3 exoribonuclease 2 OS=Homo sapiens OX=9606 GN=XRN2 PE=1 SV=1	2	13	99.96	0	44.508	36940000	0	0	2504500	0	0	0	2298100	0	5539800	0	26597000	0
P39748;I3L3E9;P39748-2;F5H1Y3	Flap endonuclease 1	FEN1	sp|P39748|FEN1_HUMAN Flap endonuclease 1 OS=Homo sapiens OX=9606 GN=FEN1 PE=1 SV=1;tr|I3L3E9|I3L3E9_HUMAN Flap endonuclease 1 (Fragment) OS=Homo sapiens OX=9606 GN=FEN1 PE=1 SV=1;sp|P39748-2|FEN1_HUMAN Isoform FENMIT of Flap endonuclease 1 OS=Homo sapiens	4	3	42.592	0	10.767	36878000	0	0	0	0	0	0	0	0	0	21767000	0	15111000
H3BUR4;Q9ULX3	RNA-binding protein NOB1	NOB1	tr|H3BUR4|H3BUR4_HUMAN RNA-binding protein NOB1 OS=Homo sapiens OX=9606 GN=NOB1 PE=1 SV=1;sp|Q9ULX3|NOB1_HUMAN RNA-binding protein NOB1 OS=Homo sapiens OX=9606 GN=NOB1 PE=1 SV=1	2	3	7.5737	0	6.36	36811000	0	0	0	0	0	0	0	0	0	36811000	0	0
P25787;A0A024RA52;C9JCK5	Proteasome subunit alpha type-2;Proteasome subunit alpha type	PSMA2	sp|P25787|PSA2_HUMAN Proteasome subunit alpha type-2 OS=Homo sapiens OX=9606 GN=PSMA2 PE=1 SV=2;tr|A0A024RA52|A0A024RA52_HUMAN Proteasome subunit alpha type OS=Homo sapiens OX=9606 GN=PSMA2 PE=1 SV=1	3	6	25.898	0	15.253	36686000	19522000	0	0	0	0	0	0	0	0	17164000	0	0
A0A0A0MRA5;B7Z4B8;Q9BUJ2-4;Q9BUJ2-2;Q9BUJ2;Q9BUJ2-3;M0R3F1;M0QYZ0;M0R203;M0QZV6;M0R0K8;M0QYI8;M0QYM5;Q9BUJ2-5	Heterogeneous nuclear ribonucleoprotein U-like protein 1	HNRNPUL1	tr|A0A0A0MRA5|A0A0A0MRA5_HUMAN Heterogeneous nuclear ribonucleoprotein U-like protein 1 OS=Homo sapiens OX=9606 GN=HNRNPUL1 PE=1 SV=1;tr|B7Z4B8|B7Z4B8_HUMAN Heterogeneous nuclear ribonucleoprotein U-like protein 1 OS=Homo sapiens OX=9606 GN=HNRNPUL1 PE=1 S	14	12	85.939	0	28.784	36603000	0	0	2326100	0	0	0	4578500	0	10452000	0	19246000	0
P46013-2;P46013	Antigen KI-67	MKI67	sp|P46013-2|KI67_HUMAN Isoform Short of Proliferation marker protein Ki-67 OS=Homo sapiens OX=9606 GN=MKI67;sp|P46013|KI67_HUMAN Proliferation marker protein Ki-67 OS=Homo sapiens OX=9606 GN=MKI67 PE=1 SV=2	2	46	319.44	0	195.96	36528000	0	0	4145600	14243000	508480	0	2003600	156980	8182900	0	7287600	0
Q9NUL3-6;Q9NUL3-2;Q9NUL3;E5RJN7;E7EVI1;E7EPX0;E7EVJ4;Q9NUL3-8;Q9NUL3-3;Q9NUL3-7;Q9NUL3-4;E5RJ67;E5RFK1	Double-stranded RNA-binding protein Staufen homolog 2	STAU2	sp|Q9NUL3-6|STAU2_HUMAN Isoform 6 of Double-stranded RNA-binding protein Staufen homolog 2 OS=Homo sapiens OX=9606 GN=STAU2;sp|Q9NUL3-2|STAU2_HUMAN Isoform 2 of Double-stranded RNA-binding protein Staufen homolog 2 OS=Homo sapiens OX=9606 GN=STAU2;sp|Q9NUL	13	7	43.278	0	25.934	36512000	0	1186400	0	5850800	0	0	0	3982400	0	0	0	25492000
R4GMY8;E5RHG8;Q15369-2;Q15369	Transcription elongation factor B polypeptide 1	TCEB1	tr|R4GMY8|R4GMY8_HUMAN Elongin-C OS=Homo sapiens OX=9606 GN=ELOC PE=1 SV=1;tr|E5RHG8|E5RHG8_HUMAN Elongin-C (Fragment) OS=Homo sapiens OX=9606 GN=ELOC PE=1 SV=1;sp|Q15369-2|ELOC_HUMAN Isoform 2 of Elongin-C OS=Homo sapiens OX=9606 GN=ELOC;sp|Q15369|ELOC_HU	4	2	6.968	0.002154	1.9836	36463000	0	0	0	0	0	0	0	0	0	36463000	0	0
J3QR07;Q96MU7-2;Q96MU7;J3KRG5	YTH domain-containing protein 1	YTHDC1	tr|J3QR07|J3QR07_HUMAN YTH domain-containing protein 1 OS=Homo sapiens OX=9606 GN=YTHDC1 PE=1 SV=1;sp|Q96MU7-2|YTDC1_HUMAN Isoform 2 of YTH domain-containing protein 1 OS=Homo sapiens OX=9606 GN=YTHDC1;sp|Q96MU7|YTDC1_HUMAN YTH domain-containing protein 1	4	5	85.586	0	18.356	36442000	0	901550	2210500	0	625070	0	5033300	0	25129000	0	2542300	0
Q92973-2;Q92973;Q92973-3;S4R398;E7EW37	Transportin-1	TNPO1	sp|Q92973-2|TNPO1_HUMAN Isoform 2 of Transportin-1 OS=Homo sapiens OX=9606 GN=TNPO1;sp|Q92973|TNPO1_HUMAN Transportin-1 OS=Homo sapiens OX=9606 GN=TNPO1 PE=1 SV=2;sp|Q92973-3|TNPO1_HUMAN Isoform 3 of Transportin-1 OS=Homo sapiens OX=9606 GN=TNPO1	5	11	101.31	0	36.575	36315000	0	0	0	0	0	0	0	0	23100000	0	13215000	0
H3BPC4;H3BQQ9;B0QYN7;P63279	SUMO-conjugating enzyme UBC9	UBE2I	tr|H3BPC4|H3BPC4_HUMAN SUMO-conjugating enzyme UBC9 (Fragment) OS=Homo sapiens OX=9606 GN=UBE2I PE=1 SV=2;tr|H3BQQ9|H3BQQ9_HUMAN SUMO-conjugating enzyme UBC9 (Fragment) OS=Homo sapiens OX=9606 GN=UBE2I PE=1 SV=1;tr|B0QYN7|B0QYN7_HUMAN SUMO-conjugating enzy	4	2	7.8891	0	3.4455	36173000	0	0	0	0	0	0	0	0	0	28617000	0	7556500
O43290;E9PQI8	U4/U6.U5 tri-snRNP-associated protein 1	SART1	sp|O43290|SNUT1_HUMAN U4/U6.U5 tri-snRNP-associated protein 1 OS=Homo sapiens OX=9606 GN=SART1 PE=1 SV=1	2	14	90.254	0	62.926	36169000	0	1402400	314250	4247700	4462700	0	9332100	6552300	0	0	9857100	0
Q13523;H0YDJ3	Serine/threonine-protein kinase PRP4 homolog	PRPF4B	sp|Q13523|PRP4B_HUMAN Serine/threonine-protein kinase PRP4 homolog OS=Homo sapiens OX=9606 GN=PRPF4B PE=1 SV=3;tr|H0YDJ3|H0YDJ3_HUMAN PRP4 pre-mRNA-processing factor 4 homolog (Fragment) OS=Homo sapiens OX=9606 GN=PRPF4B PE=1 SV=1	2	9	116.99	0	21.427	36151000	0	4912200	784370	15511000	931980	0	8629500	5381900	0	0	0	0
Q9H3U1-2;A0A1W2PNX8;Q9H3U1;Q9H3U1-3	Protein unc-45 homolog A	UNC45A	sp|Q9H3U1-2|UN45A_HUMAN Isoform 2 of Protein unc-45 homolog A OS=Homo sapiens OX=9606 GN=UNC45A;tr|A0A1W2PNX8|A0A1W2PNX8_HUMAN Protein unc-45 homolog A OS=Homo sapiens OX=9606 GN=UNC45A PE=1 SV=1;sp|Q9H3U1|UN45A_HUMAN Protein unc-45 homolog A OS=Homo sapie	4	19	101.67	0	60.649	36136000	0	0	0	0	0	0	0	0	18322000	0	17814000	0
Q8N556;Q8N556-2	Actin filament-associated protein 1	AFAP1	sp|Q8N556|AFAP1_HUMAN Actin filament-associated protein 1 OS=Homo sapiens OX=9606 GN=AFAP1 PE=1 SV=2;sp|Q8N556-2|AFAP1_HUMAN Isoform 2 of Actin filament-associated protein 1 OS=Homo sapiens OX=9606 GN=AFAP1	2	7	80.724	0	17.386	36024000	0	0	0	0	0	0	0	0	21789000	0	14234000	0
B3KQ25;K7ESG5;K9J957;P61289;P61289-3;P61289-2;K7ENH2;K7EMD0;K7EPX6;K7EKR3;A0A087WTV2	Proteasome activator complex subunit 3	PSME3	tr|B3KQ25|B3KQ25_HUMAN Proteasome activator complex subunit 3 OS=Homo sapiens OX=9606 GN=PSME3 PE=1 SV=1;tr|K7ESG5|K7ESG5_HUMAN Proteasome activator complex subunit 3 OS=Homo sapiens OX=9606 GN=PSME3 PE=1 SV=1;tr|K9J957|K9J957_HUMAN Proteasome activator co	11	4	22.455	0	10.854	35922000	0	0	0	0	0	0	0	0	0	35922000	0	0
Q8WWI1;Q8WWI1-2;Q8WWI1-4;Q8WWI1-3;J3KP06;F8WD26;E9PMS6;A0A0A0MTE2;Q8WWI1-5;E9PMT2;E9PMP7;H0Y424;H0YDQ3;H0YDG6;H0YE95;E9PJ10;U3KQE6;E9PLU6;E9PK58	LIM domain only protein 7	LMO7	sp|Q8WWI1|LMO7_HUMAN LIM domain only protein 7 OS=Homo sapiens OX=9606 GN=LMO7 PE=1 SV=3;sp|Q8WWI1-2|LMO7_HUMAN Isoform 2 of LIM domain only protein 7 OS=Homo sapiens OX=9606 GN=LMO7;sp|Q8WWI1-4|LMO7_HUMAN Isoform 4 of LIM domain only protein 7 OS=Homo sap	19	29	192.69	0	114.69	35801000	0	0	0	0	0	0	0	0	35581000	0	220330	0
P62191;P62191-2;G3V4X1	26S protease regulatory subunit 4	PSMC1	sp|P62191|PRS4_HUMAN 26S proteasome regulatory subunit 4 OS=Homo sapiens OX=9606 GN=PSMC1 PE=1 SV=1;sp|P62191-2|PRS4_HUMAN Isoform 2 of 26S proteasome regulatory subunit 4 OS=Homo sapiens OX=9606 GN=PSMC1	3	6	49.184	0	102.23	35580000	0	0	0	0	0	0	0	0	0	35580000	0	0
P35998;P35998-2;C9JLS9	26S protease regulatory subunit 7	PSMC2	sp|P35998|PRS7_HUMAN 26S proteasome regulatory subunit 7 OS=Homo sapiens OX=9606 GN=PSMC2 PE=1 SV=3;sp|P35998-2|PRS7_HUMAN Isoform 2 of 26S proteasome regulatory subunit 7 OS=Homo sapiens OX=9606 GN=PSMC2	3	9	48.633	0	37.652	35425000	0	0	0	0	0	0	0	0	0	30351000	0	5074000
P02786;G3V0E5;F8WBE5;H7C3V5	Transferrin receptor protein 1;Transferrin receptor protein 1, serum form	TFRC	sp|P02786|TFR1_HUMAN Transferrin receptor protein 1 OS=Homo sapiens OX=9606 GN=TFRC PE=1 SV=2;tr|G3V0E5|G3V0E5_HUMAN Transferrin receptor protein 1 OS=Homo sapiens OX=9606 GN=TFRC PE=1 SV=1	4	15	84.87	0	62.269	35400000	4622200	3353000	7329300	642230	3238900	0	6268700	395170	9550200	0	0	0
Q8N163;Q8N163-2;H0YB24;G3V119;E5RFJ3;A0A087X2B6;H0YC69;E5RGU7;H0YC58;E5RHH8;E5RHJ4	Cell cycle and apoptosis regulator protein 2	CCAR2	sp|Q8N163|CCAR2_HUMAN Cell cycle and apoptosis regulator protein 2 OS=Homo sapiens OX=9606 GN=CCAR2 PE=1 SV=2;sp|Q8N163-2|CCAR2_HUMAN Isoform 2 of Cell cycle and apoptosis regulator protein 2 OS=Homo sapiens OX=9606 GN=CCAR2;tr|H0YB24|H0YB24_HUMAN Cell cyc	11	18	102.9	0	57.8	35342000	229540	0	655130	0	0	0	0	0	30216000	0	4241500	0
P61326;F5H6P7;P61326-2;F5H3U9	Protein mago nashi homolog	MAGOH;MAGOHB	sp|P61326|MGN_HUMAN Protein mago nashi homolog OS=Homo sapiens OX=9606 GN=MAGOH PE=1 SV=1;tr|F5H6P7|F5H6P7_HUMAN Protein mago nashi homolog 2 OS=Homo sapiens OX=9606 GN=MAGOHB PE=3 SV=1;sp|P61326-2|MGN_HUMAN Isoform 2 of Protein mago nashi homolog OS=Homo	4	8	17.163	0.0026357	1.7495	35285000	0	0	0	7418900	0	0	0	9911200	0	2419400	0	15535000
G3V529;Q9GZR7;Q9GZR7-2;F5GYL3;A0A1W2PRR2;A0A087WXU8	ATP-dependent RNA helicase DDX24	DDX24	tr|G3V529|G3V529_HUMAN RNA helicase OS=Homo sapiens OX=9606 GN=DDX24 PE=1 SV=1;sp|Q9GZR7|DDX24_HUMAN ATP-dependent RNA helicase DDX24 OS=Homo sapiens OX=9606 GN=DDX24 PE=1 SV=1;sp|Q9GZR7-2|DDX24_HUMAN Isoform 2 of ATP-dependent RNA helicase DDX24 OS=Homo s	6	17	91.48	0	55.805	35243000	246150	1223800	9643300	6493900	4595200	0	4427800	0	5310700	0	3302500	0
P54136;P54136-2;E5RJM9;E5RH09	Arginine--tRNA ligase, cytoplasmic	RARS	sp|P54136|SYRC_HUMAN Arginine--tRNA ligase, cytoplasmic OS=Homo sapiens OX=9606 GN=RARS1 PE=1 SV=2;sp|P54136-2|SYRC_HUMAN Isoform Monomeric of Arginine--tRNA ligase, cytoplasmic OS=Homo sapiens OX=9606 GN=RARS1	4	13	75.378	0	52.346	35161000	0	0	0	0	0	0	0	0	0	32748000	0	2413100
Q08554-2;Q08554	Desmocollin-1	DSC1	sp|Q08554-2|DSC1_HUMAN Isoform 1B of Desmocollin-1 OS=Homo sapiens OX=9606 GN=DSC1;sp|Q08554|DSC1_HUMAN Desmocollin-1 OS=Homo sapiens OX=9606 GN=DSC1 PE=1 SV=2	2	8	93.834	0	40.466	34872000	31378000	1262000	750600	0	664060	0	0	816920	0	0	0	0
Q01650;H0YJ95;A0A0C4DGL4;G3V4Z6;Q9UM01;Q92536	Large neutral amino acids transporter small subunit 1	SLC7A5	sp|Q01650|LAT1_HUMAN Large neutral amino acids transporter small subunit 1 OS=Homo sapiens OX=9606 GN=SLC7A5 PE=1 SV=2	6	3	55.01	0	18.378	34718000	953300	7133400	769100	12235000	805730	0	4816400	0	2962900	5042200	0	0
O00743-2;O00743;O00743-3	Serine/threonine-protein phosphatase 6 catalytic subunit;Serine/threonine-protein phosphatase 6 catalytic subunit, N-terminally processed	PPP6C	sp|O00743-2|PPP6_HUMAN Isoform 2 of Serine/threonine-protein phosphatase 6 catalytic subunit OS=Homo sapiens OX=9606 GN=PPP6C;sp|O00743|PPP6_HUMAN Serine/threonine-protein phosphatase 6 catalytic subunit OS=Homo sapiens OX=9606 GN=PPP6C PE=1 SV=1;sp|O00743	3	4	32.532	0	9.5795	34650000	0	0	0	0	0	0	0	0	0	32809000	0	1840600
J3KN67;A0A2R2Y2Q3;A0A494C0P6;P06753;P09493-8;P09493-7;P09493-6;P06753-7;H0YL80;D6RGJ6;A0A494C034;A0A087WTJ7;H0YLS7;K7ELP0;A0A2R8Y6A3	Tropomyosin alpha-3 chain	TPM3	tr|J3KN67|J3KN67_HUMAN Tropomyosin alpha-3 chain OS=Homo sapiens OX=9606 GN=TPM3 PE=1 SV=1;tr|A0A2R2Y2Q3|A0A2R2Y2Q3_HUMAN Tropomyosin 3 nu OS=Homo sapiens OX=9606 GN=TPM3 PE=1 SV=1;tr|A0A494C0P6|A0A494C0P6_HUMAN Tropomyosin alpha-3 chain OS=Homo sapiens OX	15	15	33.222	0	3.5476	34266000	0	4801900	0	0	2898100	0	0	0	6325200	20240000	0	0
O75369-2;O75369-9;O75369;O75369-8;O75369-6;O75369-3;E7EN95;O75369-7;O75369-5;O75369-4;H7C5L4;A0A0C4DGA1;A0A0A0MT44	Filamin-B	FLNB	sp|O75369-2|FLNB_HUMAN Isoform 2 of Filamin-B OS=Homo sapiens OX=9606 GN=FLNB;sp|O75369-9|FLNB_HUMAN Isoform 9 of Filamin-B OS=Homo sapiens OX=9606 GN=FLNB;sp|O75369|FLNB_HUMAN Filamin-B OS=Homo sapiens OX=9606 GN=FLNB PE=1 SV=2;sp|O75369-8|FLNB_HUMAN Isof	13	66	275.66	0	183.11	34168000	1332900	0	12872000	116590	316670	0	4138500	0	14570000	0	821280	0
P62195-2;P62195;J3QQM1;J3QSA9;J3QLH6;J3KRP2;J3QSE0	26S protease regulatory subunit 8	PSMC5	sp|P62195-2|PRS8_HUMAN Isoform 2 of 26S proteasome regulatory subunit 8 OS=Homo sapiens OX=9606 GN=PSMC5;sp|P62195|PRS8_HUMAN 26S proteasome regulatory subunit 8 OS=Homo sapiens OX=9606 GN=PSMC5 PE=1 SV=1;tr|J3QQM1|J3QQM1_HUMAN 26S proteasome regulatory su	7	6	44.784	0	25.825	34134000	0	0	0	0	0	0	0	0	0	29709000	0	4424400
P26639;P26639-2;D6RCA5;D6R9F8;D6RDJ6;D6RBR8;D6RJ97;D6RHV7;D6RCS6;B7ZLP8;A2RTX5-2;A2RTX5	Threonine--tRNA ligase, cytoplasmic	TARS	sp|P26639|SYTC_HUMAN Threonine--tRNA ligase 1, cytoplasmic OS=Homo sapiens OX=9606 GN=TARS1 PE=1 SV=3;sp|P26639-2|SYTC_HUMAN Isoform 2 of Threonine--tRNA ligase 1, cytoplasmic OS=Homo sapiens OX=9606 GN=TARS1	12	13	83.434	0	24.641	34059000	990690	0	3369600	0	719890	0	4551400	0	23966000	0	460900	0
P50454;E9PJH8;E9PKH2;E9PR70;E9PPV6;E9PNX1;E9PK86;E9PMI5;H0YEP8;E9PQ34;E9PIG2;E9PRS3	Serpin H1	SERPINH1	sp|P50454|SERPH_HUMAN Serpin H1 OS=Homo sapiens OX=9606 GN=SERPINH1 PE=1 SV=2;tr|E9PJH8|E9PJH8_HUMAN Serpin H1 (Fragment) OS=Homo sapiens OX=9606 GN=SERPINH1 PE=1 SV=2;tr|E9PKH2|E9PKH2_HUMAN Collagen-binding protein OS=Homo sapiens OX=9606 GN=SERPINH1 PE=1	12	9	46.44	0	30.611	33963000	0	6486400	0	3289200	0	0	0	3168600	0	19522000	0	1496500
H0YEH2;Q5T1Z4;Q5T1Z8;Q14671-2;Q14671;Q14671-3;E9PR38;Q14671-4;H0YDK8;H0YC97;E9PMX1;H0YDC5;E9PM68;E9PL65	Pumilio homolog 1	PUM1	tr|H0YEH2|H0YEH2_HUMAN Pumilio homolog 1 (Fragment) OS=Homo sapiens OX=9606 GN=PUM1 PE=1 SV=1;tr|Q5T1Z4|Q5T1Z4_HUMAN Pumilio homolog 1 OS=Homo sapiens OX=9606 GN=PUM1 PE=1 SV=1;tr|Q5T1Z8|Q5T1Z8_HUMAN Pumilio homolog 1 OS=Homo sapiens OX=9606 GN=PUM1 PE=1 S	14	10	120.11	0	38.582	33885000	0	0	0	0	0	0	0	0	23376000	0	10508000	0
P41252;A0A0A0MSX9;J3KR24	Isoleucine--tRNA ligase, cytoplasmic	IARS	sp|P41252|SYIC_HUMAN Isoleucine--tRNA ligase, cytoplasmic OS=Homo sapiens OX=9606 GN=IARS1 PE=1 SV=2;tr|A0A0A0MSX9|A0A0A0MSX9_HUMAN Isoleucyl-tRNA synthetase OS=Homo sapiens OX=9606 GN=IARS1 PE=1 SV=1;tr|J3KR24|J3KR24_HUMAN Isoleucyl-tRNA synthetase OS=Hom	3	21	144.5	0	109.66	33862000	0	0	325800	0	0	0	0	0	23525000	0	10012000	0
Q9NRW1;P20340-2;P20340;C9JB90;F5H3K7;C9J0I2;C9JU14;F5GX61;J3KR73;P20340-3;P20340-4;Q9NRW1-2;Q14964	Ras-related protein Rab-6B;Ras-related protein Rab-6A;Ras-related protein Rab-39A	RAB6B;RAB6A;RAB39A	sp|Q9NRW1|RAB6B_HUMAN Ras-related protein Rab-6B OS=Homo sapiens OX=9606 GN=RAB6B PE=1 SV=1;sp|P20340-2|RAB6A_HUMAN Isoform 2 of Ras-related protein Rab-6A OS=Homo sapiens OX=9606 GN=RAB6A;sp|P20340|RAB6A_HUMAN Ras-related protein Rab-6A OS=Homo sapiens OX	13	2	23.461	0	11.868	33753000	3398100	3994000	0	3479900	0	0	0	2272500	0	20608000	0	0
O43172-2;O43172	U4/U6 small nuclear ribonucleoprotein Prp4	PRPF4	sp|O43172-2|PRP4_HUMAN Isoform 2 of U4/U6 small nuclear ribonucleoprotein Prp4 OS=Homo sapiens OX=9606 GN=PRPF4;sp|O43172|PRP4_HUMAN U4/U6 small nuclear ribonucleoprotein Prp4 OS=Homo sapiens OX=9606 GN=PRPF4 PE=1 SV=2	2	8	58.32	0	21.598	33694000	0	1046900	0	9855300	0	0	0	11397000	0	7151700	0	4242800
C9JQD4;O43447;H0YEL5;O43447-2;A6NM32	Peptidyl-prolyl cis-trans isomerase;Peptidyl-prolyl cis-trans isomerase H	PPIH	tr|C9JQD4|C9JQD4_HUMAN Peptidyl-prolyl cis-trans isomerase (Fragment) OS=Homo sapiens OX=9606 GN=PPIH PE=1 SV=1;sp|O43447|PPIH_HUMAN Peptidyl-prolyl cis-trans isomerase H OS=Homo sapiens OX=9606 GN=PPIH PE=1 SV=1;tr|H0YEL5|H0YEL5_HUMAN Peptidyl-prolyl cis-	5	4	15.8	0	6.0147	33523000	0	0	0	1548300	0	0	0	9946400	0	9753600	0	12274000
I3L172;Q9BUT9-2;Q9BUT9	Protein FAM195A	FAM195A	tr|I3L172|I3L172_HUMAN MAPK-regulated corepressor-interacting protein 2 OS=Homo sapiens OX=9606 GN=MCRIP2 PE=1 SV=1;sp|Q9BUT9-2|MCRI2_HUMAN Isoform 2 of MAPK regulated corepressor interacting protein 2 OS=Homo sapiens OX=9606 GN=MCRIP2;sp|Q9BUT9|MCRI2_HUMA	3	1	7.032	0	14.414	33461000	0	0	0	0	0	0	0	0	0	33461000	0	0
Q13895;H7BY94;F8WBL2	Bystin	BYSL	sp|Q13895|BYST_HUMAN Bystin OS=Homo sapiens OX=9606 GN=BYSL PE=1 SV=3	3	11	49.601	0	26.212	33140000	0	443240	0	6514300	0	0	0	3626800	0	22555000	0	0
Q5VTL8;Q5VTL8-2;A0A0A0MRN0	Pre-mRNA-splicing factor 38B	PRPF38B	sp|Q5VTL8|PR38B_HUMAN Pre-mRNA-splicing factor 38B OS=Homo sapiens OX=9606 GN=PRPF38B PE=1 SV=1;sp|Q5VTL8-2|PR38B_HUMAN Isoform 2 of Pre-mRNA-splicing factor 38B OS=Homo sapiens OX=9606 GN=PRPF38B;tr|A0A0A0MRN0|A0A0A0MRN0_HUMAN Pre-mRNA-splicing factor 38B	3	8	64.467	0	12.633	32993000	0	2685200	0	12246000	1464900	0	9327400	6066500	0	0	0	1202900
O60488-2;O60488;D6RF95;O95573;D6RDA8;H0Y9A0	Long-chain-fatty-acid--CoA ligase 4	ACSL4	sp|O60488-2|ACSL4_HUMAN Isoform Short of Long-chain-fatty-acid--CoA ligase 4 OS=Homo sapiens OX=9606 GN=ACSL4;sp|O60488|ACSL4_HUMAN Long-chain-fatty-acid--CoA ligase 4 OS=Homo sapiens OX=9606 GN=ACSL4 PE=1 SV=2	6	10	74.435	0	33.61	32973000	0	0	0	0	0	0	0	0	26342000	0	2055100	4576100
Q12792;Q12792-4;Q12792-3;F8VS81;F8VRG3;D6RG15;H0Y858;Q6IBS0	Twinfilin-1	TWF1	sp|Q12792|TWF1_HUMAN Twinfilin-1 OS=Homo sapiens OX=9606 GN=TWF1 PE=1 SV=3;sp|Q12792-4|TWF1_HUMAN Isoform 4 of Twinfilin-1 OS=Homo sapiens OX=9606 GN=TWF1;sp|Q12792-3|TWF1_HUMAN Isoform 3 of Twinfilin-1 OS=Homo sapiens OX=9606 GN=TWF1;tr|F8VS81|F8VS81_HUMA	8	7	40.282	0	48.523	32931000	0	0	0	3898400	0	0	0	0	0	29033000	0	0
O00231;O00231-2;J3QRY4;J3KSW3;J3QS13	26S proteasome non-ATPase regulatory subunit 11	PSMD11	sp|O00231|PSD11_HUMAN 26S proteasome non-ATPase regulatory subunit 11 OS=Homo sapiens OX=9606 GN=PSMD11 PE=1 SV=3;sp|O00231-2|PSD11_HUMAN Isoform 2 of 26S proteasome non-ATPase regulatory subunit 11 OS=Homo sapiens OX=9606 GN=PSMD11;tr|J3QRY4|J3QRY4_HUMAN	5	9	47.463	0	28.511	32901000	0	0	0	0	0	0	0	0	0	32433000	0	468100
K7EKE5;K7EIS0;Q9NRH3;P23258	Tubulin gamma chain;Tubulin gamma-2 chain;Tubulin gamma-1 chain	TUBG1;TUBG2	tr|K7EKE5|K7EKE5_HUMAN Tubulin gamma-1 chain OS=Homo sapiens OX=9606 GN=TUBG1 PE=3 SV=1;tr|K7EIS0|K7EIS0_HUMAN Tubulin gamma chain (Fragment) OS=Homo sapiens OX=9606 GN=TUBG1 PE=1 SV=1;sp|Q9NRH3|TBG2_HUMAN Tubulin gamma-2 chain OS=Homo sapiens OX=9606 GN=T	4	4	15.173	0	9.825	32863000	0	0	0	0	0	0	0	0	0	32863000	0	0
P30048-2;P30048	Thioredoxin-dependent peroxide reductase, mitochondrial	PRDX3	sp|P30048-2|PRDX3_HUMAN Isoform 2 of Thioredoxin-dependent peroxide reductase, mitochondrial OS=Homo sapiens OX=9606 GN=PRDX3;sp|P30048|PRDX3_HUMAN Thioredoxin-dependent peroxide reductase, mitochondrial OS=Homo sapiens OX=9606 GN=PRDX3 PE=1 SV=3	2	4	25.838	0	8.7901	32810000	977220	1720700	0	0	0	0	0	0	0	30112000	0	0
Q13162;H7C3T4;A6NJJ0;A6NG45	Peroxiredoxin-4	PRDX4	sp|Q13162|PRDX4_HUMAN Peroxiredoxin-4 OS=Homo sapiens OX=9606 GN=PRDX4 PE=1 SV=1;tr|H7C3T4|H7C3T4_HUMAN Peroxiredoxin-4 (Fragment) OS=Homo sapiens OX=9606 GN=PRDX4 PE=1 SV=1	4	6	30.54	0	9.9191	32628000	0	4790000	0	0	0	496430	0	0	0	27341000	0	0
H7BXY3;Q7L2E3-3;Q7L2E3;Q7L2E3-2	Putative ATP-dependent RNA helicase DHX30	DHX30	tr|H7BXY3|H7BXY3_HUMAN RNA helicase OS=Homo sapiens OX=9606 GN=DHX30 PE=1 SV=1;sp|Q7L2E3-3|DHX30_HUMAN Isoform 3 of ATP-dependent RNA helicase DHX30 OS=Homo sapiens OX=9606 GN=DHX30;sp|Q7L2E3|DHX30_HUMAN ATP-dependent RNA helicase DHX30 OS=Homo sapiens OX=	4	24	130.55	0	82.718	32614000	0	0	141220	0	0	0	73691	0	28948000	0	3451400	0
Q02809;Q02809-2;Q5JXB7;Q5JXB8	Procollagen-lysine,2-oxoglutarate 5-dioxygenase 1	PLOD1	sp|Q02809|PLOD1_HUMAN Procollagen-lysine,2-oxoglutarate 5-dioxygenase 1 OS=Homo sapiens OX=9606 GN=PLOD1 PE=1 SV=2;sp|Q02809-2|PLOD1_HUMAN Isoform 2 of Procollagen-lysine,2-oxoglutarate 5-dioxygenase 1 OS=Homo sapiens OX=9606 GN=PLOD1	4	15	83.549	0	56.673	32568000	3704400	2988600	9205000	2753900	1968700	0	9026800	0	1943500	0	0	976910
P13861-2;P13861;H7C330;C9J830;H7C1L0;P31323	cAMP-dependent protein kinase type II-alpha regulatory subunit	PRKAR2A	sp|P13861-2|KAP2_HUMAN Isoform 2 of cAMP-dependent protein kinase type II-alpha regulatory subunit OS=Homo sapiens OX=9606 GN=PRKAR2A;sp|P13861|KAP2_HUMAN cAMP-dependent protein kinase type II-alpha regulatory subunit OS=Homo sapiens OX=9606 GN=PRKAR2A PE=	6	5	43.066	0	15.299	32469000	0	0	0	0	0	0	0	0	0	24027000	0	8442000
M0QXG9;M0R3F4;M0R2A4;M0R2K3;M0R193;M0R0I0;M0R2I2;J3KQS6;Q9NWV8-3;Q9NWV8	BRISC and BRCA1-A complex member 1	BABAM1	tr|M0QXG9|M0QXG9_HUMAN BRISC and BRCA1-A complex member 1 OS=Homo sapiens OX=9606 GN=BABAM1 PE=1 SV=2;tr|M0R3F4|M0R3F4_HUMAN BRISC and BRCA1-A complex member 1 (Fragment) OS=Homo sapiens OX=9606 GN=BABAM1 PE=1 SV=1;tr|M0R2A4|M0R2A4_HUMAN BRISC and BRCA1-A	10	1	11.545	0	4.1959	32401000	0	0	0	0	0	0	0	0	0	15920000	0	16481000
P35558-2;P35558	Phosphoenolpyruvate carboxykinase, cytosolic [GTP]	PCK1	sp|P35558-2|PCKGC_HUMAN Isoform 2 of Phosphoenolpyruvate carboxykinase, cytosolic [GTP] OS=Homo sapiens OX=9606 GN=PCK1;sp|P35558|PCKGC_HUMAN Phosphoenolpyruvate carboxykinase, cytosolic [GTP] OS=Homo sapiens OX=9606 GN=PCK1 PE=1 SV=3	2	1	34.156	0.0082967	1.1125	32088000	0	0	0	0	0	2088500	3638500	5032600	5537200	9735100	0	6055800
Q7Z7K6-3;Q7Z7K6;A0A0M3HER2;Q7Z7K6-2	Centromere protein V	CENPV	sp|Q7Z7K6-3|CENPV_HUMAN Isoform 3 of Centromere protein V OS=Homo sapiens OX=9606 GN=CENPV;sp|Q7Z7K6|CENPV_HUMAN Centromere protein V OS=Homo sapiens OX=9606 GN=CENPV PE=1 SV=1;tr|A0A0M3HER2|A0A0M3HER2_HUMAN Centromere protein V OS=Homo sapiens OX=9606 GN=	4	2	29.73	0	14.372	32052000	0	3028900	0	6265600	0	0	318150	13077000	0	4290700	0	5071800
Q9Y3A4	Ribosomal RNA-processing protein 7 homolog A	RRP7A	sp|Q9Y3A4|RRP7A_HUMAN Ribosomal RNA-processing protein 7 homolog A OS=Homo sapiens OX=9606 GN=RRP7A PE=1 SV=2	1	6	32.334	0	26.561	31924000	0	0	0	17419000	0	0	0	4613800	0	9891300	0	0
O95373;E9PLJ0;E9PLB2	Importin-7	IPO7	sp|O95373|IPO7_HUMAN Importin-7 OS=Homo sapiens OX=9606 GN=IPO7 PE=1 SV=1	3	13	119.52	0	72.201	31789000	605080	0	1876100	0	196230	0	498530	0	24753000	0	3859800	0
P51571;A6NLM8	Translocon-associated protein subunit delta	SSR4	sp|P51571|SSRD_HUMAN Translocon-associated protein subunit delta OS=Homo sapiens OX=9606 GN=SSR4 PE=1 SV=1;tr|A6NLM8|A6NLM8_HUMAN Signal sequence receptor subunit delta OS=Homo sapiens OX=9606 GN=SSR4 PE=1 SV=1	2	2	18.998	0	4.2112	31741000	1837400	3314600	0	0	0	0	0	2565500	0	24024000	0	0
Q01813;Q01813-2;B1APP6;V9GY25;Q5VSR5;P17858;H0Y757;P17858-2;V9GYV7;H0Y3Y3	ATP-dependent 6-phosphofructokinase, platelet type	PFKP	sp|Q01813|PFKAP_HUMAN ATP-dependent 6-phosphofructokinase, platelet type OS=Homo sapiens OX=9606 GN=PFKP PE=1 SV=2;sp|Q01813-2|PFKAP_HUMAN Isoform 2 of ATP-dependent 6-phosphofructokinase, platelet type OS=Homo sapiens OX=9606 GN=PFKP;tr|B1APP6|B1APP6_HUMA	10	11	85.595	0	79.332	31584000	0	0	804400	0	0	0	0	0	25100000	0	5679900	0
Q9NPA8;Q9NPA8-2;E5RHX8	Transcription and mRNA export factor ENY2	ENY2	sp|Q9NPA8|ENY2_HUMAN Transcription and mRNA export factor ENY2 OS=Homo sapiens OX=9606 GN=ENY2 PE=1 SV=1;sp|Q9NPA8-2|ENY2_HUMAN Isoform 2 of Transcription and mRNA export factor ENY2 OS=Homo sapiens OX=9606 GN=ENY2;tr|E5RHX8|E5RHX8_HUMAN Transcription and	3	2	11.528	0	4.4844	31484000	0	0	0	0	0	0	0	0	0	31484000	0	0
A0A0U1RQT9;C9JYN0;Q16563-2;Q16563	Synaptophysin-like protein 1	SYPL1	tr|A0A0U1RQT9|A0A0U1RQT9_HUMAN Synaptophysin-like protein 1 (Fragment) OS=Homo sapiens OX=9606 GN=SYPL1 PE=1 SV=1;tr|C9JYN0|C9JYN0_HUMAN Synaptophysin-like protein 1 OS=Homo sapiens OX=9606 GN=SYPL1 PE=1 SV=1;sp|Q16563-2|SYPL1_HUMAN Isoform 2 of Synaptophy	4	1	14.967	0	7.2881	31330000	7353300	5781300	1693200	4741200	1475500	0	3498000	6787600	0	0	0	0
P12277;G3V461;H0YJG0;G3V4N7	Creatine kinase B-type	CKB	sp|P12277|KCRB_HUMAN Creatine kinase B-type OS=Homo sapiens OX=9606 GN=CKB PE=1 SV=1;tr|G3V461|G3V461_HUMAN Creatine kinase (Fragment) OS=Homo sapiens OX=9606 GN=CKB PE=1 SV=1;tr|H0YJG0|H0YJG0_HUMAN Creatine kinase (Fragment) OS=Homo sapiens OX=9606 GN=CKB	4	6	42.644	0	14.556	31247000	0	2600100	0	907370	0	0	0	2557000	0	25183000	0	0
P35573;P35573-2;P35573-3;A0A1C7CYW1	Glycogen debranching enzyme;4-alpha-glucanotransferase;Amylo-alpha-1,6-glucosidase	AGL	sp|P35573|GDE_HUMAN Glycogen debranching enzyme OS=Homo sapiens OX=9606 GN=AGL PE=1 SV=3;sp|P35573-2|GDE_HUMAN Isoform 5 of Glycogen debranching enzyme OS=Homo sapiens OX=9606 GN=AGL;sp|P35573-3|GDE_HUMAN Isoform 6 of Glycogen debranching enzyme OS=Homo sa	4	30	174.76	0	87.572	31100000	4059600	0	13249000	0	607520	0	7967800	0	1417800	0	3798100	0
P27694;I3L4R8;I3L2M5;I3L524	Replication protein A 70 kDa DNA-binding subunit;Replication protein A 70 kDa DNA-binding subunit, N-terminally processed	RPA1	sp|P27694|RFA1_HUMAN Replication protein A 70 kDa DNA-binding subunit OS=Homo sapiens OX=9606 GN=RPA1 PE=1 SV=2;tr|I3L4R8|I3L4R8_HUMAN Replication protein A 70 kDa DNA-binding subunit (Fragment) OS=Homo sapiens OX=9606 GN=RPA1 PE=1 SV=1	4	13	68.137	0	36.198	31039000	0	4820200	0	14701000	0	0	0	4225700	0	7291400	0	0
Q9NXE4-2;Q9NXE4-4;Q9NXE4-3;Q9NXE4;Q9NXE4-6;Q9NXE4-8;Q9NXE4-10;Q9NXE4-7;Q9NXE4-9;H7C1Q6;Q9NXE4-5;H7C0W5;H7C235;H7C2J2;H7C2E2;C9J647;F8WEQ5	Sphingomyelin phosphodiesterase 4	SMPD4	sp|Q9NXE4-2|NSMA3_HUMAN Isoform 2 of Sphingomyelin phosphodiesterase 4 OS=Homo sapiens OX=9606 GN=SMPD4;sp|Q9NXE4-4|NSMA3_HUMAN Isoform 4 of Sphingomyelin phosphodiesterase 4 OS=Homo sapiens OX=9606 GN=SMPD4;sp|Q9NXE4-3|NSMA3_HUMAN Isoform 3 of Sphingomyel	17	16	94.584	0	28.458	30981000	0	0	0	0	0	0	0	0	27058000	0	3923200	0
P16615;P16615-2;P16615-5;P16615-3;P16615-4;H7C5W9;O14983-2;O14983;O14983-3;H3BVB2;Q93084-6;Q93084-1;J3QSY6;Q93084-7;Q93084-3;Q93084;Q93084-4;Q93084-5	Sarcoplasmic/endoplasmic reticulum calcium ATPase 2	ATP2A2	sp|P16615|AT2A2_HUMAN Sarcoplasmic/endoplasmic reticulum calcium ATPase 2 OS=Homo sapiens OX=9606 GN=ATP2A2 PE=1 SV=1;sp|P16615-2|AT2A2_HUMAN Isoform 2 of Sarcoplasmic/endoplasmic reticulum calcium ATPase 2 OS=Homo sapiens OX=9606 GN=ATP2A2;sp|P16615-5|AT2	18	15	114.76	0	50.482	30911000	524690	0	1350100	0	288220	0	1724200	0	16099000	0	10925000	0
Q8WVC2;P63220;Q9BYK2;Q9BYK1	40S ribosomal protein S21	RPS21	tr|Q8WVC2|Q8WVC2_HUMAN 40S ribosomal protein S21 OS=Homo sapiens OX=9606 GN=RPS21 PE=1 SV=1;sp|P63220|RS21_HUMAN 40S ribosomal protein S21 OS=Homo sapiens OX=9606 GN=RPS21 PE=1 SV=1;tr|Q9BYK2|Q9BYK2_HUMAN 40S ribosomal protein S21 OS=Homo sapiens OX=9606 G	4	2	8.85	0	17.089	30808000	0	0	0	0	0	0	0	0	0	30808000	0	0
P38432	Coilin	COIL	sp|P38432|COIL_HUMAN Coilin OS=Homo sapiens OX=9606 GN=COIL PE=1 SV=1	1	6	62.608	0	73.377	30684000	1524700	3627800	4387100	4923400	1726100	0	5380800	1307400	7806900	0	0	0
P09874;Q5VX84;Q5VX85	Poly [ADP-ribose] polymerase 1	PARP1	sp|P09874|PARP1_HUMAN Poly [ADP-ribose] polymerase 1 OS=Homo sapiens OX=9606 GN=PARP1 PE=1 SV=4	3	21	113.08	0	47.874	30515000	290240	306840	2253300	521240	331840	0	22828000	0	2094100	0	1889400	0
P62487;E9PIU7;H0YEE4;E9PKH3	DNA-directed RNA polymerase II subunit RPB7	POLR2G	sp|P62487|RPB7_HUMAN DNA-directed RNA polymerase II subunit RPB7 OS=Homo sapiens OX=9606 GN=POLR2G PE=1 SV=1	4	3	19.294	0	8.591	30438000	0	0	0	17223000	0	0	0	13215000	0	0	0	0
J3KTF8;J3QQX2;P52565;J3KRE2;J3KRY1;P52565-2	Rho GDP-dissociation inhibitor 1	ARHGDIA	tr|J3KTF8|J3KTF8_HUMAN Rho GDP-dissociation inhibitor 1 (Fragment) OS=Homo sapiens OX=9606 GN=ARHGDIA PE=1 SV=8;tr|J3QQX2|J3QQX2_HUMAN Rho GDP-dissociation inhibitor 1 OS=Homo sapiens OX=9606 GN=ARHGDIA PE=1 SV=1;sp|P52565|GDIR1_HUMAN Rho GDP-dissociation	6	2	21.517	0	6.308	30425000	0	2550200	0	2552200	0	0	0	2749700	0	22573000	0	0
B4DHE8;A0A6Q8PF05;Q96DH6-2;Q96DH6;J3KTC1;A0A6Q8PHT3;J3QKT5;A0A6Q8PFU8;B4DM51;Q96DH6-3;A0A6Q8PGD8	RNA-binding protein Musashi homolog 2	MSI2	tr|B4DHE8|B4DHE8_HUMAN RNA-binding protein Musashi homolog 2 OS=Homo sapiens OX=9606 GN=MSI2 PE=1 SV=1;tr|A0A6Q8PF05|A0A6Q8PF05_HUMAN RNA-binding protein Musashi homolog 2 (Fragment) OS=Homo sapiens OX=9606 GN=MSI2 PE=4 SV=1;sp|Q96DH6-2|MSI2H_HUMAN Isoform	11	4	34.812	0	13.664	30209000	0	0	0	0	0	0	0	0	0	21670000	0	8538800
H0Y4S9;O00505	Importin subunit alpha-4	KPNA3	tr|H0Y4S9|H0Y4S9_HUMAN Importin subunit alpha-4 (Fragment) OS=Homo sapiens OX=9606 GN=KPNA3 PE=1 SV=1;sp|O00505|IMA4_HUMAN Importin subunit alpha-4 OS=Homo sapiens OX=9606 GN=KPNA3 PE=1 SV=2	2	2	9.898	0	7.5555	30117000	0	0	0	0	0	0	0	0	0	30117000	0	0
Q8TEQ6	Gem-associated protein 5	GEMIN5	sp|Q8TEQ6|GEMI5_HUMAN Gem-associated protein 5 OS=Homo sapiens OX=9606 GN=GEMIN5 PE=1 SV=3	1	21	168.59	0	134.75	30019000	0	0	178990	0	0	0	0	0	23174000	0	6666200	0
Q6IAA8;F5GX19;F5H3Y3;H0YFI1;F5H479	Ragulator complex protein LAMTOR1	LAMTOR1	sp|Q6IAA8|LTOR1_HUMAN Ragulator complex protein LAMTOR1 OS=Homo sapiens OX=9606 GN=LAMTOR1 PE=1 SV=2;tr|F5GX19|F5GX19_HUMAN Late endosomal/lysosomal adaptor and MAPK and MTOR activator 1 OS=Homo sapiens OX=9606 GN=LAMTOR1 PE=1 SV=1;tr|F5H3Y3|F5H3Y3_HUMAN L	5	4	17.745	0	23.267	29961000	0	0	0	2181000	0	0	0	0	0	13646000	0	14135000
O94973;O94973-2;A0A0G2JS82;O94973-3;A0A0G2JQM1;E9PR62;A0A0G2JRF9;A0A0G2JQA4;A0A0G2JRS3;A0A0G2JS17;A0A0G2JQT9;H0YDE9;H0YEG0;E9PQP4;E9PNC4	AP-2 complex subunit alpha-2	AP2A2	sp|O94973|AP2A2_HUMAN AP-2 complex subunit alpha-2 OS=Homo sapiens OX=9606 GN=AP2A2 PE=1 SV=2;sp|O94973-2|AP2A2_HUMAN Isoform 2 of AP-2 complex subunit alpha-2 OS=Homo sapiens OX=9606 GN=AP2A2;tr|A0A0G2JS82|A0A0G2JS82_HUMAN AP-2 complex subunit alpha-2 (Fr	15	22	103.96	0	136.29	29771000	0	0	0	0	0	0	0	0	29771000	0	0	0
P16070;P16070-12;H0YD13;P16070-8;P16070-5;P16070-7;P16070-6;P16070-4;P16070-17;P16070-3;P16070-16;P16070-10;P16070-11;P16070-13;P16070-14;P16070-18;H0Y2P0;H0YCV9;H0Y5E4;H0YDW7;H0YE40;P16070-9;P16070-15;P16070-19;H0YD17;H0YDX6;J3KN83;Q86UZ1;E9PKC6	CD44 antigen	CD44	sp|P16070|CD44_HUMAN CD44 antigen OS=Homo sapiens OX=9606 GN=CD44 PE=1 SV=3;sp|P16070-12|CD44_HUMAN Isoform 12 of CD44 antigen OS=Homo sapiens OX=9606 GN=CD44;tr|H0YD13|H0YD13_HUMAN CD44 antigen OS=Homo sapiens OX=9606 GN=CD44 PE=1 SV=2;sp|P16070-8|CD44_HU	29	4	81.537	0	22.051	29685000	4271100	648000	6890200	2552700	789570	0	2497200	0	2588300	0	4580900	4866900
V9GZ56;Q9Y4Z0;U3KQK1;M0QXB0	U6 snRNA-associated Sm-like protein LSm4	LSM4	tr|V9GZ56|V9GZ56_HUMAN U6 snRNA-associated Sm-like protein LSm4 (Fragment) OS=Homo sapiens OX=9606 GN=LSM4 PE=1 SV=1;sp|Q9Y4Z0|LSM4_HUMAN U6 snRNA-associated Sm-like protein LSm4 OS=Homo sapiens OX=9606 GN=LSM4 PE=1 SV=1;tr|U3KQK1|U3KQK1_HUMAN U6 snRNA-ass	4	3	25.733	0	6.163	29473000	0	3650600	2097800	3627300	0	775800	1462000	7152200	1878600	6672700	0	2156100
A0A494C017;C9JJV6;C9JZL8;A0A499FIY8;C9JC07;Q96S97	Myeloid-associated differentiation marker	MYADM	tr|A0A494C017|A0A494C017_HUMAN Myeloid-associated differentiation marker (Fragment) OS=Homo sapiens OX=9606 GN=MYADM PE=1 SV=1;tr|C9JJV6|C9JJV6_HUMAN Myeloid-associated differentiation marker (Fragment) OS=Homo sapiens OX=9606 GN=MYADM PE=1 SV=8;tr|C9JZL8|	6	1	13.153	0.0041322	1.5377	29173000	0	0	4707700	14560000	0	0	0	0	0	9905300	0	0
Q13619;A0A0A0MR50;Q13619-2;A0A087WWN2	Cullin-4A	CUL4A	sp|Q13619|CUL4A_HUMAN Cullin-4A OS=Homo sapiens OX=9606 GN=CUL4A PE=1 SV=3;tr|A0A0A0MR50|A0A0A0MR50_HUMAN Cullin-4A OS=Homo sapiens OX=9606 GN=CUL4A PE=1 SV=1;sp|Q13619-2|CUL4A_HUMAN Isoform 2 of Cullin-4A OS=Homo sapiens OX=9606 GN=CUL4A	4	15	87.679	0	30.035	29135000	0	0	4045400	0	128930	0	4806500	0	20154000	0	0	0
P57088;D6RAA6;H0Y8N0	Transmembrane protein 33	TMEM33	sp|P57088|TMM33_HUMAN Transmembrane protein 33 OS=Homo sapiens OX=9606 GN=TMEM33 PE=1 SV=2;tr|D6RAA6|D6RAA6_HUMAN Transmembrane protein 33 (Fragment) OS=Homo sapiens OX=9606 GN=TMEM33 PE=1 SV=1;tr|H0Y8N0|H0Y8N0_HUMAN Transmembrane protein 33 (Fragment) OS=	3	2	27.978	0	16.386	28848000	0	0	0	0	0	0	0	1264700	0	18919000	0	8663500
A0A0G2JJL1;A0A140T9L0;H0Y6G3		WDR46	tr|A0A0G2JJL1|A0A0G2JJL1_HUMAN WD repeat-containing protein 46 (Fragment) OS=Homo sapiens OX=9606 GN=WDR46 PE=1 SV=1;tr|A0A140T9L0|A0A140T9L0_HUMAN WD repeat-containing protein 46 (Fragment) OS=Homo sapiens OX=9606 GN=WDR46 PE=1 SV=1;tr|H0Y6G3|H0Y6G3_HUMAN	3	9	35.787	0	23.631	28811000	0	3949800	1983100	7945100	3827100	0	0	4521400	0	0	0	6584500
P25786;P25786-2;B4DEV8;F5GX11	Proteasome subunit alpha type-1;Proteasome subunit alpha type	PSMA1	sp|P25786|PSA1_HUMAN Proteasome subunit alpha type-1 OS=Homo sapiens OX=9606 GN=PSMA1 PE=1 SV=1;sp|P25786-2|PSA1_HUMAN Isoform Long of Proteasome subunit alpha type-1 OS=Homo sapiens OX=9606 GN=PSMA1;tr|B4DEV8|B4DEV8_HUMAN Proteasome subunit alpha type OS=	4	4	29.555	0	58.416	28793000	16709000	0	0	0	0	0	0	0	0	12084000	0	0
H7BZJ3		PDIA3	tr|H7BZJ3|H7BZJ3_HUMAN Protein disulfide-isomerase A3 (Fragment) OS=Homo sapiens OX=9606 GN=PDIA3 PE=1 SV=1	1	3	13.519	0	5.5693	28707000	0	0	0	4255600	0	0	0	5559200	0	15796000	0	3095600
E9PC52;Q16576;Q16576-2;Q5JNZ6;Q5JP01	Histone-binding protein RBBP7	RBBP7	tr|E9PC52|E9PC52_HUMAN Histone-binding protein RBBP7 OS=Homo sapiens OX=9606 GN=RBBP7 PE=1 SV=1;sp|Q16576|RBBP7_HUMAN Histone-binding protein RBBP7 OS=Homo sapiens OX=9606 GN=RBBP7 PE=1 SV=1;sp|Q16576-2|RBBP7_HUMAN Isoform 2 of Histone-binding protein RBBP	5	6	46.938	0	10.676	28453000	0	0	0	12708000	0	0	0	0	0	15745000	0	0
A0A0U1RRM6;Q8N8S7-3;Q8N8S7-2;Q8N8S7;A0A075B6E5;A0A0U1RQP7	Protein enabled homolog	ENAH	tr|A0A0U1RRM6|A0A0U1RRM6_HUMAN Protein enabled homolog OS=Homo sapiens OX=9606 GN=ENAH PE=1 SV=1;sp|Q8N8S7-3|ENAH_HUMAN Isoform 3 of Protein enabled homolog OS=Homo sapiens OX=9606 GN=ENAH;sp|Q8N8S7-2|ENAH_HUMAN Isoform 2 of Protein enabled homolog OS=Homo	6	6	87.399	0	25.876	28431000	0	0	0	0	0	0	0	0	28431000	0	0	0
P00403	Cytochrome c oxidase subunit 2	MT-CO2	sp|P00403|COX2_HUMAN Cytochrome c oxidase subunit 2 OS=Homo sapiens OX=9606 GN=MT-CO2 PE=1 SV=1	1	2	25.565	0	2.7262	28222000	0	1686900	0	0	0	0	0	0	0	26535000	0	0
A0A087WWS1;Q96FV9;R4GMN4;Q96FV9-2;A0A087WY84;J3KT14;J3KRD7;R4GN58;J3QQZ3	THO complex subunit 1	THOC1	tr|A0A087WWS1|A0A087WWS1_HUMAN THO complex subunit 1 OS=Homo sapiens OX=9606 GN=THOC1 PE=1 SV=1;sp|Q96FV9|THOC1_HUMAN THO complex subunit 1 OS=Homo sapiens OX=9606 GN=THOC1 PE=1 SV=1	9	13	75.651	0	60.292	28215000	0	0	7476000	0	246580	0	20492000	0	0	0	0	0
O00560-3;O00560;B4DHN5;E9PBU7;O00560-2;G5EA09	Syntenin-1	SDCBP	sp|O00560-3|SDCB1_HUMAN Isoform 3 of Syntenin-1 OS=Homo sapiens OX=9606 GN=SDCBP;sp|O00560|SDCB1_HUMAN Syntenin-1 OS=Homo sapiens OX=9606 GN=SDCBP PE=1 SV=1;tr|B4DHN5|B4DHN5_HUMAN Syntenin-1 OS=Homo sapiens OX=9606 GN=SDCBP PE=1 SV=1;tr|E9PBU7|E9PBU7_HUMAN	6	4	31.761	0	11.678	28192000	0	0	0	0	0	0	0	0	0	17776000	0	10416000
I3L0N3;P46459;P46459-2;I3L2G1;K7EQD6;I3L0L3;I3L338;I3L4Q9	Vesicle-fusing ATPase	NSF	tr|I3L0N3|I3L0N3_HUMAN Vesicle-fusing ATPase OS=Homo sapiens OX=9606 GN=NSF PE=1 SV=1;sp|P46459|NSF_HUMAN Vesicle-fusing ATPase OS=Homo sapiens OX=9606 GN=NSF PE=1 SV=3;sp|P46459-2|NSF_HUMAN Isoform 2 of Vesicle-fusing ATPase OS=Homo sapiens OX=9606 GN=NSF	8	12	82.091	0	35.419	28189000	0	0	0	0	0	0	0	0	21034000	0	0	7155500
O96019;O96019-2;H7C5S0;O94805	Actin-like protein 6A	ACTL6A	sp|O96019|ACL6A_HUMAN Actin-like protein 6A OS=Homo sapiens OX=9606 GN=ACTL6A PE=1 SV=1;sp|O96019-2|ACL6A_HUMAN Isoform 2 of Actin-like protein 6A OS=Homo sapiens OX=9606 GN=ACTL6A	4	4	47.46	0	32.35	28105000	0	4564100	0	5639600	0	0	0	2222900	0	15679000	0	0
Q14697;Q14697-2;F5H6X6;E9PKU7;E9PNH1	Neutral alpha-glucosidase AB	GANAB	sp|Q14697|GANAB_HUMAN Neutral alpha-glucosidase AB OS=Homo sapiens OX=9606 GN=GANAB PE=1 SV=3;sp|Q14697-2|GANAB_HUMAN Isoform 2 of Neutral alpha-glucosidase AB OS=Homo sapiens OX=9606 GN=GANAB;tr|F5H6X6|F5H6X6_HUMAN Neutral alpha-glucosidase AB OS=Homo sap	5	14	106.87	0	29.103	28058000	4010000	0	5465100	0	2427600	0	2167800	0	11636000	1863400	487820	0
H0YKB3;A0A6I8PIS1;Q00796-2;Q00796;A0A6I8PRA7	Sorbitol dehydrogenase	SORD	tr|H0YKB3|H0YKB3_HUMAN Sorbitol dehydrogenase OS=Homo sapiens OX=9606 GN=SORD PE=1 SV=1;tr|A0A6I8PIS1|A0A6I8PIS1_HUMAN Sorbitol dehydrogenase OS=Homo sapiens OX=9606 GN=SORD PE=1 SV=1;sp|Q00796-2|DHSO_HUMAN Isoform 2 of Sorbitol dehydrogenase OS=Homo sapie	5	2	12.71	0	8.8383	27758000	0	0	0	0	0	0	0	0	0	27758000	0	0
Q2TAM5;E9PI38;E9PQS6;E9PKV4;A0A087WVP0;E9PKH5;A0A087X0W8;Q04206-2;Q04206-3;Q04206-4;Q04206	Transcription factor p65	RELA	tr|Q2TAM5|Q2TAM5_HUMAN RELA protein OS=Homo sapiens OX=9606 GN=RELA PE=1 SV=1;tr|E9PI38|E9PI38_HUMAN Transcription factor p65 (Fragment) OS=Homo sapiens OX=9606 GN=RELA PE=1 SV=1;tr|E9PQS6|E9PQS6_HUMAN Transcription factor p65 (Fragment) OS=Homo sapiens OX	11	2	42.868	0	4.0803	27608000	0	0	0	15578000	0	0	0	9775900	0	2253800	0	0
Q96RE7;K7ELC5;K7ENW4;Q96BF6	Nucleus accumbens-associated protein 1	NACC1	sp|Q96RE7|NACC1_HUMAN Nucleus accumbens-associated protein 1 OS=Homo sapiens OX=9606 GN=NACC1 PE=1 SV=1	4	6	57.258	0	23.031	27479000	0	0	0	0	0	0	0	0	0	3271800	0	24207000
D6RDA2;H0Y8X0;H0Y993;A0A494C028;P35659;B4DFG0;P35659-2;D6R9L5;A0A494C198	Protein DEK	DEK	tr|D6RDA2|D6RDA2_HUMAN Protein DEK (Fragment) OS=Homo sapiens OX=9606 GN=DEK PE=1 SV=1;tr|H0Y8X0|H0Y8X0_HUMAN Protein DEK OS=Homo sapiens OX=9606 GN=DEK PE=1 SV=2;tr|H0Y993|H0Y993_HUMAN DEK oncogene (DNA binding), isoform CRA_b OS=Homo sapiens OX=9606 GN=D	9	3	14.156	0	4.9492	27360000	0	0	0	10207000	0	0	0	7162500	0	9990800	0	0
Q9NXH9-2;Q9NXH9;K7EQQ8;K7EQU7;K7EQY6;K7EMZ2;K7ENI9;K7ERR5;K7EJX9	tRNA (guanine(26)-N(2))-dimethyltransferase	TRMT1	sp|Q9NXH9-2|TRM1_HUMAN Isoform 2 of tRNA (guanine(26)-N(2))-dimethyltransferase OS=Homo sapiens OX=9606 GN=TRMT1;sp|Q9NXH9|TRM1_HUMAN tRNA (guanine(26)-N(2))-dimethyltransferase OS=Homo sapiens OX=9606 GN=TRMT1 PE=1 SV=1;tr|K7EQQ8|K7EQQ8_HUMAN tRNA (guanin	9	10	69.305	0	42.768	27132000	0	0	0	0	0	0	0	0	22805000	0	0	4326700
B0YIW6;P48444;Q6P1Q5;P48444-2	Coatomer subunit delta	ARCN1	tr|B0YIW6|B0YIW6_HUMAN Coatomer subunit delta OS=Homo sapiens OX=9606 GN=ARCN1 PE=1 SV=1;sp|P48444|COPD_HUMAN Coatomer subunit delta OS=Homo sapiens OX=9606 GN=ARCN1 PE=1 SV=1;tr|Q6P1Q5|Q6P1Q5_HUMAN Coatomer subunit delta OS=Homo sapiens OX=9606 GN=ARCN1 P	4	5	61.626	0	16.073	26935000	0	685740	0	620150	0	0	0	608270	0	21135000	0	3885200
Q58FF8	Putative heat shock protein HSP 90-beta 2	HSP90AB2P	sp|Q58FF8|H90B2_HUMAN Putative heat shock protein HSP 90-beta 2 OS=Homo sapiens OX=9606 GN=HSP90AB2P PE=1 SV=2	1	11	44.348	0	30.015	26917000	0	641660	603550	0	412850	0	1556400	0	21039000	0	2664000	0
A0A087WXY2;Q99959-2;Q99959	Plakophilin-2	PKP2	tr|A0A087WXY2|A0A087WXY2_HUMAN Plakophilin-2 (Fragment) OS=Homo sapiens OX=9606 GN=PKP2 PE=1 SV=1;sp|Q99959-2|PKP2_HUMAN Isoform 1 of Plakophilin-2 OS=Homo sapiens OX=9606 GN=PKP2;sp|Q99959|PKP2_HUMAN Plakophilin-2 OS=Homo sapiens OX=9606 GN=PKP2 PE=1 SV=2	3	1	3.7202	0	8.7206	26835000	0	0	0	0	0	0	0	0	26835000	0	0	0
O43592;F8WDU6;F5GYW6;F5GZM3	Exportin-T	XPOT	sp|O43592|XPOT_HUMAN Exportin-T OS=Homo sapiens OX=9606 GN=XPOT PE=1 SV=2	4	18	109.96	0	98.108	26740000	0	0	0	0	0	0	0	0	6135900	0	20604000	0
P12236;P12235;V9GYG0	ADP/ATP translocase 3;ADP/ATP translocase 3, N-terminally processed;ADP/ATP translocase 1	SLC25A6;SLC25A4	sp|P12236|ADT3_HUMAN ADP/ATP translocase 3 OS=Homo sapiens OX=9606 GN=SLC25A6 PE=1 SV=4;sp|P12235|ADT1_HUMAN ADP/ATP translocase 1 OS=Homo sapiens OX=9606 GN=SLC25A4 PE=1 SV=4;tr|V9GYG0|V9GYG0_HUMAN ADP/ATP translocase 1 OS=Homo sapiens OX=9606 GN=SLC25A4	3	7	32.866	0	3.9266	26714000	0	4320900	0	5843200	0	0	0	0	0	11474000	0	5075500
P37198;M0QXN5	Nuclear pore glycoprotein p62	NUP62	sp|P37198|NUP62_HUMAN Nuclear pore glycoprotein p62 OS=Homo sapiens OX=9606 GN=NUP62 PE=1 SV=3;tr|M0QXN5|M0QXN5_HUMAN Nuclear pore glycoprotein p62 OS=Homo sapiens OX=9606 GN=NUP62 PE=1 SV=1	2	3	53.254	0	10.081	26704000	0	0	0	0	0	0	0	0	0	22210000	0	4494100
A0A6Q8PFK3;P49588;H3BPK7;A0A6Q8PGN5;A0A6Q8PFY2;A0A6Q8PF33;A0A6Q8PGE8;A0A6Q8PGR9;P49588-2;A0A6Q8PHJ2;A0A6Q8PH44;A0A6Q8PGB5;A0A6Q8PHP7;A0A6Q8PHP3;A0A6Q8PF77;A0A6Q8PG28;A0A6Q8PG62;A0A6Q8PGI8	Alanine--tRNA ligase, cytoplasmic	AARS	tr|A0A6Q8PFK3|A0A6Q8PFK3_HUMAN Alanine--tRNA ligase, cytoplasmic OS=Homo sapiens OX=9606 GN=AARS1 PE=4 SV=1;sp|P49588|SYAC_HUMAN Alanine--tRNA ligase, cytoplasmic OS=Homo sapiens OX=9606 GN=AARS1 PE=1 SV=2;tr|H3BPK7|H3BPK7_HUMAN Alanine--tRNA ligase, cytop	18	12	85.546	0	38.958	26478000	0	0	0	0	0	0	0	0	26156000	0	322050	0
L7N2F4;C9J5N1;Q9BTE6;Q9BTE6-2;Q9BTE6-3;K7EQ85	Alanyl-tRNA editing protein Aarsd1	AARSD1;PTGES3L-AARSD1	tr|L7N2F4|L7N2F4_HUMAN Alanyl-tRNA-editing protein Aarsd1 (Fragment) OS=Homo sapiens OX=9606 GN=AARSD1 PE=1 SV=1;tr|C9J5N1|C9J5N1_HUMAN PTGES3L-AARSD1 readthrough OS=Homo sapiens OX=9606 GN=PTGES3L-AARSD1 PE=1 SV=1;sp|Q9BTE6|AASD1_HUMAN Alanyl-tRNA editing	6	2	15.483	0	6.6573	26462000	0	0	0	0	0	0	0	0	0	7891400	0	18571000
Q9HCG8;B7WP74	Pre-mRNA-splicing factor CWC22 homolog	CWC22	sp|Q9HCG8|CWC22_HUMAN Pre-mRNA-splicing factor CWC22 homolog OS=Homo sapiens OX=9606 GN=CWC22 PE=1 SV=3;tr|B7WP74|B7WP74_HUMAN Pre-mRNA-splicing factor CWC22 homolog (Fragment) OS=Homo sapiens OX=9606 GN=CWC22 PE=1 SV=1	2	13	105.47	0	24.364	26311000	418430	111870	8095800	0	1171800	0	5406400	0	0	0	11107000	0
P04080;A0A1W2PS52	Cystatin-B	CSTB	sp|P04080|CYTB_HUMAN Cystatin-B OS=Homo sapiens OX=9606 GN=CSTB PE=1 SV=2;tr|A0A1W2PS52|A0A1W2PS52_HUMAN Cystatin-B OS=Homo sapiens OX=9606 GN=CSTB PE=1 SV=1	2	2	11.139	0	5.3244	26182000	3913000	0	0	0	0	0	0	0	0	22269000	0	0
Q13085-4;Q13085;Q13085-2;Q13085-3;Q59FY4;O00763;O00763-2;O00763-3;H0YGH5;F8W8T8;S4R3S7;A0A087X0W4;A0A0C4DGT1;A0A087WYK6;A0A087X126;A0A087WWN5;A0A087X2F8;A0A087WVR6	Acetyl-CoA carboxylase 1;Biotin carboxylase	ACACA	sp|Q13085-4|ACACA_HUMAN Isoform 4 of Acetyl-CoA carboxylase 1 OS=Homo sapiens OX=9606 GN=ACACA;sp|Q13085|ACACA_HUMAN Acetyl-CoA carboxylase 1 OS=Homo sapiens OX=9606 GN=ACACA PE=1 SV=2;sp|Q13085-2|ACACA_HUMAN Isoform 2 of Acetyl-CoA carboxylase 1 OS=Homo s	18	39	270	0	101.98	25948000	0	0	377060	0	302950	0	268750	0	19248000	2516500	3234900	0
P49750-1;P49750;P49750-3;F8VU51;H0YIQ2;H0YI23	YLP motif-containing protein 1	YLPM1	sp|P49750-1|YLPM1_HUMAN Isoform 1 of YLP motif-containing protein 1 OS=Homo sapiens OX=9606 GN=YLPM1;sp|P49750|YLPM1_HUMAN YLP motif-containing protein 1 OS=Homo sapiens OX=9606 GN=YLPM1 PE=1 SV=4;sp|P49750-3|YLPM1_HUMAN Isoform 3 of YLP motif-containing p	6	20	219.98	0	102.16	25873000	0	0	0	0	0	0	0	0	25873000	0	0	0
P08574	Cytochrome c1, heme protein, mitochondrial	CYC1	sp|P08574|CY1_HUMAN Cytochrome c1, heme protein, mitochondrial OS=Homo sapiens OX=9606 GN=CYC1 PE=1 SV=3	1	4	35.422	0	5.8988	25778000	0	0	0	0	0	0	0	0	0	25778000	0	0
M0R2Z9;Q8IX01-4;Q8IX01;Q8IX01-3;M0R3F6;M0R065;M0R216	SURP and G-patch domain-containing protein 2	SUGP2	tr|M0R2Z9|M0R2Z9_HUMAN SURP and G-patch domain-containing protein 2 OS=Homo sapiens OX=9606 GN=SUGP2 PE=1 SV=1;sp|Q8IX01-4|SUGP2_HUMAN Isoform 4 of SURP and G-patch domain-containing protein 2 OS=Homo sapiens OX=9606 GN=SUGP2;sp|Q8IX01|SUGP2_HUMAN SURP and	7	19	121.54	0	86.176	25755000	0	0	0	0	0	0	0	0	1211600	0	24543000	0
H0YFD6;P40939;A0A2R8Y4F5;A0A2R8YG21;A0A2R8Y688	Trifunctional enzyme subunit alpha, mitochondrial;Long-chain enoyl-CoA hydratase;Long chain 3-hydroxyacyl-CoA dehydrogenase	HADHA	tr|H0YFD6|H0YFD6_HUMAN Enoyl-CoA hydratase OS=Homo sapiens OX=9606 GN=HADHA PE=1 SV=2;sp|P40939|ECHA_HUMAN Trifunctional enzyme subunit alpha, mitochondrial OS=Homo sapiens OX=9606 GN=HADHA PE=1 SV=2;tr|A0A2R8Y4F5|A0A2R8Y4F5_HUMAN Enoyl-CoA hydratase OS=Ho	5	12	86.371	0	79.944	25737000	0	0	127130	0	0	0	258650	0	24903000	448850	0	0
O94925-3;B8ZZC5;B8ZZA8;O94925	Glutaminase kidney isoform, mitochondrial	GLS	sp|O94925-3|GLSK_HUMAN Isoform 3 of Glutaminase kidney isoform, mitochondrial OS=Homo sapiens OX=9606 GN=GLS;tr|B8ZZC5|B8ZZC5_HUMAN Glutaminase OS=Homo sapiens OX=9606 GN=GLS PE=1 SV=1;tr|B8ZZA8|B8ZZA8_HUMAN Glutaminase OS=Homo sapiens OX=9606 GN=GLS PE=1	4	2	65.459	0	10.795	25470000	0	4735600	0	0	0	0	5492800	0	0	15241000	0	0
Q93050-1;Q93050;Q93050-3;B7Z641;B7Z2A9;K7EPG4;K7EN36;F5H1T6;K7EM24;K7ERA0;K7ERA6	V-type proton ATPase 116 kDa subunit a isoform 1;V-type proton ATPase subunit a	ATP6V0A1	sp|Q93050-1|VPP1_HUMAN Isoform 2 of V-type proton ATPase 116 kDa subunit a1 OS=Homo sapiens OX=9606 GN=ATP6V0A1;sp|Q93050|VPP1_HUMAN V-type proton ATPase 116 kDa subunit a1 OS=Homo sapiens OX=9606 GN=ATP6V0A1 PE=1 SV=3;sp|Q93050-3|VPP1_HUMAN Isoform 3 of V	11	10	95.755	0	20.866	25400000	611500	0	905620	0	0	0	581770	0	8767500	0	14534000	0
Q9Y3C6	Peptidyl-prolyl cis-trans isomerase-like 1	PPIL1	sp|Q9Y3C6|PPIL1_HUMAN Peptidyl-prolyl cis-trans isomerase-like 1 OS=Homo sapiens OX=9606 GN=PPIL1 PE=1 SV=1	1	4	18.237	0	6.1596	25314000	0	0	0	5735600	0	0	0	0	0	0	0	19579000
P11908;P11908-2;H7C540;A6NMS2;D3YTJ7	Ribose-phosphate pyrophosphokinase 2	PRPS2	sp|P11908|PRPS2_HUMAN Ribose-phosphate pyrophosphokinase 2 OS=Homo sapiens OX=9606 GN=PRPS2 PE=1 SV=2;sp|P11908-2|PRPS2_HUMAN Isoform 2 of Ribose-phosphate pyrophosphokinase 2 OS=Homo sapiens OX=9606 GN=PRPS2;tr|H7C540|H7C540_HUMAN Ribose-phosphate pyropho	5	5	34.769	0	16.933	25295000	0	0	0	657240	0	0	0	0	0	19620000	0	5018100
O76094;O76094-2;D6RDY6;R4GNC1	Signal recognition particle subunit SRP72	SRP72	sp|O76094|SRP72_HUMAN Signal recognition particle subunit SRP72 OS=Homo sapiens OX=9606 GN=SRP72 PE=1 SV=3;sp|O76094-2|SRP72_HUMAN Isoform 2 of Signal recognition particle subunit SRP72 OS=Homo sapiens OX=9606 GN=SRP72;tr|D6RDY6|D6RDY6_HUMAN Signal recogni	4	10	74.605	0	48.266	25241000	0	0	0	140370	0	0	0	0	19184000	0	0	5916200
O00635	E3 ubiquitin-protein ligase TRIM38	TRIM38	sp|O00635|TRI38_HUMAN E3 ubiquitin-protein ligase TRIM38 OS=Homo sapiens OX=9606 GN=TRIM38 PE=1 SV=1	1	1	53.415	0.0016181	2.0426	25161000	0	9697400	2253400	3999700	2183900	0	0	0	3056700	0	0	3970000
O43776;K7EMQ6;K7EPK2;K7EQ35;K7EIU7;O43776-2	Asparagine--tRNA ligase, cytoplasmic	NARS	sp|O43776|SYNC_HUMAN Asparagine--tRNA ligase, cytoplasmic OS=Homo sapiens OX=9606 GN=NARS1 PE=1 SV=1	6	6	62.942	0	11.201	25111000	0	0	0	876440	0	0	0	5962800	0	16381000	0	1890900
Q9UHX1;A0A0J9YYL3;Q9UHX1-2;Q9UHX1-5;Q9UHX1-3;Q9UHX1-6;Q9UHX1-4;A0A0J9YXX5;A0A0J9YVP6;A0A0J9YXJ8;E9PQ56;A0A0J9YWM1;H0YEM1;A0A0J9YVR6;E9PN18;E9PMU7;E9PL19	Poly(U)-binding-splicing factor PUF60	PUF60	sp|Q9UHX1|PUF60_HUMAN Poly(U)-binding-splicing factor PUF60 OS=Homo sapiens OX=9606 GN=PUF60 PE=1 SV=1;tr|A0A0J9YYL3|A0A0J9YYL3_HUMAN 60 kDa poly(U)-binding-splicing factor (Fragment) OS=Homo sapiens OX=9606 GN=PUF60 PE=1 SV=1;sp|Q9UHX1-2|PUF60_HUMAN Isofo	17	7	59.875	0	21.039	25104000	0	0	0	12745000	0	0	0	8410100	0	3948000	0	0
Q6NXE6-2;Q6NXE6;F5GWV0;F5H4P3;B4E1N1;F5H2X2;F5H2K4;F5H3X1;F5H052;H0YH65;F5H7V0;F5GZP0;H0YGQ5;F5H6J3	Armadillo repeat-containing protein 6	ARMC6	sp|Q6NXE6-2|ARMC6_HUMAN Isoform 2 of Armadillo repeat-containing protein 6 OS=Homo sapiens OX=9606 GN=ARMC6;sp|Q6NXE6|ARMC6_HUMAN Armadillo repeat-containing protein 6 OS=Homo sapiens OX=9606 GN=ARMC6 PE=1 SV=2;tr|F5GWV0|F5GWV0_HUMAN Armadillo repeat-conta	14	6	51.547	0	52.285	25087000	0	0	0	0	0	0	0	0	0	12178000	0	12909000
Q13492;Q13492-5;Q13492-2;Q13492-3;Q13492-4;E9PI56;E9PLJ8;E9PKP6;E9PK13;H0YCY1;E9PDG8;E5RGY9;E5RIJ5;E9PJT1;E5RFC6;E5RK51;E5RHK9;E5RFU0;O60641-3;O60641-4;O60641	Phosphatidylinositol-binding clathrin assembly protein	PICALM	sp|Q13492|PICAL_HUMAN Phosphatidylinositol-binding clathrin assembly protein OS=Homo sapiens OX=9606 GN=PICALM PE=1 SV=2;sp|Q13492-5|PICAL_HUMAN Isoform 5 of Phosphatidylinositol-binding clathrin assembly protein OS=Homo sapiens OX=9606 GN=PICALM;sp|Q13492	21	6	70.754	0	37.572	24818000	0	0	0	0	0	0	0	0	0	24818000	0	0
K7EN82;P30419-2;P30419;B7Z8J4	Glycylpeptide N-tetradecanoyltransferase 1	NMT1	tr|K7EN82|K7EN82_HUMAN Glycylpeptide N-tetradecanoyltransferase 1 (Fragment) OS=Homo sapiens OX=9606 GN=NMT1 PE=1 SV=1;sp|P30419-2|NMT1_HUMAN Isoform Short of Glycylpeptide N-tetradecanoyltransferase 1 OS=Homo sapiens OX=9606 GN=NMT1;sp|P30419|NMT1_HUMAN G	4	2	8.1691	0	7.577	24770000	0	0	0	0	0	0	0	0	0	24770000	0	0
Q5SRE5;Q5SRE5-2;H7C4K7	Nucleoporin NUP188 homolog	NUP188	sp|Q5SRE5|NU188_HUMAN Nucleoporin NUP188 OS=Homo sapiens OX=9606 GN=NUP188 PE=1 SV=1;sp|Q5SRE5-2|NU188_HUMAN Isoform 2 of Nucleoporin NUP188 OS=Homo sapiens OX=9606 GN=NUP188	3	19	196.04	0	50.872	24753000	0	0	57458	0	0	0	0	0	19259000	0	5436100	0
Q8N1G4	Leucine-rich repeat-containing protein 47	LRRC47	sp|Q8N1G4|LRC47_HUMAN Leucine-rich repeat-containing protein 47 OS=Homo sapiens OX=9606 GN=LRRC47 PE=1 SV=1	1	7	63.472	0	16.084	24706000	0	0	0	0	0	0	0	0	0	19662000	0	5043300
A0A2R8Y5S7;P35241;P35241-5;A0A2R8Y7M3;P35241-4;P35241-2;E9PNV3;P35241-3;E9PKN5;A0A2R8Y5P0;A0A2R8Y4H6	Radixin	RDX	tr|A0A2R8Y5S7|A0A2R8Y5S7_HUMAN Radixin OS=Homo sapiens OX=9606 GN=RDX PE=1 SV=1;sp|P35241|RADI_HUMAN Radixin OS=Homo sapiens OX=9606 GN=RDX PE=1 SV=1;sp|P35241-5|RADI_HUMAN Isoform 5 of Radixin OS=Homo sapiens OX=9606 GN=RDX;tr|A0A2R8Y7M3|A0A2R8Y7M3_HUMAN	11	21	69.335	0	30.647	24644000	0	0	4159400	0	0	0	16810000	0	3675300	0	0	0
Q53F19;Q53F19-2;K7ELP6	Uncharacterized protein C17orf85	C17orf85	sp|Q53F19|NCBP3_HUMAN Nuclear cap-binding protein subunit 3 OS=Homo sapiens OX=9606 GN=NCBP3 PE=1 SV=2;sp|Q53F19-2|NCBP3_HUMAN Isoform 2 of Nuclear cap-binding protein subunit 3 OS=Homo sapiens OX=9606 GN=NCBP3	3	8	70.592	0	26.04	24527000	0	1045200	792270	2761800	0	0	1444200	0	5937700	0	12546000	0
Q99497;K7EN27;K7ELW0	Protein deglycase DJ-1	PARK7	sp|Q99497|PARK7_HUMAN Parkinson disease protein 7 OS=Homo sapiens OX=9606 GN=PARK7 PE=1 SV=2;tr|K7EN27|K7EN27_HUMAN Maillard deglycase (Fragment) OS=Homo sapiens OX=9606 GN=PARK7 PE=1 SV=1;tr|K7ELW0|K7ELW0_HUMAN Parkinson disease protein 7 OS=Homo sapiens	3	4	19.891	0	20.78	24445000	2234400	0	0	0	0	0	0	0	0	22210000	0	0
O00303;H0YDT6	Eukaryotic translation initiation factor 3 subunit F	EIF3F	sp|O00303|EIF3F_HUMAN Eukaryotic translation initiation factor 3 subunit F OS=Homo sapiens OX=9606 GN=EIF3F PE=1 SV=1;tr|H0YDT6|H0YDT6_HUMAN Eukaryotic translation initiation factor 3 subunit F (Fragment) OS=Homo sapiens OX=9606 GN=EIF3F PE=1 SV=1	2	5	37.563	0	10.794	24347000	0	0	0	0	0	0	0	0	0	24347000	0	0
P40763-3;P40763-2;P40763;G8JLH9;K7EP08	Signal transducer and activator of transcription 3;Signal transducer and activator of transcription	STAT3	sp|P40763-3|STAT3_HUMAN Isoform 3 of Signal transducer and activator of transcription 3 OS=Homo sapiens OX=9606 GN=STAT3;sp|P40763-2|STAT3_HUMAN Isoform Del-701 of Signal transducer and activator of transcription 3 OS=Homo sapiens OX=9606 GN=STAT3;sp|P4076	5	10	83.125	0	41.857	24258000	128830	0	143790	0	80962	0	153030	0	17970000	0	5781600	0
Q7KZ85;Q7KZ85-3;Q7KZ85-2	Transcription elongation factor SPT6	SUPT6H	sp|Q7KZ85|SPT6H_HUMAN Transcription elongation factor SPT6 OS=Homo sapiens OX=9606 GN=SUPT6H PE=1 SV=2	3	27	199.07	0	176.22	24227000	2089900	0	9322100	0	1136900	0	9847400	0	1831100	0	0	0
Q96EY1;Q96EY1-2;Q96EY1-3	DnaJ homolog subfamily A member 3, mitochondrial	DNAJA3	sp|Q96EY1|DNJA3_HUMAN DnaJ homolog subfamily A member 3, mitochondrial OS=Homo sapiens OX=9606 GN=DNAJA3 PE=1 SV=2;sp|Q96EY1-2|DNJA3_HUMAN Isoform 2 of DnaJ homolog subfamily A member 3, mitochondrial OS=Homo sapiens OX=9606 GN=DNAJA3;sp|Q96EY1-3|DNJA3_HUM	3	4	52.488	0	10.716	24133000	0	3797100	0	4215000	0	0	0	7982600	0	2230900	0	5906900
Q9H0S4;Q9H0S4-2;F5H1N9	Probable ATP-dependent RNA helicase DDX47	DDX47	sp|Q9H0S4|DDX47_HUMAN Probable ATP-dependent RNA helicase DDX47 OS=Homo sapiens OX=9606 GN=DDX47 PE=1 SV=1;sp|Q9H0S4-2|DDX47_HUMAN Isoform 2 of Probable ATP-dependent RNA helicase DDX47 OS=Homo sapiens OX=9606 GN=DDX47	3	4	50.646	0	10.851	24015000	0	305170	0	2531000	0	0	0	1508500	0	11983000	0	7687300
Q6PL18;A0A0B4J211;Q6PL18-2	ATPase family AAA domain-containing protein 2	ATAD2	sp|Q6PL18|ATAD2_HUMAN ATPase family AAA domain-containing protein 2 OS=Homo sapiens OX=9606 GN=ATAD2 PE=1 SV=1;tr|A0A0B4J211|A0A0B4J211_HUMAN ATPase family AAA domain-containing protein 2 OS=Homo sapiens OX=9606 GN=ATAD2 PE=1 SV=1	3	19	158.55	0	53.571	23992000	427670	0	8439500	1240700	411820	0	7722700	0	5749800	0	0	0
Q86UE4;E5RJU9;H0YB56;H0YBJ8	Protein LYRIC	MTDH	sp|Q86UE4|LYRIC_HUMAN Protein LYRIC OS=Homo sapiens OX=9606 GN=MTDH PE=1 SV=2;tr|E5RJU9|E5RJU9_HUMAN Protein LYRIC OS=Homo sapiens OX=9606 GN=MTDH PE=1 SV=1	4	7	63.836	0	16.527	23988000	0	393030	0	3955200	316580	0	6335300	12988000	0	0	0	0
P61626;F8VV32;A0A0B4J259	Lysozyme C;Lysozyme	LYZ	sp|P61626|LYSC_HUMAN Lysozyme C OS=Homo sapiens OX=9606 GN=LYZ PE=1 SV=1;tr|F8VV32|F8VV32_HUMAN 1,4-beta-N-acetylmuramidase C OS=Homo sapiens OX=9606 GN=LYZ PE=1 SV=1;tr|A0A0B4J259|A0A0B4J259_HUMAN 1,4-beta-N-acetylmuramidase C OS=Homo sapiens OX=9606 GN=L	3	2	16.537	0	13.754	23709000	7084900	5169400	0	0	0	0	0	0	0	0	0	11455000
P54289-4;P54289-5;P54289-3;P54289-2;P54289;E7ERK3;H0Y715;C9JE82;C9JVC9;Q9NY47-4;Q9NY47-2;Q9NY47-3;Q9NY47;Q9NY47-5	Voltage-dependent calcium channel subunit alpha-2/delta-1;Voltage-dependent calcium channel subunit alpha-2-1;Voltage-dependent calcium channel subunit delta-1	CACNA2D1	sp|P54289-4|CA2D1_HUMAN Isoform 4 of Voltage-dependent calcium channel subunit alpha-2/delta-1 OS=Homo sapiens OX=9606 GN=CACNA2D1;sp|P54289-5|CA2D1_HUMAN Isoform 5 of Voltage-dependent calcium channel subunit alpha-2/delta-1 OS=Homo sapiens OX=9606 GN=CAC	14	12	121.89	0	43.823	23570000	1372600	0	10996000	0	668360	0	5762700	0	0	0	4770200	0
A0A087WYR0;P09132;D6RBG4;A0A2R8Y4M3;A0A2U3TZN1;A0A087WWU9;P09132-2	Signal recognition particle 19 kDa protein	SRP19	tr|A0A087WYR0|A0A087WYR0_HUMAN Signal recognition particle 19 kDa protein OS=Homo sapiens OX=9606 GN=SRP19 PE=1 SV=1;sp|P09132|SRP19_HUMAN Signal recognition particle 19 kDa protein OS=Homo sapiens OX=9606 GN=SRP19 PE=1 SV=3;tr|D6RBG4|D6RBG4_HUMAN Signal r	7	2	13.654	0	32.402	23427000	0	0	0	0	0	0	0	0	0	23427000	0	0
Q96FX8	p53 apoptosis effector related to PMP-22	PERP	sp|Q96FX8|PERP_HUMAN p53 apoptosis effector related to PMP-22 OS=Homo sapiens OX=9606 GN=PERP PE=1 SV=1	1	1	21.386	0.00054885	2.2634	23352000	0	0	0	0	0	0	0	11784000	0	0	0	11568000
H0YNJ4;Q17RC7	Exocyst complex component 3-like protein 4	EXOC3L4	tr|H0YNJ4|H0YNJ4_HUMAN Exocyst complex component 3-like protein 4 (Fragment) OS=Homo sapiens OX=9606 GN=EXOC3L4 PE=1 SV=1;sp|Q17RC7|EX3L4_HUMAN Exocyst complex component 3-like protein 4 OS=Homo sapiens OX=9606 GN=EXOC3L4 PE=1 SV=2	2	1	23.668	0.0045616	1.4152	23346000	4008600	7295200	0	0	3475800	0	3493800	0	0	5072900	0	0
P68871;F8W6P5;A0A2R8Y7R2;P02042;E9PEW8;E9PFT6;CON__P02070;A0A2R8Y7X9;CON__Q3SX09;P69892;P69891;P02100	Hemoglobin subunit beta;LVV-hemorphin-7;Spinorphin;Hemoglobin subunit delta	HBB;HBD	sp|P68871|HBB_HUMAN Hemoglobin subunit beta OS=Homo sapiens OX=9606 GN=HBB PE=1 SV=2;tr|F8W6P5|F8W6P5_HUMAN Hemoglobin subunit beta (Fragment) OS=Homo sapiens OX=9606 GN=HBB PE=1 SV=1;tr|A0A2R8Y7R2|A0A2R8Y7R2_HUMAN Hemoglobin subunit beta OS=Homo sapiens O	12	4	15.998	0	14.876	23126000	13321000	0	0	0	1743300	805610	0	2442100	0	0	0	4813700
G5EA31;P53992;P53992-2;A0A0U1RR49	Protein transport protein Sec24C	SEC24C	tr|G5EA31|G5EA31_HUMAN Protein transport protein Sec24C OS=Homo sapiens OX=9606 GN=SEC24C PE=1 SV=1;sp|P53992|SC24C_HUMAN Protein transport protein Sec24C OS=Homo sapiens OX=9606 GN=SEC24C PE=1 SV=3	4	11	111.98	0	27.565	23070000	0	0	0	0	0	0	0	0	18684000	0	4385700	0
J3QT54;F5H6M0;F5H047;F5H669;Q8N684-2;Q8N684;Q8N684-3;F5H5B7;F5H1W4;F5H2K8;F5H6P5;F5H6A8;F5GXA3;C9JM38;C9J286;C9J323	Cleavage and polyadenylation specificity factor subunit 7	CPSF7	tr|J3QT54|J3QT54_HUMAN Cleavage and polyadenylation-specificity factor subunit 7 (Fragment) OS=Homo sapiens OX=9606 GN=CPSF7 PE=1 SV=8;tr|F5H6M0|F5H6M0_HUMAN Cleavage and polyadenylation-specificity factor subunit 7 (Fragment) OS=Homo sapiens OX=9606 GN=CP	16	3	22.62	0	10.161	22959000	0	0	0	17022000	0	0	0	1534300	0	4403000	0	0
Q99700;A0A2R8YDM9;A0A5F9ZHW5;A0A5F9ZHX3;A0A2R8Y5A6;A0A2R8Y7E6;A0A5F9ZI57;V9GY86;F8VQP2;A0A2R8Y7P6;H0YH87;Q99700-5;Q99700-2;Q99700-4;A0A5F9ZHH4;F8WB06;F8W0B5;A0A5F9ZH85;F8VRK6	Ataxin-2	ATXN2	sp|Q99700|ATX2_HUMAN Ataxin-2 OS=Homo sapiens OX=9606 GN=ATXN2 PE=1 SV=2;tr|A0A2R8YDM9|A0A2R8YDM9_HUMAN Ataxin-2 OS=Homo sapiens OX=9606 GN=ATXN2 PE=1 SV=1;tr|A0A5F9ZHW5|A0A5F9ZHW5_HUMAN Ataxin-2 OS=Homo sapiens OX=9606 GN=ATXN2 PE=1 SV=1;tr|A0A5F9ZHX3|A0A	19	12	140.28	0	40.247	22848000	0	0	0	0	0	0	0	0	22848000	0	0	0
Q9Y266;A0A0A0MSS4;A0A0A0MSU9	Nuclear migration protein nudC	NUDC	sp|Q9Y266|NUDC_HUMAN Nuclear migration protein nudC OS=Homo sapiens OX=9606 GN=NUDC PE=1 SV=1	3	5	38.242	0	12.261	22744000	0	0	0	0	0	0	0	0	0	22744000	0	0
P38606-2;P38606;C9JA17;C9JVW8	V-type proton ATPase catalytic subunit A	ATP6V1A	sp|P38606-2|VATA_HUMAN Isoform 2 of V-type proton ATPase catalytic subunit A OS=Homo sapiens OX=9606 GN=ATP6V1A;sp|P38606|VATA_HUMAN V-type proton ATPase catalytic subunit A OS=Homo sapiens OX=9606 GN=ATP6V1A PE=1 SV=2	4	10	64.735	0	25.276	22737000	0	167860	0	105070	0	0	0	0	1156100	20791000	0	516260
Q96SB4;H3BLV9;Q96SB4-4;Q96SB4-3;D6RBM8;H7C521;A8MPP7;A8MPY5;E7ETV6;Q9UPE1-2;Q9UPE1-3;Q9UPE1-4;Q9UPE1;H7C2I2	SRSF protein kinase 1	SRPK1	sp|Q96SB4|SRPK1_HUMAN SRSF protein kinase 1 OS=Homo sapiens OX=9606 GN=SRPK1 PE=1 SV=2;tr|H3BLV9|H3BLV9_HUMAN SRSF protein kinase 1 (Fragment) OS=Homo sapiens OX=9606 GN=SRPK1 PE=1 SV=1;sp|Q96SB4-4|SRPK1_HUMAN Isoform 3 of SRSF protein kinase 1 OS=Homo sap	14	8	74.324	0	21.145	22692000	1143300	0	8340700	1093600	731720	0	11383000	0	0	0	0	0
Q9Y6K5;F8VWK9;F8VS35;H0YHL3	2-5-oligoadenylate synthase 3	OAS3	sp|Q9Y6K5|OAS3_HUMAN 2-5-oligoadenylate synthase 3 OS=Homo sapiens OX=9606 GN=OAS3 PE=1 SV=3	4	12	121.17	0	41.196	22667000	0	0	0	0	0	0	0	0	5490500	0	17177000	0
Q99436	Proteasome subunit beta type-7	PSMB7	sp|Q99436|PSB7_HUMAN Proteasome subunit beta type-7 OS=Homo sapiens OX=9606 GN=PSMB7 PE=1 SV=1	1	1	29.965	0.0055388	1.3641	22569000	5583600	0	0	0	0	0	0	0	0	16985000	0	0
O15294;O15294-3;O15294-2;O15294-4;C9JZL3	UDP-N-acetylglucosamine--peptide N-acetylglucosaminyltransferase 110 kDa subunit	OGT	sp|O15294|OGT1_HUMAN UDP-N-acetylglucosamine--peptide N-acetylglucosaminyltransferase 110 kDa subunit OS=Homo sapiens OX=9606 GN=OGT PE=1 SV=3;sp|O15294-3|OGT1_HUMAN Isoform 1 of UDP-N-acetylglucosamine--peptide N-acetylglucosaminyltransferase 110 kDa subu	5	16	116.92	0	60.48	22487000	0	0	0	0	0	0	0	0	19052000	0	3435200	0
O60508;Q5SRN1	Pre-mRNA-processing factor 17	CDC40	sp|O60508|PRP17_HUMAN Pre-mRNA-processing factor 17 OS=Homo sapiens OX=9606 GN=CDC40 PE=1 SV=1;tr|Q5SRN1|Q5SRN1_HUMAN Pre-mRNA-processing factor 17 OS=Homo sapiens OX=9606 GN=CDC40 PE=1 SV=1	2	11	65.521	0	29.264	22404000	0	1550000	900660	8495600	0	0	0	4473500	0	0	0	6983800
Q96I25;Q5W011;Q5W010;H0Y6J6;Q5W012	Splicing factor 45	RBM17	sp|Q96I25|SPF45_HUMAN Splicing factor 45 OS=Homo sapiens OX=9606 GN=RBM17 PE=1 SV=1;tr|Q5W011|Q5W011_HUMAN Splicing factor 45 (Fragment) OS=Homo sapiens OX=9606 GN=RBM17 PE=1 SV=1;tr|Q5W010|Q5W010_HUMAN Splicing factor 45 (Fragment) OS=Homo sapiens OX=9606	5	5	44.961	0	7.4362	22267000	0	0	0	0	0	0	0	0	0	21432000	0	835610
Q96EE3;Q96EE3-1;K7ELV2;K7ENI5;K7EP88;K7EPZ5	Nucleoporin SEH1	SEH1L	sp|Q96EE3|SEH1_HUMAN Nucleoporin SEH1 OS=Homo sapiens OX=9606 GN=SEH1L PE=1 SV=3;sp|Q96EE3-1|SEH1_HUMAN Isoform B of Nucleoporin SEH1 OS=Homo sapiens OX=9606 GN=SEH1L;tr|K7ELV2|K7ELV2_HUMAN Nucleoporin SEH1 (Fragment) OS=Homo sapiens OX=9606 GN=SEH1L PE=1	6	6	39.648	0	16.09	22228000	0	0	0	0	0	0	0	0	301400	21927000	0	0
E7EPN9;Q9Y520-6;Q9Y520-4;Q9Y520-5;Q9Y520;Q9Y520-7;Q9Y520-3;Q9Y520-2;H7C5N8;A0A2R8Y7F4;A0A2R8YET2;A0A2R8Y424;A0A0A0MS30	Protein PRRC2C	PRRC2C	tr|E7EPN9|E7EPN9_HUMAN Protein PRRC2C OS=Homo sapiens OX=9606 GN=PRRC2C PE=1 SV=1;sp|Q9Y520-6|PRC2C_HUMAN Isoform 6 of Protein PRRC2C OS=Homo sapiens OX=9606 GN=PRRC2C;sp|Q9Y520-4|PRC2C_HUMAN Isoform 4 of Protein PRRC2C OS=Homo sapiens OX=9606 GN=PRRC2C;sp	13	25	308.77	0	153.6	22132000	0	0	0	0	0	0	0	0	16089000	0	6042900	0
Q9HB71-3;Q9HB71	Calcyclin-binding protein	CACYBP	sp|Q9HB71-3|CYBP_HUMAN Isoform 3 of Calcyclin-binding protein OS=Homo sapiens OX=9606 GN=CACYBP;sp|Q9HB71|CYBP_HUMAN Calcyclin-binding protein OS=Homo sapiens OX=9606 GN=CACYBP PE=1 SV=2	2	4	21.228	0	7.6676	21985000	0	0	0	0	0	0	0	0	0	21985000	0	0
P50395;P50395-2;Q5SX87;V9GYJ7;V9GYF8;Q5SX90;Q5SX86;P31150;G5E9U5;Q5SX91	Rab GDP dissociation inhibitor beta	GDI2	sp|P50395|GDIB_HUMAN Rab GDP dissociation inhibitor beta OS=Homo sapiens OX=9606 GN=GDI2 PE=1 SV=2;sp|P50395-2|GDIB_HUMAN Isoform 2 of Rab GDP dissociation inhibitor beta OS=Homo sapiens OX=9606 GN=GDI2	10	9	50.663	0	84.143	21971000	0	482240	0	1206900	0	0	0	1391300	0	18891000	0	0
A2A2V2;P42696;Q5TCT4;P42696-2;H7C5M1	RNA-binding protein 34	RBM34	tr|A2A2V2|A2A2V2_HUMAN RNA-binding protein 34 (Fragment) OS=Homo sapiens OX=9606 GN=RBM34 PE=1 SV=1;sp|P42696|RBM34_HUMAN RNA-binding protein 34 OS=Homo sapiens OX=9606 GN=RBM34 PE=1 SV=2;tr|Q5TCT4|Q5TCT4_HUMAN RNA-binding protein 34 (Fragment) OS=Homo sap	5	4	45.917	0	13.579	21942000	0	1811300	0	14623000	0	0	0	3870300	0	0	0	1636600
P47897;P47897-2;A0A1B0GVU9;B4DDN1;H7C0R3;A0A0U1RQT0;C9J165;A0A0U1RQM8;A0A0U1RQU2;A0A0U1RQE9;A0A0U1RQQ5;A0A0U1RQL2;A0A0U1RRI9;A0A0U1RR66;A0A1B0GTT3;A0A0U1RQX5;A0A0U1RRC8;A0A0U1RQX9;F2Z2V6;A0A0U1RQJ6;A0A0U1RR79	Glutamine--tRNA ligase	QARS	sp|P47897|SYQ_HUMAN Glutamine--tRNA ligase OS=Homo sapiens OX=9606 GN=QARS1 PE=1 SV=1;sp|P47897-2|SYQ_HUMAN Isoform 2 of Glutamine--tRNA ligase OS=Homo sapiens OX=9606 GN=QARS1;tr|A0A1B0GVU9|A0A1B0GVU9_HUMAN Glutaminyl-tRNA synthetase (Fragment) OS=Homo sa	21	16	87.798	0	45.83	21870000	0	0	138090	0	0	0	0	0	21308000	0	424130	0
P43686-2;P43686	26S protease regulatory subunit 6B	PSMC4	sp|P43686-2|PRS6B_HUMAN Isoform 2 of 26S proteasome regulatory subunit 6B OS=Homo sapiens OX=9606 GN=PSMC4;sp|P43686|PRS6B_HUMAN 26S proteasome regulatory subunit 6B OS=Homo sapiens OX=9606 GN=PSMC4 PE=1 SV=2	2	5	43.507	0	9.257	21756000	0	0	0	0	0	0	0	0	0	21756000	0	0
A0A0U1RRH6;O94880;B4DG57;O94880-2	PHD finger protein 14	PHF14	tr|A0A0U1RRH6|A0A0U1RRH6_HUMAN PHD finger protein 14 OS=Homo sapiens OX=9606 GN=PHF14 PE=1 SV=1;sp|O94880|PHF14_HUMAN PHD finger protein 14 OS=Homo sapiens OX=9606 GN=PHF14 PE=1 SV=2;tr|B4DG57|B4DG57_HUMAN PHD finger protein 14 OS=Homo sapiens OX=9606 GN=P	4	14	106.99	0	65.397	21690000	1014700	0	9770000	593440	500870	0	9464300	0	346470	0	0	0
Q7Z2D5-2;Q7Z2D5-3;Q7Z2D5	Lipid phosphate phosphatase-related protein type 4	LPPR4	sp|Q7Z2D5-2|PLPR4_HUMAN Isoform 2 of 2-lysophosphatidate phosphatase PLPPR4 OS=Homo sapiens OX=9606 GN=PLPPR4;sp|Q7Z2D5-3|PLPR4_HUMAN Isoform 3 of 2-lysophosphatidate phosphatase PLPPR4 OS=Homo sapiens OX=9606 GN=PLPPR4;sp|Q7Z2D5|PLPR4_HUMAN 2-lysophosphat	3	1	62.147	0.0069513	1.2554	21642000	0	8618800	0	0	0	2064100	0	0	0	0	0	10959000
Q9HCF6-11;Q9HCF6;A2A3F7;H7BYP1;A2A3F3;G5E9G1;A2A3F4;E9PBI7;Q9HCF6-3;Q9HCF6-6;Q9HCF6-2;Q9HCF6-7;Q9HCF6-5;Q9HCF6-4;Q9HCF6-10;H0YKU7;A0A0G2JPN6;A0A0G2JMJ5;A0A0G2JN34;Q9HCF6-8;Q7Z4N2-5;Q7Z4N2-6;Q7Z4N2;Q7Z4N2-3;Q7Z4N2-2;A0A0A0MTQ9;A0A0G2JMR4	Transient receptor potential cation channel subfamily M member 3;Transient receptor potential cation channel subfamily M member 1	TRPM3;TRPM1	sp|Q9HCF6-11|TRPM3_HUMAN Isoform 11 of Transient receptor potential cation channel subfamily M member 3 OS=Homo sapiens OX=9606 GN=TRPM3;sp|Q9HCF6|TRPM3_HUMAN Transient receptor potential cation channel subfamily M member 3 OS=Homo sapiens OX=9606 GN=TRPM3	27	2	197.68	0.0055249	1.3537	21524000	1744000	3330000	1499300	1709900	1468200	546070	1571400	1781600	3589400	2324600	813040	1146300
K7EM38		ACTG1	tr|K7EM38|K7EM38_HUMAN Actin, cytoplasmic 2 (Fragment) OS=Homo sapiens OX=9606 GN=ACTG1 PE=1 SV=1	1	11	14.522	0.0026441	1.791	21503000	0	0	0	0	0	0	0	4540600	0	12833000	0	4129500
A0A0A0MTN3;P21266;E9PLF1;E9PHN7;A0A3B3IRM5;E9PHN6;Q5T8R1;F6XZQ7;P28161-2;P46439;P28161	Glutathione S-transferase Mu 3	GSTM3	tr|A0A0A0MTN3|A0A0A0MTN3_HUMAN Glutathione S-transferase OS=Homo sapiens OX=9606 GN=GSTM3 PE=1 SV=1;sp|P21266|GSTM3_HUMAN Glutathione S-transferase Mu 3 OS=Homo sapiens OX=9606 GN=GSTM3 PE=1 SV=3	11	3	24.914	0	5.1097	21393000	0	0	0	0	0	0	0	1036800	0	17109000	0	3247300
Q8NCA5;E9PH82;C9J3G8	Protein FAM98A	FAM98A	sp|Q8NCA5|FA98A_HUMAN Protein FAM98A OS=Homo sapiens OX=9606 GN=FAM98A PE=1 SV=2;tr|E9PH82|E9PH82_HUMAN Protein FAM98A OS=Homo sapiens OX=9606 GN=FAM98A PE=1 SV=1	3	4	55.272	0	86.155	21241000	0	0	0	3481100	0	0	0	0	0	13241000	0	4519300
Q5JRG1;H7BYF2;Q9BVL2-2;Q9BVL2-3;Q9BVL2	Nucleoporin p58/p45	NUPL1	tr|Q5JRG1|Q5JRG1_HUMAN Nucleoporin p58/p45 (Fragment) OS=Homo sapiens OX=9606 GN=NUP58 PE=1 SV=1;tr|H7BYF2|H7BYF2_HUMAN Nucleoporin p58/p45 (Fragment) OS=Homo sapiens OX=9606 GN=NUP58 PE=1 SV=1;sp|Q9BVL2-2|NUP58_HUMAN Isoform 2 of Nucleoporin p58/p45 OS=Ho	5	4	49.095	0	35.857	21227000	0	0	0	0	0	0	0	0	0	21227000	0	0
H0Y524;F2Z2V0;B0QZ18;Q99829;Q5JX45;E7ENH5;A6PVH9	Copine-1	CPNE1	tr|H0Y524|H0Y524_HUMAN Copine-1 (Fragment) OS=Homo sapiens OX=9606 GN=CPNE1 PE=1 SV=1;tr|F2Z2V0|F2Z2V0_HUMAN Copine-1 (Fragment) OS=Homo sapiens OX=9606 GN=CPNE1 PE=1 SV=1;tr|B0QZ18|B0QZ18_HUMAN Copine-1 OS=Homo sapiens OX=9606 GN=CPNE1 PE=1 SV=1;sp|Q99829	7	2	21.346	0	11.215	21206000	0	0	0	0	0	0	0	0	0	15878000	0	5327800
Q96QK1;I3L4S0;A0A1W2PP10;A0A3B3ITD4	Vacuolar protein sorting-associated protein 35	VPS35	sp|Q96QK1|VPS35_HUMAN Vacuolar protein sorting-associated protein 35 OS=Homo sapiens OX=9606 GN=VPS35 PE=1 SV=2	4	11	91.706	0	69.828	21178000	0	0	0	0	0	0	0	0	19355000	0	1309200	513810
Q9UHI6;E9PJ60;Q9UHI6-2	Probable ATP-dependent RNA helicase DDX20	DDX20	sp|Q9UHI6|DDX20_HUMAN Probable ATP-dependent RNA helicase DDX20 OS=Homo sapiens OX=9606 GN=DDX20 PE=1 SV=2	3	11	92.239	0	35.549	21136000	0	0	0	0	0	0	0	0	9343500	0	11793000	0
A0A087WUL2;P49720;A0A087WXQ8;A0A087WY10	Proteasome subunit beta type-3	PSMB3	tr|A0A087WUL2|A0A087WUL2_HUMAN Proteasome chain 13 (Fragment) OS=Homo sapiens OX=9606 GN=PSMB3 PE=1 SV=1;sp|P49720|PSB3_HUMAN Proteasome subunit beta type-3 OS=Homo sapiens OX=9606 GN=PSMB3 PE=1 SV=2;tr|A0A087WXQ8|A0A087WXQ8_HUMAN Proteasome chain 13 OS=Ho	4	3	16.161	0	7.8593	20984000	9671500	1072200	0	0	0	0	0	0	0	10240000	0	0
C9JE12;C9JCW7;A0A590UJA9;Q9BVT8	Transmembrane and ubiquitin-like domain-containing protein 1	TMUB1	tr|C9JE12|C9JE12_HUMAN Transmembrane and ubiquitin-like domain-containing protein 1 (Fragment) OS=Homo sapiens OX=9606 GN=TMUB1 PE=1 SV=1;tr|C9JCW7|C9JCW7_HUMAN Transmembrane and ubiquitin-like domain-containing protein 1 (Fragment) OS=Homo sapiens OX=9606	4	1	16.12	0.0031348	1.6641	20948000	0	0	0	0	0	0	0	0	0	20948000	0	0
K7EJC1;K7EJR3;R4GMR5;P48556;K7ERW6	26S proteasome non-ATPase regulatory subunit 8	PSMD8	tr|K7EJC1|K7EJC1_HUMAN 26S proteasome non-ATPase regulatory subunit 8 OS=Homo sapiens OX=9606 GN=PSMD8 PE=1 SV=1;tr|K7EJR3|K7EJR3_HUMAN 26S proteasome non-ATPase regulatory subunit 8 (Fragment) OS=Homo sapiens OX=9606 GN=PSMD8 PE=1 SV=8;tr|R4GMR5|R4GMR5_HU	5	3	19.781	0	3.2079	20926000	0	0	0	0	0	0	0	0	0	20926000	0	0
A0A494C1F2;P35658-2;P35658-4;P35658;P35658-3;P35658-5;A0A0A0MSW3;A0A494BZU9;H0Y837;E9PKD2;B7ZAV2;H0YF36;H0YDS4;A0A494C104	Nuclear pore complex protein Nup214	NUP214	tr|A0A494C1F2|A0A494C1F2_HUMAN Nuclear pore complex protein Nup214 OS=Homo sapiens OX=9606 GN=NUP214 PE=1 SV=1;sp|P35658-2|NU214_HUMAN Isoform 2 of Nuclear pore complex protein Nup214 OS=Homo sapiens OX=9606 GN=NUP214;sp|P35658-4|NU214_HUMAN Isoform 4 of N	14	17	212.48	0	51.581	20831000	0	0	0	0	0	0	0	0	18343000	0	2487900	0
D6RAE9;D6RDG7;S4R2X2;D6RFI0;Q9H9B4	Sideroflexin-1	SFXN1	tr|D6RAE9|D6RAE9_HUMAN Sideroflexin-1 OS=Homo sapiens OX=9606 GN=SFXN1 PE=1 SV=1;tr|D6RDG7|D6RDG7_HUMAN Sideroflexin-1 (Fragment) OS=Homo sapiens OX=9606 GN=SFXN1 PE=1 SV=1;tr|S4R2X2|S4R2X2_HUMAN Sideroflexin-1 OS=Homo sapiens OX=9606 GN=SFXN1 PE=1 SV=1;tr	5	1	6.5954	0	3.9447	20758000	0	0	0	0	0	0	0	0	0	20758000	0	0
P31153-2;P31153	S-adenosylmethionine synthase isoform type-2	MAT2A	sp|P31153-2|METK2_HUMAN Isoform 2 of S-adenosylmethionine synthase isoform type-2 OS=Homo sapiens OX=9606 GN=MAT2A;sp|P31153|METK2_HUMAN S-adenosylmethionine synthase isoform type-2 OS=Homo sapiens OX=9606 GN=MAT2A PE=1 SV=1	2	2	32.964	0	3.9372	20627000	2115100	2161200	0	2135500	0	0	0	0	0	14215000	0	0
F8VNT9;F8VV56;F8W022;F8VWK8;P08962-3;P08962-2;P08962	Tetraspanin;CD63 antigen	CD63	tr|F8VNT9|F8VNT9_HUMAN CD63 antigen (Fragment) OS=Homo sapiens OX=9606 GN=CD63 PE=1 SV=1;tr|F8VV56|F8VV56_HUMAN CD63 antigen OS=Homo sapiens OX=9606 GN=CD63 PE=1 SV=1;tr|F8W022|F8W022_HUMAN Tetraspanin (Fragment) OS=Homo sapiens OX=9606 GN=CD63 PE=1 SV=1;t	7	1	14.265	0	10.301	20594000	0	0	0	0	0	0	0	0	0	20594000	0	0
Q96AG4;I3L223	Leucine-rich repeat-containing protein 59	LRRC59	sp|Q96AG4|LRC59_HUMAN Leucine-rich repeat-containing protein 59 OS=Homo sapiens OX=9606 GN=LRRC59 PE=1 SV=1	2	3	34.93	0	10.116	20592000	0	0	0	0	0	0	0	2557200	0	16667000	0	1368200
P21589-2;P21589;Q96B60;H0Y7R7	5-nucleotidase	NT5E	sp|P21589-2|5NTD_HUMAN Isoform 2 of 5-nucleotidase OS=Homo sapiens OX=9606 GN=NT5E;sp|P21589|5NTD_HUMAN 5-nucleotidase OS=Homo sapiens OX=9606 GN=NT5E PE=1 SV=1;tr|Q96B60|Q96B60_HUMAN Ecto-5-nucleotidase OS=Homo sapiens OX=9606 GN=NT5E PE=1 SV=1	4	6	57.948	0	12.612	20575000	0	4659400	0	10115000	0	0	0	1307000	0	0	0	4494000
Q9NW64;Q9NW64-2;E5RJW4	Pre-mRNA-splicing factor RBM22	RBM22	sp|Q9NW64|RBM22_HUMAN Pre-mRNA-splicing factor RBM22 OS=Homo sapiens OX=9606 GN=RBM22 PE=1 SV=1;sp|Q9NW64-2|RBM22_HUMAN Isoform 2 of Pre-mRNA-splicing factor RBM22 OS=Homo sapiens OX=9606 GN=RBM22	3	5	46.895	0	27.758	20541000	0	0	0	9109100	0	0	0	2395400	0	0	0	9036700
Q9NWH9;H7BXE3;H7C3F4;Q9NWH9-3;H0YL55;H0YLW7;H0YMW8;H0YMM0;H0YNF3;H0YMR6;H0YLE6;H0YKU6	SAFB-like transcription modulator	SLTM	sp|Q9NWH9|SLTM_HUMAN SAFB-like transcription modulator OS=Homo sapiens OX=9606 GN=SLTM PE=1 SV=2;tr|H7BXE3|H7BXE3_HUMAN SAFB-like transcription modulator (Fragment) OS=Homo sapiens OX=9606 GN=SLTM PE=1 SV=1;tr|H7C3F4|H7C3F4_HUMAN SAFB-like transcription mo	12	8	117.15	0	96.549	20479000	0	0	5828300	0	0	0	2538900	0	5578900	6532500	0	0
O43242;O43242-2;H0YGV8	26S proteasome non-ATPase regulatory subunit 3	PSMD3	sp|O43242|PSMD3_HUMAN 26S proteasome non-ATPase regulatory subunit 3 OS=Homo sapiens OX=9606 GN=PSMD3 PE=1 SV=2;sp|O43242-2|PSMD3_HUMAN Isoform 2 of 26S proteasome non-ATPase regulatory subunit 3 OS=Homo sapiens OX=9606 GN=PSMD3	3	8	60.977	0	26.679	20282000	0	0	0	0	0	0	0	0	0	19853000	0	428670
A0A087WVZ4;H3BUE4;H3BUI9;H3BP04;H3BSJ9;H3BRG4;P22695	Cytochrome b-c1 complex subunit 2, mitochondrial	UQCRC2	tr|A0A087WVZ4|A0A087WVZ4_HUMAN Cytochrome b-c1 complex subunit 2, mitochondrial (Fragment) OS=Homo sapiens OX=9606 GN=UQCRC2 PE=1 SV=1;tr|H3BUE4|H3BUE4_HUMAN Cytochrome b-c1 complex subunit 2, mitochondrial OS=Homo sapiens OX=9606 GN=UQCRC2 PE=1 SV=1;tr|H3	7	1	7.5394	0.00055036	2.3048	20219000	0	0	0	0	0	0	0	0	0	20219000	0	0
Q8WWY3;E7EVX8;Q8WWY3-3;Q8WWY3-2;Q8WWY3-4;E7EU94;E7ESX0;E7EN72	U4/U6 small nuclear ribonucleoprotein Prp31	PRPF31	sp|Q8WWY3|PRP31_HUMAN U4/U6 small nuclear ribonucleoprotein Prp31 OS=Homo sapiens OX=9606 GN=PRPF31 PE=1 SV=2;tr|E7EVX8|E7EVX8_HUMAN Pre-mRNA-processing factor 31 OS=Homo sapiens OX=9606 GN=PRPF31 PE=1 SV=1;sp|Q8WWY3-3|PRP31_HUMAN Isoform 3 of U4/U6 small	8	4	55.455	0	7.3718	20103000	0	786920	0	8413800	0	0	0	806090	0	4087100	0	6009600
Q5T9A4;Q5T9A4-3;A0A5K1VW56;Q5T9A4-2	ATPase family AAA domain-containing protein 3B	ATAD3B	sp|Q5T9A4|ATD3B_HUMAN ATPase family AAA domain-containing protein 3B OS=Homo sapiens OX=9606 GN=ATAD3B PE=1 SV=1;sp|Q5T9A4-3|ATD3B_HUMAN Isoform 3 of ATPase family AAA domain-containing protein 3B OS=Homo sapiens OX=9606 GN=ATAD3B;tr|A0A5K1VW56|A0A5K1VW56_	4	17	72.572	0	16.644	20097000	0	0	0	0	0	0	0	0	1294700	11609000	1044400	6148900
Q9H444	Charged multivesicular body protein 4b	CHMP4B	sp|Q9H444|CHM4B_HUMAN Charged multivesicular body protein 4b OS=Homo sapiens OX=9606 GN=CHMP4B PE=1 SV=1	1	3	24.95	0	11.285	19998000	0	0	0	0	0	0	0	0	0	0	0	19998000
O76003	Glutaredoxin-3	GLRX3	sp|O76003|GLRX3_HUMAN Glutaredoxin-3 OS=Homo sapiens OX=9606 GN=GLRX3 PE=1 SV=2	1	6	37.432	0	13.231	19908000	0	0	0	0	0	0	0	0	0	19061000	0	847540
P51532-2;P51532-3;P51532;P51532-4;A0A2R8Y7S2;A0A2R8Y4P4;Q9HBD4;P51532-5;A0A0A0MT49;A0A2R8YGG3;A0A2R8YG32;A0A2R8Y7F3;A0A2R8Y440;A0A2R8YF80;A0A2R8YGP5;A0A2R8Y6N0;A0A2R8Y4C5;A0A2R8YF58;A0A2R8Y526;A0A2R8Y7Y7;A0A2R8Y6V2;A0A2R8YDA1;A0A2R8Y523;P51531-2;A0A2R8YFV8;A0A2R8YCY3;A0A2R8Y4R6;P51531;A0A2R8Y5K3;A0A0U1RQZ9;F6VDE0;A0A2R8YFK5;K7EP28;K7EQF0;A0A0U1RQE1;A0A0C4DFX4;A0A0A0MS59;A0A087X0E3;B1ALG1;A0A0U1RR…	Transcription activator BRG1	SMARCA4	sp|P51532-2|SMCA4_HUMAN Isoform 2 of Transcription activator BRG1 OS=Homo sapiens OX=9606 GN=SMARCA4;sp|P51532-3|SMCA4_HUMAN Isoform 3 of Transcription activator BRG1 OS=Homo sapiens OX=9606 GN=SMARCA4;sp|P51532|SMCA4_HUMAN Transcription activator BRG1 OS=	61	16	181.35	0	64.88	19864000	1571000	294490	5563700	417830	2901300	0	2952400	0	5650300	0	512650	0
A0A087WW66;Q99460-2;Q99460;H7C378	26S proteasome non-ATPase regulatory subunit 1	PSMD1	tr|A0A087WW66|A0A087WW66_HUMAN 26S proteasome non-ATPase regulatory subunit 1 OS=Homo sapiens OX=9606 GN=PSMD1 PE=1 SV=1;sp|Q99460-2|PSMD1_HUMAN Isoform 2 of 26S proteasome non-ATPase regulatory subunit 1 OS=Homo sapiens OX=9606 GN=PSMD1;sp|Q99460|PSMD1_HU	4	10	105.85	0	23.75	19853000	0	0	363700	0	0	0	0	0	19489000	0	0	0
Q15056-2;Q15056	Eukaryotic translation initiation factor 4H	EIF4H	sp|Q15056-2|IF4H_HUMAN Isoform Short of Eukaryotic translation initiation factor 4H OS=Homo sapiens OX=9606 GN=EIF4H;sp|Q15056|IF4H_HUMAN Eukaryotic translation initiation factor 4H OS=Homo sapiens OX=9606 GN=EIF4H PE=1 SV=5	2	2	25.2	0	4.404	19710000	0	0	0	0	0	0	0	0	0	19710000	0	0
Q14116-2;Q14116	Interleukin-18	IL18	sp|Q14116-2|IL18_HUMAN Isoform 2 of Interleukin-18 OS=Homo sapiens OX=9606 GN=IL18;sp|Q14116|IL18_HUMAN Interleukin-18 OS=Homo sapiens OX=9606 GN=IL18 PE=1 SV=1	2	2	21.896	0.0026596	1.8344	19695000	0	0	0	0	0	0	0	0	0	12584000	0	7111000
Q93008;Q93008-3;O00507;O00507-2;H7C2M9	Probable ubiquitin carboxyl-terminal hydrolase FAF-X;Probable ubiquitin carboxyl-terminal hydrolase FAF-Y	USP9X;USP9Y	sp|Q93008|USP9X_HUMAN Probable ubiquitin carboxyl-terminal hydrolase FAF-X OS=Homo sapiens OX=9606 GN=USP9X PE=1 SV=4;sp|Q93008-3|USP9X_HUMAN Isoform 2 of Probable ubiquitin carboxyl-terminal hydrolase FAF-X OS=Homo sapiens OX=9606 GN=USP9X;sp|O00507|USP9Y	5	31	290.46	0	72.584	19642000	0	0	0	0	0	0	0	0	7011200	0	12630000	0
Q00535;Q00535-2;F5H6Z0;A0A2R8YEB7;G3V5T9;A0A087X209;E7EUK8;Q9BVE2;A0A2R8YF61;A0A2R8Y7W5;J3QSD7;A0A2R8YD28;A0A024QZP7;A0A2R8Y4Z0;F8VXD2;P50750-2;K7ELV5;A0A2R8Y644;E7ESI2;A0A087WZZ9;K7EJ83;F8VZ51;F8VWX7;F8VTV8;E5RIU6;F8VZZ0;A0A087WZU2;F8VYH9;E5RGN0;Q00536;H0YAZ9;Q00536-3;Q9NYV4-3;Q00537-2;Q00537;Q00536-2;Q14004-2;Q9NYV4-2;Q9NYV4;O94921;P50750;O94921-2;P11802;P11802-2;P24941-2;P06493;P24941;Q00526;Q…	Cyclin-dependent-like kinase 5	CDK5	sp|Q00535|CDK5_HUMAN Cyclin-dependent-like kinase 5 OS=Homo sapiens OX=9606 GN=CDK5 PE=1 SV=3;sp|Q00535-2|CDK5_HUMAN Isoform 2 of Cyclin-dependent-like kinase 5 OS=Homo sapiens OX=9606 GN=CDK5	56	3	33.304	0	3.3792	19586000	0	3310400	0	1829500	0	0	892420	1222400	0	9517400	0	2813800
Q96HA1-2;Q96HA1-3;Q96HA1;A8CG34-2;A8CG34;A6NF01;C9JFL1	Nuclear envelope pore membrane protein POM 121;Nuclear envelope pore membrane protein POM 121C	POM121;POM121C	sp|Q96HA1-2|P121A_HUMAN Isoform 2 of Nuclear envelope pore membrane protein POM 121 OS=Homo sapiens OX=9606 GN=POM121;sp|Q96HA1-3|P121A_HUMAN Isoform 3 of Nuclear envelope pore membrane protein POM 121 OS=Homo sapiens OX=9606 GN=POM121;sp|Q96HA1|P121A_HUMA	7	5	99.036	0	21.793	19484000	0	0	0	0	0	0	0	0	18557000	0	927680	0
Q9UM54-5;Q9UM54;Q9UM54-6;Q9UM54-1;Q9UM54-4;Q9UM54-2;A0A590UJ40;A0A1Y0BRN3;A0A0A0MRM8;E7EW20;A0A0D9SGC1;A0A590UJ75;A0A590UKB0;A0A590UK22;A0A590UK86;A0A590UJY4;A0A5F9ZI03;A0A590UK71;A0A590UJW9;Q5JVM0	Unconventional myosin-VI	MYO6	sp|Q9UM54-5|MYO6_HUMAN Isoform 5 of Unconventional myosin-VI OS=Homo sapiens OX=9606 GN=MYO6;sp|Q9UM54|MYO6_HUMAN Unconventional myosin-VI OS=Homo sapiens OX=9606 GN=MYO6 PE=1 SV=4;sp|Q9UM54-6|MYO6_HUMAN Isoform 6 of Unconventional myosin-VI OS=Homo sapien	20	19	145.04	0	64.648	19385000	1018000	238720	5701800	0	1278100	0	10396000	123890	628560	0	0	0
Q9NRG9;F8VZ44;Q9NRG9-2;H3BU82;F8VUB6	Aladin	AAAS	sp|Q9NRG9|AAAS_HUMAN Aladin OS=Homo sapiens OX=9606 GN=AAAS PE=1 SV=1;tr|F8VZ44|F8VZ44_HUMAN Aladin OS=Homo sapiens OX=9606 GN=AAAS PE=1 SV=1;sp|Q9NRG9-2|AAAS_HUMAN Isoform 2 of Aladin OS=Homo sapiens OX=9606 GN=AAAS;tr|H3BU82|H3BU82_HUMAN Aladin (Fragment	5	6	59.573	0	21.514	19342000	0	0	0	0	0	0	0	0	0	19342000	0	0
P14174	Macrophage migration inhibitory factor	MIF	sp|P14174|MIF_HUMAN Macrophage migration inhibitory factor OS=Homo sapiens OX=9606 GN=MIF PE=1 SV=4	1	1	12.476	0	7.6439	19058000	0	0	0	0	0	0	0	0	0	19058000	0	0
Q8N3U4;Q8N3U4-2;B1AMT4;Q68DW7;Q8WVM7-2;Q8WVM7;D6W5U7;Q9UJ98-2;Q9UJ98-3;Q9UJ98	Cohesin subunit SA-2	STAG2	sp|Q8N3U4|STAG2_HUMAN Cohesin subunit SA-2 OS=Homo sapiens OX=9606 GN=STAG2 PE=1 SV=3;sp|Q8N3U4-2|STAG2_HUMAN Isoform 2 of Cohesin subunit SA-2 OS=Homo sapiens OX=9606 GN=STAG2	10	11	141.32	0	29.125	18983000	0	0	4350200	0	0	0	1264700	0	13368000	0	0	0
P47755;C9JUG7;F8W9N7;P47755-2;A0A0D9SET8;F8WED3	F-actin-capping protein subunit alpha-2	CAPZA2	sp|P47755|CAZA2_HUMAN F-actin-capping protein subunit alpha-2 OS=Homo sapiens OX=9606 GN=CAPZA2 PE=1 SV=3;tr|C9JUG7|C9JUG7_HUMAN F-actin-capping protein subunit alpha OS=Homo sapiens OX=9606 GN=CAPZA2 PE=1 SV=1;tr|F8W9N7|F8W9N7_HUMAN F-actin-capping protei	6	4	32.949	0	9.8053	18912000	0	1424100	0	8175600	0	0	0	3185400	0	6127300	0	0
[truncated: 957 more rows]
